# Supplementary material for: A Key Gene, PLIN1, Can Affect Porcine Intramuscular Fat Content Based on Transcriptome Analysis
Source: Genes (Basel). 2018 Apr 4;9(4):194. doi: 10.3390/genes9040194 (PMC5924536; doi:10.3390/genes9040194)
Supplement: Supplementary file 1 [file genes-09-00194-s001.zip]

Archive with 17 entries (14 files):
- Supplementary File(s)/
- Supplementary File(s)/ Table S1.doc
- __MACOSX/
- __MACOSX/Supplementary File(s)/
- __MACOSX/Supplementary File(s)/._ Table S1.doc
- __MACOSX/Supplementary File(s)/._Figure S1.tif
- Supplementary File(s)/Table S2.docx
- __MACOSX/Supplementary File(s)/._Table S2.docx
- Supplementary File(s)/Table S3.xlsx
- __MACOSX/Supplementary File(s)/._Table S3.xlsx
- Supplementary File(s)/Table S4.xlsx
- __MACOSX/Supplementary File(s)/._Table S4.xlsx
- Supplementary File(s)/Table S5.xlsx
- __MACOSX/Supplementary File(s)/._Table S5.xlsx
- Supplementary File(s)/Table S6.xlsx
- __MACOSX/Supplementary File(s)/._Table S6.xlsx
- Supplementary File(s)/genes-277628-Graphical abstract.jpg
