# Supplementary material for: A Key Gene, PLIN1, Can Affect Porcine Intramuscular Fat Content Based on Transcriptome Analysis
Source: Genes (Basel). 2018 Apr 4;9(4):194. doi: 10.3390/genes9040194 (PMC5924536; doi:10.3390/genes9040194)
Supplement: Supplementary file 1 [file genes-09-00194-s001.zip › Supplementary File(s)/Table S3.xlsx]

## Sheet: 工作表1
Table 3. Genes expression level in all samples.
gene_id	transcript_id(s)	H-2_FPKM	H-3_FPKM	H-5_FPKM	L-2_FPKM	L-3_FPKM	L-5_FPKM	Cellular Component	Molecular Function	Biological Process	Kegg Orthology	Nr Description
ENSSSCG00000010190	BGI_novel_T002580,BGI_novel_T002581,BGI_novel_T002582,BGI_novel_T002583,ENSSSCT00000011156	83443.5	76110.5	65765.4	76625.2	72160.7	76985	GO:0005884//actin filament;GO:0005865//striated muscle thin filament;GO:0001725//stress fiber;GO:0032432//actin filament bundle;GO:0030017//sarcomere	GO:0005515//protein binding;GO:0005524//ATP binding;GO:0032559//adenyl ribonucleotide binding;GO:0008092//cytoskeletal protein binding;GO:0017111//nucleoside-triphosphatase activity;GO:0005198//structural molecule activity	GO:0009605//response to external stimulus;GO:0006936//muscle contraction;GO:0048747//muscle fiber development;GO:0030239//myofibril assembly;GO:0048741//skeletal muscle fiber development;GO:0060415//muscle tissue morphogenesis;GO:0007015//actin filament organization;GO:0003015//heart process;GO:0012501//programmed cell death;GO:0009725//response to hormone;GO:0040007//growth;GO:0010038//response …	K12314//actin, alpha cardiac muscle;K10354//actin, alpha skeletal muscle;K05692//actin beta/gamma 1;K12315//actin, gamma-enteric smooth muscle	gi|560980400|ref|XP_006212450.1|//PREDICTED: actin, alpha skeletal muscle [Vicugna pacos];gi|625184696|ref|XP_007651673.1|//PREDICTED: actin, alpha skeletal muscle [Cricetulus griseus];gi|669293289|ref|XP_008639801.1|//PREDICTED: LOW QUALITY PROTEIN: actin, gamma-enteric smooth muscle [Corvus brachyrhynchos];gi|685963862|gb|KGB38965.1|//Actin-2 [Schistosoma haematobium];gi|548524919|ref|XP_005699…
ENSSSCG00000007424	BGI_novel_T003556,BGI_novel_T003557,ENSSSCT00000008127	31723.3	26803.2	26339.5	27884.3	26650.5	28960.6	GO:0005865//striated muscle thin filament;GO:0005861//troponin complex	GO:0003779//actin binding;GO:0046872//metal ion binding;GO:0008092//cytoskeletal protein binding;GO:0005509//calcium ion binding	GO:0006941//striated muscle contraction;GO:0003009//skeletal muscle contraction	K12042//troponin C, skeletal muscle	gi|585644145|ref|XP_006881797.1|//PREDICTED: troponin C, skeletal muscle [Elephantulus edwardii];gi|152968478|gb|ABS50254.1|//fast skeletal muscle troponin C [Sus scrofa];gi|560923089|ref|XP_006187742.1|//PREDICTED: troponin C, skeletal muscle [Camelus ferus]
ENSSSCG00000007799	BGI_novel_T004785,BGI_novel_T004786,BGI_novel_T004787,BGI_novel_T004788,ENSSSCT00000008547	28515.9	24087.9	23431.1	25199.8	25476.1	26777.6	GO:0016459//myosin complex;GO:0015629//actin cytoskeleton;GO:0043292//contractile fiber	GO:0003779//actin binding;GO:0046872//metal ion binding;GO:0005509//calcium ion binding;GO:0017111//nucleoside-triphosphatase activity;GO:0005198//structural molecule activity;GO:0008307//structural constituent of muscle	GO:0003012//muscle system process;GO:0006936//muscle contraction;GO:0030239//myofibril assembly;GO:0016049//cell growth;GO:0055008//cardiac muscle tissue morphogenesis;GO:0002376//immune system process;GO:0001708//cell fate specification;GO:0003015//heart process;GO:0006955//immune response;GO:0007519//skeletal muscle tissue development	K12758//fast skeletal myosin light chain 2	gi|562838033|ref|XP_006148229.1|//PREDICTED: myosin regulatory light chain 2, skeletal muscle isoform type 2-like isoform X2 [Tupaia chinensis];gi|54607195|ref|NP_001006592.1|//myosin regulatory light chain 2, skeletal muscle isoform [Sus scrofa];gi|530667671|gb|EQB77972.1|//myosin regulatory light chain 2, skeletal muscle isoform [Camelus ferus]
ENSSSCG00000000694	BGI_novel_T006088,ENSSSCT00000000756	25019.1	20862	25223.9	31251.2	22925.1	31461.9	GO:0043231//intracellular membrane-bounded organelle;GO:0005634//nucleus;GO:0015630//microtubule cytoskeleton;GO:0005829//cytosol;GO:0044444//cytoplasmic part	GO:0050661//NADP binding;GO:0016769//transferase activity, transferring nitrogenous groups;GO:0000166//nucleotide binding;GO:0035605//peptidyl-cysteine S-nitrosylase activity;GO:0051287//NAD binding;GO:0008017//microtubule binding;GO:0004365//glyceraldehyde-3-phosphate dehydrogenase (NAD+) (phosphorylating) activity	GO:0000226//microtubule cytoskeleton organization;GO:0006007//glucose catabolic process;GO:0051402//neuron apoptotic process;GO:0006096//glycolytic process;GO:0006417//regulation of translation;GO:0018119//peptidyl-cysteine S-nitrosylation;GO:0006915//apoptotic process;GO:0035606//peptidyl-cysteine S-trans-nitrosylation;GO:0031647//regulation of protein stability;GO:0050821//protein stabilization	K00134//glyceraldehyde 3-phosphate dehydrogenase [EC:1.2.1.12]	gi|620952625|ref|XP_001507900.2|//PREDICTED: glyceraldehyde-3-phosphate dehydrogenase, partial [Ornithorhynchus anatinus]
ENSSSCG00000004570	BGI_novel_T000206,ENSSSCT00000005049	24651.4	19983.8	19764.8	20438	22684.5	23093.1	GO:0001726//ruffle;GO:0005865//striated muscle thin filament;GO:0005884//actin filament;GO:0031674//I band;GO:0032432//actin filament bundle	GO:0003779//actin binding;GO:0042802//identical protein binding;GO:0005198//structural molecule activity	GO:0001996//positive regulation of heart rate by epinephrine-norepinephrine;GO:0009611//response to wounding;GO:0031032//actomyosin structure organization;GO:0016477//cell migration;GO:0030030//cell projection organization;GO:0030835//negative regulation of actin filament depolymerization;GO:0043462//regulation of ATPase activity;GO:0043009//chordate embryonic development;GO:0055008//cardiac musc…	K10373//tropomyosin 1	gi|61888866|ref|NP_001013608.1|//tropomyosin alpha-1 chain [Bos taurus];gi|675685109|ref|XP_009003247.1|//PREDICTED: tropomyosin alpha-1 chain isoform X4 [Callithrix jacchus]
ENSSSCG00000025268	BGI_novel_T008980,BGI_novel_T008981,BGI_novel_T008982,BGI_novel_T008983,BGI_novel_T008984,ENSSSCT00000028562	20592.7	18192.2	19923.6	20884.5	19230.4	23793.3	GO:0044424//intracellular part	GO:0005524//ATP binding;GO:0032559//adenyl ribonucleotide binding;GO:0016301//kinase activity;GO:0000166//nucleotide binding;GO:0004111//creatine kinase activity;GO:0016772//transferase activity, transferring phosphorus-containing groups	GO:0046314//phosphocreatine biosynthetic process;GO:0006603//phosphocreatine metabolic process;GO:0006796//phosphate-containing compound metabolic process	K00933//creatine kinase [EC:2.7.3.2]	gi|194018722|ref|NP_001123421.1|//creatine kinase M-type [Sus scrofa];gi|119577741|gb|EAW57337.1|//creatine kinase, muscle, partial [Homo sapiens];gi|194388504|dbj|BAG60220.1|//unnamed protein product [Homo sapiens]
ENSSSCG00000016157	BGI_novel_T003135,BGI_novel_T003136,BGI_novel_T003137,BGI_novel_T003138,ENSSSCT00000017591	19138.4	16081.7	16684.8	17286.7	16265	19039.8	GO:0016459//myosin complex;GO:0015629//actin cytoskeleton;GO:0030016//myofibril;GO:0043292//contractile fiber	GO:0046872//metal ion binding;GO:0005509//calcium ion binding;GO:0017111//nucleoside-triphosphatase activity	GO:0006941//striated muscle contraction;GO:0006936//muscle contraction	K05738//myosin light chain 1	gi|685578325|ref|XP_009181239.1|//PREDICTED: myosin light chain 1/3, skeletal muscle isoform [Papio anubis];gi|465967034|ref|XP_004262815.1|//PREDICTED: myosin light chain 1/3, skeletal muscle isoform isoform 1 [Orcinus orca];gi|117660874|gb|ABK55642.1|//MLC1f [Sus scrofa];gi|157427687|ref|NP_999539.2|//myosin light chain 1/3, skeletal muscle isoform [Sus scrofa]
ENSSSCG00000017904	BGI_novel_T001573,BGI_novel_T001574,BGI_novel_T001575,BGI_novel_T001576,BGI_novel_T001577,ENSSSCT00000019484	17837.7	13492.9	15823.2	17874.5	13649.5	17307.2	GO:0044424//intracellular part;GO:0043234//protein complex	GO:0046872//metal ion binding;GO:0016836//hydro-lyase activity	GO:0006007//glucose catabolic process	K01689//enolase [EC:4.2.1.11]	gi|625267230|ref|XP_007625118.1|//PREDICTED: beta-enolase isoform X2 [Cricetulus griseus];gi|148695321|gb|EDL27268.1|//mCG127690 [Mus musculus];gi|507674098|ref|XP_004638388.1|//PREDICTED: beta-enolase isoform X3 [Octodon degus];gi|488510385|ref|XP_004447280.1|//PREDICTED: beta-enolase isoform 2 [Dasypus novemcinctus]
ENSSSCG00000018082	ENSSSCT00000019677	14003.3	11584.5	9464.5	18953.7	10796.1	14442.5	GO:0031224//intrinsic component of membrane;GO:0043231//intracellular membrane-bounded organelle;GO:0019866//organelle inner membrane	GO:0015002//heme-copper terminal oxidase activity	GO:0022904//respiratory electron transport chain	K02262//cytochrome c oxidase subunit 3	gi|5835869|ref|NP_008640.1|COX3_15069//cytochrome c oxidase subunit III (mitochondrion) [Sus scrofa]
BGI_novel_G000813	BGI_novel_T008760	12600.6	11528	13953.1	15748.2	12358.8	14635.8	GO:0005634//nucleus;GO:0015630//microtubule cytoskeleton;GO:0005829//cytosol	GO:0050661//NADP binding;GO:0035605//peptidyl-cysteine S-nitrosylase activity;GO:0051287//NAD binding;GO:0008017//microtubule binding;GO:0004365//glyceraldehyde-3-phosphate dehydrogenase (NAD+) (phosphorylating) activity	GO:0000226//microtubule cytoskeleton organization;GO:0035606//peptidyl-cysteine S-trans-nitrosylation;GO:0051402//neuron apoptotic process;GO:0006096//glycolytic process;GO:0050821//protein stabilization;GO:0006417//regulation of translation	K00134//glyceraldehyde 3-phosphate dehydrogenase [EC:1.2.1.12]	gi|545894380|ref|XP_005658730.1|//PREDICTED: glyceraldehyde-3-phosphate dehydrogenase-like, partial [Sus scrofa]
ENSSSCG00000018075	ENSSSCT00000019670	10797.3	10456.4	10447.4	10906.7	11132.8	11218	GO:0031224//intrinsic component of membrane;GO:0043231//intracellular membrane-bounded organelle;GO:0019866//organelle inner membrane	GO:0005506//iron ion binding;GO:0015002//heme-copper terminal oxidase activity	GO:0045333//cellular respiration;GO:0051234//establishment of localization	K02256//cytochrome c oxidase subunit 1 [EC:1.9.3.1]	gi|671184712|gb|AII72579.1|//cytochrome c oxidase subunit I (mitochondrion) [Sus scrofa]
ENSSSCG00000005316	BGI_novel_T000515,BGI_novel_T000516,BGI_novel_T000517,BGI_novel_T000518,ENSSSCT00000005854	10038.1	9782.15	7222.12	6291.92	7706.02	8329.19	GO:0005865//striated muscle thin filament;GO:0005862//muscle thin filament tropomyosin	GO:0003779//actin binding;GO:0008092//cytoskeletal protein binding;GO:0005198//structural molecule activity;GO:0005200//structural constituent of cytoskeleton	GO:0033121//regulation of purine nucleotide catabolic process;GO:0006936//muscle contraction;GO:0043462//regulation of ATPase activity	K10374//tropomyosin 2	gi|587008741|ref|XP_006939383.1|//PREDICTED: tropomyosin beta chain, partial [Felis catus];gi|528758918|gb|EPY78577.1|//tropomyosin beta chain-like isoform 1 [Camelus ferus];gi|11875203|ref|NP_033442.2|//tropomyosin beta chain isoform Tpm2.2st [Mus musculus];gi|671005098|ref|XP_008693408.1|//PREDICTED: tropomyosin beta chain isoform X4 [Ursus maritimus]
ENSSSCG00000013022	BGI_novel_T003910,BGI_novel_T003911,BGI_novel_T003912,BGI_novel_T003913,ENSSSCT00000014234	9180.59	7822.01	6882.82	8445.23	8590.27	8094.96	NA	GO:0048037//cofactor binding;GO:0004645//phosphorylase activity	GO:0005977//glycogen metabolic process	K00688//starch phosphorylase [EC:2.4.1.1]	gi|335281566|ref|XP_003122636.2|//PREDICTED: glycogen phosphorylase, muscle form isoformX1 [Sus scrofa];gi|671033088|ref|XP_008707344.1|//PREDICTED: LOW QUALITY PROTEIN: glycogen phosphorylase, muscle form [Ursus maritimus]
ENSSSCG00000018081	ENSSSCT00000019676	8874.11	8012.83	7403.38	13781.4	7831.22	9320.71	GO:0005743//mitochondrial inner membrane;GO:0016469//proton-transporting two-sector ATPase complex	NA	GO:0006754//ATP biosynthetic process;GO:0006818//hydrogen transport	K02126//F-type H+-transporting ATPase subunit a	gi|209166176|gb|ACI41550.1|//ATP synthase F0 subunit 6 [Sus scrofa]
ENSSSCG00000018078	ENSSSCT00000019673	8594.78	7532.5	7080.51	10104	7254.54	8961.24	GO:0043231//intracellular membrane-bounded organelle;GO:0044425//membrane part	GO:0046914//transition metal ion binding;GO:0016491//oxidoreductase activity	GO:0022900//electron transport chain	K02261//cytochrome c oxidase subunit 2	gi|669176270|gb|AII02996.1|//cytochrome c oxidase subunit II (mitochondrion) [Sus scrofa domesticus]
ENSSSCG00000029651	ENSSSCT00000030356	8450.83	7086.44	6554.51	7311.56	7537.92	7633.46	NA	NA	NA	NA	gi|119587498|gb|EAW67094.1|//sarcolipin, partial [Homo sapiens]
ENSSSCG00000013366	BGI_novel_T004054,BGI_novel_T004055,BGI_novel_T004056,BGI_novel_T004057,ENSSSCT00000014597	7450.89	5550.74	5607.16	5641.81	5773.63	6257.38	GO:0043231//intracellular membrane-bounded organelle;GO:0042995//cell projection;GO:0005829//cytosol;GO:0005739//mitochondrion;GO:0044444//cytoplasmic part	GO:0004457//lactate dehydrogenase activity;GO:0000166//nucleotide binding;GO:0004459//L-lactate dehydrogenase activity	GO:0006007//glucose catabolic process;GO:0007154//cell communication;GO:0006096//glycolytic process;GO:0044262//cellular carbohydrate metabolic process;GO:0031668//cellular response to extracellular stimulus	K00016//L-lactate dehydrogenase [EC:1.1.1.27]	gi|545808282|ref|XP_005661147.1|//PREDICTED: L-lactate dehydrogenase A chain isoform X1 [Sus scrofa]
ENSSSCG00000016720	BGI_novel_T003765,ENSSSCT00000018201	6203.85	5121.75	5618.69	6565.82	5500.79	6322.63	NA	GO:0034416//bisphosphoglycerate phosphatase activity;GO:0004619//phosphoglycerate mutase activity	GO:0006941//striated muscle contraction;GO:0006007//glucose catabolic process;GO:0006936//muscle contraction;GO:0006096//glycolytic process	K01834//2,3-bisphosphoglycerate-dependent phosphoglycerate mutase [EC:5.4.2.11]	gi|201066358|ref|NP_001128440.1|//phosphoglycerate mutase 2 [Sus scrofa]
ENSSSCG00000001930	BGI_novel_T007452,BGI_novel_T007453,BGI_novel_T007454,BGI_novel_T007455,BGI_novel_T007456,ENSSSCT00000002159	6039.83	4840.08	4099.04	4607.2	4898.24	5075.16	NA	GO:0016301//kinase activity;GO:0031420//alkali metal ion binding	GO:0006007//glucose catabolic process;GO:0006796//phosphate-containing compound metabolic process	K00873//pyruvate kinase [EC:2.7.1.40]	gi|545841006|ref|XP_005666243.1|//PREDICTED: poly [ADP-ribose] polymerase 6 isoform X12 [Sus scrofa];gi|545840985|ref|XP_005666236.1|//PREDICTED: poly [ADP-ribose] polymerase 6 isoform X5 [Sus scrofa];gi|530667759|gb|EQB78060.1|//pyruvate kinase isozymes M1/M2 [Camelus ferus]
ENSSSCG00000007805	BGI_novel_T004800,BGI_novel_T004801,ENSSSCT00000008553	6034.19	5660.14	3938.58	4915.53	5416.46	4942.2	GO:0031224//intrinsic component of membrane;GO:0005789//endoplasmic reticulum membrane	GO:0043169//cation binding;GO:0032559//adenyl ribonucleotide binding;GO:0019829//cation-transporting ATPase activity	GO:0009206//purine ribonucleoside triphosphate biosynthetic process;GO:0070838//divalent metal ion transport	K05853//Ca2+ transporting ATPase, sarcoplasmic/endoplasmic reticulum [EC:3.6.3.8]	gi|545814299|ref|XP_005662097.1|//PREDICTED: sarcoplasmic/endoplasmic reticulum calcium ATPase 1 isoform X1 [Sus scrofa];gi|324120946|ref|NP_001191322.1|//sarcoplasmic/endoplasmic reticulum calcium ATPase 1 [Sus scrofa]
ENSSSCG00000018005	BGI_novel_T001635,BGI_novel_T001636,ENSSSCT00000019599	4798.97	4895.27	5933.41	5575.17	4888.07	4332.55	GO:0005925//focal adhesion;GO:0031672//A band;GO:0016460//myosin II complex;GO:0043292//contractile fiber;GO:0005859//muscle myosin complex;GO:0031981//nuclear lumen;GO:0005730//nucleolus;GO:0032982//myosin filament;GO:0014704//intercalated disc;GO:0005924//cell-substrate adherens junction	GO:0003779//actin binding;GO:0005524//ATP binding;GO:0032559//adenyl ribonucleotide binding;GO:0008092//cytoskeletal protein binding;GO:0003774//motor activity;GO:0017111//nucleoside-triphosphatase activity;GO:0005516//calmodulin binding	GO:0003012//muscle system process	K10352//myosin heavy chain	gi|157279731|ref|NP_001098421.1|//myosin-1 [Sus scrofa]
ENSSSCG00000009830	BGI_novel_T002392,BGI_novel_T002393,ENSSSCT00000010774	4371.36	5769.59	4361.53	5838.14	6785.42	4242.27	GO:0015629//actin cytoskeleton;GO:0030016//myofibril	GO:0003779//actin binding;GO:0046872//metal ion binding;GO:0005509//calcium ion binding;GO:0017022//myosin binding;GO:0017111//nucleoside-triphosphatase activity;GO:0005198//structural molecule activity;GO:0003785//actin monomer binding	GO:0042694//muscle cell fate specification;GO:0030308//negative regulation of cell growth;GO:0048747//muscle fiber development;GO:0055010//ventricular cardiac muscle tissue morphogenesis;GO:0030239//myofibril assembly;GO:0016049//cell growth;GO:0055008//cardiac muscle tissue morphogenesis;GO:0006937//regulation of muscle contraction;GO:0009791//post-embryonic development;GO:0001708//cell fate spe…	K10351//myosin regulatory light chain 2	gi|670992458|ref|XP_008687211.1|//PREDICTED: myosin regulatory light chain 2, ventricular/cardiac muscle isoform [Ursus maritimus];gi|47523262|ref|NP_998956.1|//myosin light chain 2V [Sus scrofa]
ENSSSCG00000000685	BGI_novel_T006081,ENSSSCT00000000746	4215.7	3306.45	3020.49	3313.14	3262.73	3579.82	NA	NA	NA	K01803//triosephosphate isomerase (TIM) [EC:5.3.1.1]	gi|545827404|ref|XP_005652645.1|//PREDICTED: triosephosphate isomerase isoform X1 [Sus scrofa]
ENSSSCG00000006390	BGI_novel_T005523,BGI_novel_T005524,ENSSSCT00000007003	4057.9	3590.9	3088.45	3785.95	3507.86	3382.02	GO:0005788//endoplasmic reticulum lumen;GO:0033018//sarcoplasmic reticulum lumen;GO:0005739//mitochondrion	GO:0046872//metal ion binding;GO:0005509//calcium ion binding	GO:0014809//regulation of skeletal muscle contraction by regulation of release of sequestered calcium ion;GO:0009408//response to heat;GO:0007029//endoplasmic reticulum organization	K09580//protein disulfide-isomerase A1 [EC:5.3.4.1];K01539//sodium/potassium-transporting ATPase subunit alpha [EC:3.6.3.9];K09582//protein disulfide-isomerase A4 [EC:5.3.4.1]	gi|343098472|ref|NP_001230198.1|//calsequestrin-1 precursor [Sus scrofa]
ENSSSCG00000000084	BGI_novel_T005844,ENSSSCT00000000090	3974.66	4061.43	3669.52	3413.86	3840.09	3874.64	GO:0043231//intracellular membrane-bounded organelle	GO:0003677//DNA binding;GO:0005515//protein binding;GO:0001071//nucleic acid binding transcription factor activity	GO:0006006//glucose metabolic process;GO:0019752//carboxylic acid metabolic process;GO:0033554//cellular response to stress;GO:0006357//regulation of transcription from RNA polymerase II promoter	K04374//cyclic AMP-dependent transcription factor ATF-4	gi|310769834|gb|ADP21474.1|//activating transcription factor 4 [Sus scrofa]
ENSSSCG00000003812	BGI_novel_T007003,BGI_novel_T007004,BGI_novel_T007005,ENSSSCT00000004219	3774.79	3193.21	3502.22	3176.55	3345.67	3678.2	GO:0005829//cytosol;GO:0015629//actin cytoskeleton;GO:0044444//cytoplasmic part	GO:0000287//magnesium ion binding;GO:0046872//metal ion binding;GO:0004614//phosphoglucomutase activity;GO:0016868//intramolecular transferase activity, phosphotransferases	GO:0006006//glucose metabolic process;GO:0005977//glycogen metabolic process;GO:0005978//glycogen biosynthetic process;GO:0019388//galactose catabolic process;GO:0006875//cellular metal ion homeostasis;GO:0005992//trehalose biosynthetic process;GO:0006012//galactose metabolic process	K01835//phosphoglucomutase [EC:5.4.2.2]	gi|545835769|ref|XP_005656214.1|//PREDICTED: phosphoglucomutase-1 isoform X1 [Sus scrofa];gi|528944290|ref|XP_005204572.1|//PREDICTED: phosphoglucomutase-1 isoform X1 [Bos taurus];gi|586995706|ref|XP_006934860.1|//PREDICTED: phosphoglucomutase-1 isoform X2 [Felis catus]
ENSSSCG00000018094	ENSSSCT00000019689	3734.46	3654.9	3664.29	5026.88	3382.76	4647.05	GO:0031224//intrinsic component of membrane;GO:0043231//intracellular membrane-bounded organelle;GO:0019866//organelle inner membrane	GO:0043169//cation binding;GO:0003824//catalytic activity	GO:0022900//electron transport chain;GO:0051234//establishment of localization	K00412//ubiquinol-cytochrome c reductase cytochrome b subunit	gi|3241864|dbj|BAA28877.1|//cytochrome b [Sus scrofa]
ENSSSCG00000004970	ENSSSCT00000005482	3459.01	3317.95	3496.76	3238.46	3201.9	3938.44	GO:0015934//large ribosomal subunit	GO:0003676//nucleic acid binding	GO:0031016//pancreas development;GO:0019080//viral gene expression;GO:0006412//translation	K02942//large subunit ribosomal protein LP1	gi|545798214|ref|XP_005654454.1|//PREDICTED: 60S acidic ribosomal protein P1-like [Sus scrofa]
ENSSSCG00000003218	BGI_novel_T006605,ENSSSCT00000003574,ENSSSCT00000003575	3454.24	2776.23	2780.31	3417.97	3310.23	3141.11	GO:0016459//myosin complex	GO:0008092//cytoskeletal protein binding;GO:0005198//structural molecule activity	GO:0003012//muscle system process;GO:0009987//cellular process	K12558//myosin-binding protein C, fast-type	gi|335290041|ref|XP_003127419.2|//PREDICTED: myosin-binding protein C, fast-type [Sus scrofa]
ENSSSCG00000010304	BGI_novel_T002647,BGI_novel_T002648,ENSSSCT00000011277	3375.82	2999.19	3152.24	2637.29	2982.3	2999	GO:0043231//intracellular membrane-bounded organelle;GO:0005856//cytoskeleton;GO:0042995//cell projection;GO:0005634//nucleus;GO:0015629//actin cytoskeleton;GO:0031143//pseudopodium	GO:0008092//cytoskeletal protein binding;GO:0051373//FATZ binding	NA	NA	gi|68534986|ref|NP_001020393.1|//myozenin-1 [Sus scrofa];gi|545194056|ref|XP_005602534.1|//PREDICTED: myozenin-1 isoform X2 [Equus caballus]
ENSSSCG00000030368	BGI_novel_T009010,BGI_novel_T009011,BGI_novel_T009012,BGI_novel_T009013,ENSSSCT00000032249	3372.97	5144.45	2169.84	1858.83	5502.75	3456.81	GO:0044424//intracellular part;GO:0005737//cytoplasm	GO:0005524//ATP binding;GO:0032559//adenyl ribonucleotide binding	GO:0043154//negative regulation of cysteine-type endopeptidase activity involved in apoptotic process;GO:0010466//negative regulation of peptidase activity;GO:0006281//DNA repair;GO:0006950//response to stress;GO:0043066//negative regulation of apoptotic process;GO:0006259//DNA metabolic process;GO:0009408//response to heat;GO:0000723//telomere maintenance	K06758//L1 cell adhesion molecule like protein;K03283//heat shock 70kDa protein 1/8	gi|585694817|ref|XP_006895665.1|//PREDICTED: heat shock cognate 71 kDa protein [Elephantulus edwardii];gi|47523308|ref|NP_998931.1|//heat shock 70 kDa protein 1B [Sus scrofa]
ENSSSCG00000018065	ENSSSCT00000019660	3349.32	3247.81	3156.77	4628.57	3078.25	3777.26	GO:0031224//intrinsic component of membrane;GO:0005746//mitochondrial respiratory chain	GO:0050136//NADH dehydrogenase (quinone) activity	GO:0006091//generation of precursor metabolites and energy;GO:0051234//establishment of localization	K03878//NADH-ubiquinone oxidoreductase chain 1 [EC:1.6.5.3]	gi|5835863|ref|NP_008634.1|ND1_15069//NADH dehydrogenase subunit 1 (mitochondrion) [Sus scrofa]
ENSSSCG00000020785	BGI_novel_T003180,BGI_novel_T003181,ENSSSCT00000030104	3203.83	3478.5	3005.99	3176.96	3391.99	3290.12	GO:0005916//fascia adherens;GO:0030018//Z disc;GO:0031674//I band;GO:0042383//sarcolemma;GO:0031594//neuromuscular junction;GO:0005882//intermediate filament;GO:0005886//plasma membrane	GO:0008092//cytoskeletal protein binding;GO:0005198//structural molecule activity;GO:0005488//binding	GO:0044057//regulation of system process;GO:0006936//muscle contraction;GO:0006996//organelle organization	K07610//desmin	gi|544477873|ref|XP_005574440.1|//PREDICTED: desmin [Macaca fascicularis];gi|48374063|ref|NP_001001535.1|//desmin [Sus scrofa]
ENSSSCG00000009844	BGI_novel_T002410,BGI_novel_T002411,BGI_novel_T002412,ENSSSCT00000010790	2975.79	4354.45	2583.84	1864.42	4198.77	3675.22	GO:0043231//intracellular membrane-bounded organelle;GO:0005634//nucleus;GO:0005737//cytoplasm	GO:0005515//protein binding;GO:0004672//protein kinase activity;GO:0042802//identical protein binding	GO:0006950//response to stress;GO:0009987//cellular process	K08879//heat shock protein beta-8	gi|194042970|ref|XP_001929620.1|//PREDICTED: heat shock protein beta-8 [Sus scrofa]
ENSSSCG00000000207	ENSSSCT00000000220	2465.11	2329.46	2669.14	2564.91	2154.64	2332.26	GO:0044421//extracellular region part;GO:0005770//late endosome;GO:0043234//protein complex	GO:0046872//metal ion binding	GO:0006875//cellular metal ion homeostasis;GO:0043066//negative regulation of apoptotic process;GO:0051707//response to other organism;GO:0070838//divalent metal ion transport	NA	gi|281349944|gb|EFB25528.1|//hypothetical protein PANDA_002954 [Ailuropoda melanoleuca]
ENSSSCG00000006141	ENSSSCT00000006734	2443.75	2538.45	2459.6	1942.3	2617.49	2667.78	GO:0044424//intracellular part	GO:0016836//hydro-lyase activity;GO:0046914//transition metal ion binding	GO:0006950//response to stress;GO:0044237//cellular metabolic process	K01672//carbonic anhydrase [EC:4.2.1.1]	gi|675796992|ref|XP_003831293.2|//PREDICTED: carbonic anhydrase 3 [Pan paniscus]
ENSSSCG00000030087	ENSSSCT00000014153,ENSSSCT00000023830	2407.11	1973.93	2049.13	2226.3	2211.09	2268.17	NA	GO:0046872//metal ion binding;GO:0008092//cytoskeletal protein binding	GO:0003012//muscle system process	K05699//actinin alpha	gi|311247190|ref|XP_003122525.1|//PREDICTED: alpha-actinin-3-like isoformX1 [Sus scrofa];gi|545806081|ref|XP_005654719.1|//PREDICTED: alpha-actinin-3-like isoform X2 [Sus scrofa]
ENSSSCG00000025136	ENSSSCT00000014141,ENSSSCT00000027004	2407.11	1973.93	2049.13	2226.3	2211.09	2268.17	NA	GO:0046872//metal ion binding;GO:0008092//cytoskeletal protein binding	GO:0003012//muscle system process	K05699//actinin alpha	gi|545806081|ref|XP_005654719.1|//PREDICTED: alpha-actinin-3-like isoform X2 [Sus scrofa];gi|311247190|ref|XP_003122525.1|//PREDICTED: alpha-actinin-3-like isoformX1 [Sus scrofa]
ENSSSCG00000010461	ENSSSCT00000011447	2402.21	2731.82	575.64	1810.16	3097.52	1478.36	GO:0043231//intracellular membrane-bounded organelle;GO:0043234//protein complex;GO:0030017//sarcomere	GO:0003712//transcription cofactor activity	GO:0006355//regulation of transcription, DNA-templated	K10380//ankyrin;K06694//26S proteasome non-ATPase regulatory subunit 10	gi|47522642|ref|NP_999087.1|//ankyrin repeat domain-containing protein 1 [Sus scrofa]
ENSSSCG00000018087	BGI_novel_T009169,ENSSSCT00000019682	2354.25	2423.44	2983.94	3013.94	2840.24	2750.12	GO:0016020//membrane;GO:0005747//mitochondrial respiratory chain complex I;GO:0016021//integral component of membrane	GO:0008137//NADH dehydrogenase (ubiquinone) activity	GO:0022900//electron transport chain;GO:0006120//mitochondrial electron transport, NADH to ubiquinone	K03881//NADH-ubiquinone oxidoreductase chain 4 [EC:1.6.5.3]	gi|5835872|ref|NP_008643.1|ND4_15069//NADH dehydrogenase subunit 4 (mitochondrion) [Sus scrofa];gi|11055681|gb|AAG28225.1|AF304203_10//NADH4 [Sus scrofa]
ENSSSCG00000018084	ENSSSCT00000019679	2154.05	2398.63	2611.99	4430.17	2756.72	3150.44	GO:0016020//membrane	NA	NA	K03880//NADH-ubiquinone oxidoreductase chain 3 [EC:1.6.5.3]	gi|5835870|ref|NP_008641.1|ND3_15069//NADH dehydrogenase subunit 3 (mitochondrion) [Sus scrofa]
ENSSSCG00000000633	ENSSSCT00000000680,ENSSSCT00000027246	2138.82	2075.83	2672.96	2293.84	2156.97	2648.46	GO:0030529//ribonucleoprotein complex	GO:0043566//structure-specific DNA binding;GO:0003712//transcription cofactor activity;GO:0001071//nucleic acid binding transcription factor activity	GO:0050794//regulation of cellular process;GO:0019953//sexual reproduction;GO:0048513//organ development;GO:0048519//negative regulation of biological process;GO:0006950//response to stress;GO:0022414//reproductive process;GO:0006351//transcription, DNA-templated	K06099//cold shock domain protein A	gi|311256155|ref|XP_003126523.1|//PREDICTED: Y-box-binding protein 3 isoformX1 [Sus scrofa];gi|335288453|ref|XP_003355623.1|//PREDICTED: Y-box-binding protein 3 isoformX2 [Sus scrofa]
ENSSSCG00000017500	BGI_novel_T001373,ENSSSCT00000019053	2138	1848.89	2240.66	2779.47	1966.16	2178.02	GO:0030018//Z disc;GO:0031674//I band	GO:0008092//cytoskeletal protein binding;GO:0030674//protein binding, bridging;GO:0051373//FATZ binding;GO:0070080//titin Z domain binding;GO:0044325//ion channel binding;GO:0019904//protein domain specific binding;GO:0008307//structural constituent of muscle;GO:0031432//titin binding;GO:0005198//structural molecule activity	GO:0009952//anterior/posterior pattern specification;GO:0030241//skeletal muscle myosin thick filament assembly;GO:0014898//cardiac muscle hypertrophy in response to stress;GO:0048739//cardiac muscle fiber development;GO:0048747//muscle fiber development;GO:0007512//adult heart development;GO:0060415//muscle tissue morphogenesis;GO:0055008//cardiac muscle tissue morphogenesis;GO:0030916//otic ves…	NA	gi|224809550|ref|NP_001139226.1|//telethonin [Sus scrofa];gi|655871066|ref|XP_008269635.1|//PREDICTED: telethonin [Oryctolagus cuniculus]
BGI_novel_G000397	BGI_novel_T004725	2133.47	2291.28	1845.03	1994.28	3018.23	3412.34	GO:0005634//nucleus;GO:0005819//spindle;GO:0005737//cytoplasm	NA	GO:0006950//response to stress	K04455//heat shock protein beta-1	gi|335284210|ref|XP_003354541.1|//PREDICTED: heat shock protein beta-1-like isoform 1 [Sus scrofa]
ENSSSCG00000015796	ENSSSCT00000017199,ENSSSCT00000022266,ENSSSCT00000026298	2104.92	2086.21	2441.2	2185.2	2167.35	2096.99	GO:0043231//intracellular membrane-bounded organelle;GO:0005856//cytoskeleton;GO:0031674//I band	GO:0005515//protein binding;GO:0046914//transition metal ion binding	GO:0030036//actin cytoskeleton organization;GO:0048513//organ development	K18625//protein Shroom;K06086//sorbin and SH3 domain containing 1;K05760//paxillin;K08202//MFS transporter, OCT family, solute carrier family 22 (organic cation transporter), member 4/5	gi|48675945|ref|NP_001001637.1|//PDZ and LIM domain protein 3 [Sus scrofa];gi|545873945|ref|XP_005671773.1|//PREDICTED: PDZ and LIM domain protein 3 isoform X1 [Sus scrofa];gi|258558871|gb|ACV81744.1|//actinin-associated LIM protein 3 [Sus scrofa]
ENSSSCG00000025353	BGI_novel_T006648,BGI_novel_T006649,BGI_novel_T006650,ENSSSCT00000023274,ENSSSCT00000026662	1879.56	2125.76	1581.38	2028.57	2199.08	1426.46	GO:0005861//troponin complex	GO:0005523//tropomyosin binding	GO:0045932//negative regulation of muscle contraction;GO:0003009//skeletal muscle contraction	K10372//troponin T, slow skeletal muscle	gi|55741809|ref|NP_998913.1|//troponin T, slow skeletal muscle [Sus scrofa];gi|545832797|ref|XP_005656021.1|//PREDICTED: troponin T, slow skeletal muscle isoform X1 [Sus scrofa];gi|560988351|ref|XP_006216345.1|//PREDICTED: troponin T, slow skeletal muscle isoform X3 [Vicugna pacos];gi|34393192|dbj|BAC82460.1|//troponin T slow type isoform sTnT2 [Sus scrofa]
ENSSSCG00000012440	BGI_novel_T009417,BGI_novel_T009418,ENSSSCT00000013604,ENSSSCT00000032952,ENSSSCT00000034653,ENSSSCT00000035138,ENSSSCT00000035171,ENSSSCT00000035257,ENSSSCT00000035596,ENSSSCT00000036102,ENSSSCT00000036148,ENSSSCT00000036442	1878.27	1407.14	1327.88	1685.51	1352.82	1422.6	GO:0044444//cytoplasmic part;GO:0005737//cytoplasm	GO:0005524//ATP binding;GO:0032559//adenyl ribonucleotide binding;GO:0016301//kinase activity;GO:0004618//phosphoglycerate kinase activity	GO:0016310//phosphorylation;GO:0006007//glucose catabolic process;GO:0006096//glycolytic process;GO:0006796//phosphate-containing compound metabolic process	K00927//phosphoglycerate kinase [EC:2.7.2.3]	gi|153792027|ref|NP_001093402.1|//phosphoglycerate kinase 1 [Sus scrofa];gi|586484134|ref|XP_006872569.1|//PREDICTED: phosphoglycerate kinase 1 [Chrysochloris asiatica];gi|488566817|ref|XP_004473064.1|//PREDICTED: phosphoglycerate kinase 1 [Dasypus novemcinctus];gi|47169448|pdb|1VJC|A//Chain A, Structure Of Pig Muscle Pgk Complexed With Mgatp;gi|444725327|gb|ELW65896.1|//Phosphoglycerate kinase 1…
ENSSSCG00000018080	ENSSSCT00000019675	1844.19	2086.31	1961.84	2008.57	1703.04	1879.56	GO:0045259//proton-transporting ATP synthase complex;GO:0031966//mitochondrial membrane	NA	GO:0046034//ATP metabolic process;GO:0006810//transport	K02125//F-type H+-transporting ATPase subunit 8	gi|5835867|ref|NP_008638.1|ATP8_15069//ATP synthase F0 subunit 8 (mitochondrion) [Sus scrofa]
ENSSSCG00000010359	BGI_novel_T002684,BGI_novel_T002685,BGI_novel_T002686,ENSSSCT00000011341	1807.03	1692.52	1597.42	1846.11	1744.16	1610.81	NA	NA	NA	K18037//tyrosine-protein phosphatase non-receptor type 4 [EC:3.1.3.48];K18625//protein Shroom;K06086//sorbin and SH3 domain containing 1;K05760//paxillin;K16882//protein piccolo	gi|545870852|ref|XP_005657481.1|//PREDICTED: LIM domain-binding protein 3 isoform X3 [Sus scrofa];gi|148692935|gb|EDL24882.1|//LIM domain binding 3, isoform CRA_a [Mus musculus];gi|589927859|ref|XP_006976755.1|//PREDICTED: LIM domain-binding protein 3 isoform X4 [Peromyscus maniculatus bairdii];gi|545870854|ref|XP_005657482.1|//PREDICTED: LIM domain-binding protein 3 isoform X4 [Sus scrofa]
ENSSSCG00000005627	ENSSSCT00000006187	1805.73	1411.44	1442.12	1676.44	1437.27	1747.12	GO:0044424//intracellular part	GO:0032559//adenyl ribonucleotide binding;GO:0016301//kinase activity;GO:0016776//phosphotransferase activity, phosphate group as acceptor	GO:0009205//purine ribonucleoside triphosphate metabolic process;GO:0006796//phosphate-containing compound metabolic process	K00939//adenylate kinase [EC:2.7.4.3]	gi|313507265|pdb|3ADK|A//Chain A, Refined Structure Of Porcine Cytosolic Adenylate Kinase At 2.1 Angstroms Resolution
ENSSSCG00000011441	ENSSSCT00000012521	1767.76	2200.22	1608.44	2249.99	2317.27	1216.34	GO:0005865//striated muscle thin filament	GO:0003779//actin binding;GO:0046872//metal ion binding;GO:0042802//identical protein binding	GO:0033121//regulation of purine nucleotide catabolic process;GO:0010035//response to inorganic substance;GO:0003011//involuntary skeletal muscle contraction;GO:0055008//cardiac muscle tissue morphogenesis;GO:0032971//regulation of muscle filament sliding	K05865//troponin C, slow skeletal and cardiac muscles	gi|77735655|ref|NP_001029523.1|//troponin C, slow skeletal and cardiac muscles [Bos taurus]
ENSSSCG00000015025	BGI_novel_T008112,BGI_novel_T008113,BGI_novel_T008114,ENSSSCT00000016389	1754.04	2242.46	1746.89	1429.18	2739.92	2782.55	GO:0043231//intracellular membrane-bounded organelle;GO:0016020//membrane;GO:0005634//nucleus;GO:0030018//Z disc;GO:0005829//cytosol;GO:0031674//I band;GO:0005739//mitochondrion;GO:0005886//plasma membrane	GO:0005212//structural constituent of eye lens;GO:0046872//metal ion binding;GO:0042802//identical protein binding;GO:0051082//unfolded protein binding;GO:0005198//structural molecule activity;GO:0042803//protein homodimerization activity	GO:0043154//negative regulation of cysteine-type endopeptidase activity involved in apoptotic process;GO:0043010//camera-type eye development;GO:0003012//muscle system process;GO:0007021//tubulin complex assembly;GO:0010629//negative regulation of gene expression;GO:0051260//protein homooligomerization;GO:0060561//apoptotic process involved in morphogenesis;GO:0000302//response to reactive oxygen…	K09542//crystallin, alpha B	gi|431908329|gb|ELK11927.1|//Alpha-crystallin B chain [Pteropus alecto];gi|2852648|gb|AAC19161.1|//unknown [Homo sapiens]
ENSSSCG00000016397	BGI_novel_T003261,BGI_novel_T003262,BGI_novel_T003263,BGI_novel_T003264,ENSSSCT00000017854	1744.64	1474.86	1424.57	1608.69	1680.09	1655.02	NA	NA	NA	K18267//nebulin	gi|512013524|ref|XP_004824113.1|//PREDICTED: nebulin isoform X18 [Mustela putorius furo];gi|548453949|ref|XP_005676207.1|//PREDICTED: nebulin isoform X15 [Capra hircus];gi|548453929|ref|XP_005676204.1|//PREDICTED: nebulin isoform X12 [Capra hircus];gi|560905522|ref|XP_006179111.1|//PREDICTED: nebulin [Camelus ferus]
ENSSSCG00000029226	BGI_novel_T002322,BGI_novel_T002323,BGI_novel_T002324,BGI_novel_T002325,BGI_novel_T002326,BGI_novel_T002327,BGI_novel_T002328,BGI_novel_T002329,BGI_novel_T002330,BGI_novel_T002331,BGI_novel_T002332,BGI_novel_T002333,BGI_novel_T002334,BGI_novel_T002335,BGI_novel_T002336,ENSSSCT00000031057	1674.43	1680.05	1444.64	1653.52	1793.28	1912.99	GO:0043231//intracellular membrane-bounded organelle;GO:0005634//nucleus;GO:0015630//microtubule cytoskeleton;GO:0005737//cytoplasm	GO:0002020//protease binding	GO:0022613//ribonucleoprotein complex biogenesis;GO:0007141//male meiosis I;GO:0006351//transcription, DNA-templated;GO:0007144//female meiosis I;GO:0097009//energy homeostasis;GO:0008585//female gonad development;GO:0021888//hypothalamus gonadotrophin-releasing hormone neuron development;GO:0019538//protein metabolic process;GO:0050896//response to stimulus;GO:0072520//seminiferous tubule develo…	K08770//ubiquitin C	gi|38114661|gb|AAH08955.2|//UBC protein, partial [Homo sapiens];gi|694988788|ref|XP_009438785.1|//PREDICTED: LOW QUALITY PROTEIN: polyubiquitin-B-like [Pan troglodytes];gi|545868579|ref|XP_005657360.1|//PREDICTED: polyubiquitin-C isoform X5 [Sus scrofa]
ENSSSCG00000018069	ENSSSCT00000019664	1595.04	1391.59	1159.55	2375.95	1259.53	1694.19	GO:0016020//membrane	NA	GO:0055114//oxidation-reduction process	K03879//NADH-ubiquinone oxidoreductase chain 2 [EC:1.6.5.3]	gi|209166144|gb|ACI41520.1|//NADH dehydrogenase subunit 2 [Sus scrofa]
ENSSSCG00000008170	BGI_novel_T005037,ENSSSCT00000008947	1541.53	1483.51	1450.92	1366.68	1387.56	1686.17	GO:0015934//large ribosomal subunit	GO:0005198//structural molecule activity;GO:0003676//nucleic acid binding	GO:0031016//pancreas development;GO:0019080//viral gene expression;GO:0006412//translation	K02910//large subunit ribosomal protein L31e	gi|301767622|ref|XP_002919231.1|//PREDICTED: 60S ribosomal protein L31-like [Ailuropoda melanoleuca];gi|511860424|ref|XP_004753095.1|//PREDICTED: 60S ribosomal protein L31 isoform X1 [Mustela putorius furo]
ENSSSCG00000021129	BGI_novel_T006162,BGI_novel_T006163,ENSSSCT00000029955	1522.57	1154.87	1438.5	1433.26	1325.3	1230.01	GO:0044424//intracellular part;GO:0016324//apical plasma membrane;GO:0005945//6-phosphofructokinase complex	GO:0003872//6-phosphofructokinase activity;GO:0005524//ATP binding;GO:0042802//identical protein binding;GO:0070061//fructose binding;GO:0008443//phosphofructokinase activity;GO:0046872//metal ion binding;GO:0008022//protein C-terminus binding;GO:0000166//nucleotide binding;GO:0019900//kinase binding	GO:0032024//positive regulation of insulin secretion;GO:0006002//fructose 6-phosphate metabolic process;GO:0006096//glycolytic process;GO:0044237//cellular metabolic process;GO:0042593//glucose homeostasis;GO:0046716//muscle cell cellular homeostasis;GO:0051259//protein oligomerization	K00850//6-phosphofructokinase 1 [EC:2.7.1.11]	gi|113205650|ref|NP_001038015.1|//ATP-dependent 6-phosphofructokinase, muscle type [Sus scrofa]
ENSSSCG00000018033	BGI_novel_T001649,BGI_novel_T001650,ENSSSCT00000019628	1521.86	2179.57	1584.6	1273.57	2177.5	1769.94	GO:0043231//intracellular membrane-bounded organelle	NA	NA	K08770//ubiquitin C	gi|28189917|dbj|BAC56573.1|//similar to polyubiquitin [Bos taurus];gi|696974155|ref|XP_009556774.1|//PREDICTED: LOW QUALITY PROTEIN: polyubiquitin-B [Cuculus canorus]
ENSSSCG00000002873	BGI_novel_T006400,BGI_novel_T006401,ENSSSCT00000003175	1519.88	1244.41	1217.08	1438.68	1476.77	1458.83	GO:0044424//intracellular part;GO:0044421//extracellular region part;GO:0005615//extracellular space;GO:0005737//cytoplasm	GO:0004347//glucose-6-phosphate isomerase activity;GO:0005125//cytokine activity;GO:0005102//receptor binding;GO:0016861//intramolecular oxidoreductase activity, interconverting aldoses and ketoses	GO:0006007//glucose catabolic process;GO:0001525//angiogenesis;GO:0006094//gluconeogenesis;GO:0006096//glycolytic process;GO:0048646//anatomical structure formation involved in morphogenesis	K01810//glucose-6-phosphate isomerase [EC:5.3.1.9]	gi|47523720|ref|NP_999495.1|//glucose-6-phosphate isomerase [Sus scrofa]
ENSSSCG00000011452	BGI_novel_T001866,BGI_novel_T001867,ENSSSCT00000012533	1494.1	1821.64	1738.05	1809.87	1817.8	1919.92	NA	NA	NA	NA	gi|560928602|ref|XP_006190458.1|//PREDICTED: transmembrane protein 110 [Camelus ferus];gi|119585673|gb|EAW65269.1|//hCG2036619, isoform CRA_d, partial [Homo sapiens]
ENSSSCG00000016578	BGI_novel_T003712,BGI_novel_T003713,BGI_novel_T003714,BGI_novel_T003715,BGI_novel_T003716,ENSSSCT00000018048	1489.28	1794.18	2186.47	1561.09	1877.69	1642.66	NA	NA	NA	K04437//filamin	gi|311275459|ref|XP_003134748.1|//PREDICTED: filamin-C isoformX2 [Sus scrofa];gi|545882668|ref|XP_005657826.1|//PREDICTED: filamin-C isoform X6 [Sus scrofa];gi|311275457|ref|XP_003134747.1|//PREDICTED: filamin-C isoformX1 [Sus scrofa]
ENSSSCG00000006631	ENSSSCT00000007267	1469.52	1320.07	1420.23	1239.82	1425.73	1425.51	GO:0043232//intracellular non-membrane-bounded organelle	GO:0008092//cytoskeletal protein binding	NA	K10370//tropomodulin	gi|343168800|ref|NP_001230223.1|//tropomodulin-4 [Sus scrofa]
ENSSSCG00000008200	ENSSSCT00000008981	1411.53	1593.8	1270.08	1600.74	1392.37	1091.38	NA	NA	NA	K15503//serine/threonine-protein phosphatase 6 regulatory ankyrin repeat subunit B	gi|311252173|ref|XP_003124962.1|//PREDICTED: ankyrin repeat domain-containing protein 23 isoform X1 [Sus scrofa]
ENSSSCG00000028568	ENSSSCT00000008435	1372.31	1785.36	1383.98	585.12	1953.73	1846.45	GO:0016020//membrane;GO:0043231//intracellular membrane-bounded organelle;GO:0015630//microtubule cytoskeleton;GO:0031674//I band	GO:0005515//protein binding	GO:0006950//response to stress;GO:0051707//response to other organism	K04455//heat shock protein beta-1	gi|335284210|ref|XP_003354541.1|//PREDICTED: heat shock protein beta-1-like isoform 1 [Sus scrofa]
ENSSSCG00000024482	ENSSSCT00000008434	1372.31	1785.36	1383.98	585.12	1953.73	1846.45	GO:0016020//membrane;GO:0043231//intracellular membrane-bounded organelle;GO:0015630//microtubule cytoskeleton;GO:0031674//I band	GO:0005515//protein binding	GO:0006950//response to stress;GO:0051707//response to other organism	K04455//heat shock protein beta-1	gi|335284210|ref|XP_003354541.1|//PREDICTED: heat shock protein beta-1-like isoform 1 [Sus scrofa]
BGI_novel_G000812	BGI_novel_T008757	1347.24	1342.77	1819.8	2089.88	1488.51	1744.86	GO:0005634//nucleus;GO:0015630//microtubule cytoskeleton;GO:0005829//cytosol	GO:0050661//NADP binding;GO:0035605//peptidyl-cysteine S-nitrosylase activity;GO:0051287//NAD binding;GO:0008017//microtubule binding;GO:0004365//glyceraldehyde-3-phosphate dehydrogenase (NAD+) (phosphorylating) activity	GO:0000226//microtubule cytoskeleton organization;GO:0035606//peptidyl-cysteine S-trans-nitrosylation;GO:0051402//neuron apoptotic process;GO:0006096//glycolytic process;GO:0050821//protein stabilization;GO:0006417//regulation of translation	K00134//glyceraldehyde 3-phosphate dehydrogenase [EC:1.2.1.12]	gi|1218048|gb|AAA91804.1|//glyceraldehyde-3-phosphate dehydrogenase, partial [Sus scrofa]
ENSSSCG00000030681	BGI_novel_T008347,ENSSSCT00000026029	1328.15	1583.46	2305.62	1576.95	1675.51	1659.96	NA	NA	NA	K12568//myosin-binding protein C, cardiac-type	gi|545850898|ref|XP_005653783.1|//PREDICTED: myosin-binding protein H isoform X1 [Sus scrofa]
ENSSSCG00000012439	BGI_novel_T009416,ENSSSCT00000013603	1298.35	1048.66	926.56	1126.48	977.02	961.87	GO:0044444//cytoplasmic part;GO:0005737//cytoplasm	GO:0005524//ATP binding;GO:0032559//adenyl ribonucleotide binding;GO:0016301//kinase activity;GO:0004618//phosphoglycerate kinase activity	GO:0016310//phosphorylation;GO:0006007//glucose catabolic process;GO:0006096//glycolytic process;GO:0006796//phosphate-containing compound metabolic process	K00927//phosphoglycerate kinase [EC:2.7.2.3]	gi|545885645|ref|XP_005657900.1|//PREDICTED: phosphoglycerate kinase 1-like [Sus scrofa]
ENSSSCG00000020817	ENSSSCT00000024602	1267.56	1252.13	1336.75	1295.94	1165.09	1337.95	GO:0015935//small ribosomal subunit	GO:0005198//structural molecule activity;GO:0003676//nucleic acid binding	GO:0031016//pancreas development;GO:0019080//viral gene expression;GO:0042254//ribosome biogenesis;GO:0006412//translation	K02960//small subunit ribosomal protein S16e	gi|60334810|gb|AAH90618.1|//Rps16 protein [Mus musculus]
ENSSSCG00000012699	BGI_novel_T009546,BGI_novel_T009547,ENSSSCT00000013884,ENSSSCT00000032876,ENSSSCT00000032887,ENSSSCT00000033611,ENSSSCT00000033720,ENSSSCT00000033830,ENSSSCT00000034078,ENSSSCT00000035444,ENSSSCT00000036040,ENSSSCT00000036134,ENSSSCT00000036653	1265.44	1465.21	1087.14	1405.13	1344.44	901.93	GO:0016020//membrane;GO:0043231//intracellular membrane-bounded organelle;GO:0005634//nucleus;GO:0005737//cytoplasm;GO:0044424//intracellular part;GO:0005829//cytosol;GO:0005886//plasma membrane;GO:0044444//cytoplasmic part	GO:0046872//metal ion binding;GO:0044325//ion channel binding;GO:0046914//transition metal ion binding;GO:0008270//zinc ion binding;GO:0005488//binding	GO:0030308//negative regulation of cell growth;GO:0009653//anatomical structure morphogenesis;GO:0048513//organ development;GO:0030154//cell differentiation;GO:0007517//muscle organ development;GO:0010972//negative regulation of G2/M transition of mitotic cell cycle;GO:0048869//cellular developmental process;GO:2000134//negative regulation of G1/S transition of mitotic cell cycle;GO:0043268//posi…	K14365//four and a half LIM domains protein 1	gi|554541526|ref|XP_005865392.1|//PREDICTED: four and a half LIM domains protein 1 isoform X6 [Myotis brandtii];gi|297304883|ref|XP_002806458.1|//PREDICTED: hypothetical protein LOC710692 [Macaca mulatta];gi|511908584|ref|XP_004773724.1|//PREDICTED: four and a half LIM domains protein 1 isoform X6 [Mustela putorius furo];gi|11125367|emb|CAC15065.1|//four and a half LIM domains 1 protein, isoform …
ENSSSCG00000022748	BGI_novel_T009112,BGI_novel_T009113,ENSSSCT00000028233	1221.92	1390.31	1326.15	1372.27	1205.15	1298.87	NA	NA	NA	K08050//protein phosphatase 1 regulatory subunit 1A	gi|556717102|ref|XP_005985978.1|//PREDICTED: LOW QUALITY PROTEIN: protein phosphatase 1, regulatory (inhibitor) subunit 1A [Pantholops hodgsonii];gi|545825569|ref|XP_005663921.1|//PREDICTED: uncharacterized protein LOC100737139, partial [Sus scrofa]
ENSSSCG00000011265	BGI_novel_T001722,BGI_novel_T001723,ENSSSCT00000012333	1211.04	1921.93	572.47	1259.03	1751.55	1178.91	GO:0005916//fascia adherens;GO:0005913//cell-cell adherens junction;GO:0044291//cell-cell contact zone	GO:0003779//actin binding;GO:0008092//cytoskeletal protein binding	GO:0055001//muscle cell development;GO:0031032//actomyosin structure organization;GO:0008283//cell proliferation;GO:0045214//sarcomere organization;GO:0006873//cellular ion homeostasis;GO:0055013//cardiac muscle cell development;GO:0042391//regulation of membrane potential;GO:0008285//negative regulation of cell proliferation	K06256//CD44 antigen;K11653//AT-rich interactive domain-containing protein 1;K06236//collagen, type I/II/III/V/XI/XXIV/XXVII, alpha;K16882//protein piccolo;K05719//integrin beta 1;K05746//enabled;K03260//translation initiation factor 4G;K06493//integrin beta 3;K14562//Treacher Collins syndrome protein;K06257//syndecan 1;K04520//amyloid beta A4 protein	gi|221139748|ref|NP_001137400.1|//xin actin-binding repeat-containing protein 1 [Sus scrofa]
ENSSSCG00000005169	BGI_novel_T000453,ENSSSCT00000005698	1149.38	1236.39	1244.78	1102.16	1106.69	1352.27	GO:0031981//nuclear lumen;GO:0005730//nucleolus;GO:0022627//cytosolic small ribosomal subunit;GO:0015935//small ribosomal subunit;GO:0048471//perinuclear region of cytoplasm;GO:0005844//polysome	GO:0005198//structural molecule activity;GO:0003735//structural constituent of ribosome;GO:0005488//binding;GO:0019901//protein kinase binding	GO:0008286//insulin receptor signaling pathway;GO:0022618//ribonucleoprotein complex assembly;GO:0001890//placenta development;GO:0007067//mitotic nuclear division;GO:0042593//glucose homeostasis;GO:0043065//positive regulation of apoptotic process;GO:0002286//T cell activation involved in immune response;GO:0006924//activation-induced cell death of T cells;GO:0048468//cell development;GO:0007369…	K02991//small subunit ribosomal protein S6e	gi|431898602|gb|ELK06982.1|//40S ribosomal protein S6 [Pteropus alecto];gi|591346722|ref|XP_007099175.1|//PREDICTED: LOW QUALITY PROTEIN: ribosomal protein S6 [Panthera tigris altaica]
ENSSSCG00000015917	BGI_novel_T003019,ENSSSCT00000017333,ENSSSCT00000033112,ENSSSCT00000033281,ENSSSCT00000033678,ENSSSCT00000036073	1145.81	1036.1	1024.61	924.14	1189.04	1246.94	GO:0044459//plasma membrane part	GO:0008092//cytoskeletal protein binding;GO:0005488//binding	GO:0007010//cytoskeleton organization	K14721//DNA-directed RNA polymerase III subunit RPC5;K19326//nesprin-1;K18267//nebulin;K09377//cysteine and glycine-rich protein;K08271//STE20-related kinase adapter protein alpha;K12478//early endosome antigen 1;K16610//tubulin monoglycylase TTLL15	gi|440902155|gb|ELR52982.1|//Xin actin-binding repeat-containing protein 2 [Bos mutus];gi|545874547|ref|XP_005671958.1|//PREDICTED: xin actin-binding repeat-containing protein 2 isoform X1 [Sus scrofa];gi|602712791|ref|XP_007466623.1|//PREDICTED: xin actin-binding repeat-containing protein 2-like isoform X3 [Lipotes vexillifer]
ENSSSCG00000024263	ENSSSCT00000031142	1143.01	1144.61	888.13	935.64	1121.81	1282.52	NA	NA	NA	NA	gi|655862992|ref|XP_008267307.1|//PREDICTED: small EDRK-rich factor 2 isoform X1 [Oryctolagus cuniculus]
ENSSSCG00000000214	ENSSSCT00000000229	1140.26	982.32	858.63	902.94	962.9	1045.04	NA	NA	NA	K00006//glycerol-3-phosphate dehydrogenase (NAD+) [EC:1.1.1.8]	gi|298160993|ref|NP_001177169.1|//glycerol-3-phosphate dehydrogenase [NAD+], cytoplasmic [Sus scrofa]
ENSSSCG00000013043	ENSSSCT00000014256	1133.61	981.76	991.25	948.6	1026.8	1060.4	GO:0043231//intracellular membrane-bounded organelle	NA	NA	K15261//poly [ADP-ribose] polymerase 10/14/15 [EC:2.4.2.30];K15212//TATA box-binding protein-associated factor RNA polymerase I subunit A	gi|545806370|ref|XP_005660753.1|//PREDICTED: MACRO domain-containing protein 1 isoform X1 [Sus scrofa]
ENSSSCG00000006556	BGI_novel_T005606,ENSSSCT00000007182,ENSSSCT00000007183	1097.08	1358.68	1007.13	1288.21	1442.46	814.45	GO:0005884//actin filament;GO:0005865//striated muscle thin filament;GO:0042995//cell projection;GO:0030427//site of polarized growth;GO:0032432//actin filament bundle;GO:0032155//cell division site part	GO:0008092//cytoskeletal protein binding	GO:0006936//muscle contraction;GO:0009987//cellular process;GO:0007417//central nervous system development	K09290//tropomyosin 3	gi|591323881|ref|XP_007087998.1|//PREDICTED: tropomyosin alpha-3 chain isoform X1 [Panthera tigris altaica];gi|488579143|ref|XP_004475039.1|//PREDICTED: tropomyosin alpha-3 chain isoform 4 [Dasypus novemcinctus];gi|488579147|ref|XP_004475041.1|//PREDICTED: tropomyosin alpha-3 chain isoform 6 [Dasypus novemcinctus]
ENSSSCG00000024061	BGI_novel_T000833,ENSSSCT00000024604	1085.01	1383.63	1009.64	1351.16	1379.07	879.58	GO:0005865//striated muscle thin filament	GO:0008092//cytoskeletal protein binding	GO:0006937//regulation of muscle contraction;GO:0055008//cardiac muscle tissue morphogenesis	K10371//troponin I, slow skeletal muscle	gi|594033593|ref|XP_006041529.1|//PREDICTED: troponin I, slow skeletal muscle isoform X3 [Bubalus bubalis];gi|190351077|gb|ACE75947.1|//troponin I skeletal slow-twitch protein [Sus scrofa]
ENSSSCG00000015140	BGI_novel_T008189,BGI_novel_T008190,ENSSSCT00000016506	1068.82	1250.05	1046.84	798.72	1381.77	1163.98	GO:0070062//extracellular vesicular exosome;GO:0000974//Prp19 complex;GO:0042470//melanosome;GO:0032991//macromolecular complex;GO:0009986//cell surface;GO:0005730//nucleolus;GO:0005681//spliceosomal complex;GO:0061202//clathrin-sculpted gamma-aminobutyric acid transport vesicle membrane;GO:0005829//cytosol;GO:0030665//clathrin-coated vesicle membrane;GO:0048770//pigment granule;GO:0005886//plasm…	GO:0005515//protein binding;GO:0005524//ATP binding;GO:0032559//adenyl ribonucleotide binding;GO:0051082//unfolded protein binding;GO:0016887//ATPase activity;GO:0042623//ATPase activity, coupled	GO:0001505//regulation of neurotransmitter levels;GO:0006986//response to unfolded protein;GO:0051085//chaperone mediated protein folding requiring cofactor;GO:0051084//'de novo' posttranslational protein folding;GO:0006950//response to stress;GO:0048193//Golgi vesicle transport;GO:0007269//neurotransmitter secretion;GO:0051704//multi-organism process;GO:0009207//purine ribonucleoside triphosphat…	K06758//L1 cell adhesion molecule like protein;K03283//heat shock 70kDa protein 1/8	gi|488535811|ref|XP_004459596.1|//PREDICTED: heat shock cognate 71 kDa protein [Dasypus novemcinctus];gi|676282501|gb|KFO35963.1|//Heat shock cognate 71 kDa protein [Fukomys damarensis];gi|545848996|ref|XP_005667500.1|//PREDICTED: heat shock cognate 71 kDa protein-like, partial [Sus scrofa]
ENSSSCG00000018007	BGI_novel_T001632,BGI_novel_T001638,BGI_novel_T001639,BGI_novel_T001640,ENSSSCT00000019601	1041.74	804.99	1131.26	1063.53	927.61	1165.04	GO:0005859//muscle myosin complex;GO:0005925//focal adhesion;GO:0005730//nucleolus;GO:0016459//myosin complex;GO:0032982//myosin filament;GO:0031672//A band;GO:0014704//intercalated disc;GO:0043292//contractile fiber	GO:0003779//actin binding;GO:0005524//ATP binding;GO:0032559//adenyl ribonucleotide binding;GO:0008092//cytoskeletal protein binding;GO:0003774//motor activity;GO:0005516//calmodulin binding	GO:0048513//organ development;GO:0006936//muscle contraction;GO:0030029//actin filament-based process	K10352//myosin heavy chain	gi|157279731|ref|NP_001098421.1|//myosin-1 [Sus scrofa];gi|311268418|ref|XP_003132042.1|//PREDICTED: myosin-3 [Sus scrofa]
ENSSSCG00000002029	BGI_novel_T007501,ENSSSCT00000002271,ENSSSCT00000033384,ENSSSCT00000033517,ENSSSCT00000033673,ENSSSCT00000034242,ENSSSCT00000034843,ENSSSCT00000035771	1041.31	1309.79	1295.56	1548.94	1337.41	800.19	GO:0005925//focal adhesion;GO:0030016//myofibril;GO:0043292//contractile fiber;GO:0016460//myosin II complex;GO:0031981//nuclear lumen;GO:0001725//stress fiber;GO:0030018//Z disc;GO:0005730//nucleolus;GO:0016459//myosin complex;GO:0032982//myosin filament;GO:0005924//cell-substrate adherens junction	GO:0005524//ATP binding;GO:0042802//identical protein binding;GO:0008092//cytoskeletal protein binding;GO:0003774//motor activity;GO:0042623//ATPase activity, coupled;GO:0046983//protein dimerization activity;GO:0003779//actin binding;GO:0032559//adenyl ribonucleotide binding;GO:0017111//nucleoside-triphosphatase activity;GO:0005516//calmodulin binding;GO:0008307//structural constituent of muscle…	GO:0031032//actomyosin structure organization;GO:0033121//regulation of purine nucleotide catabolic process;GO:0030049//muscle filament sliding;GO:0006936//muscle contraction;GO:0048747//muscle fiber development;GO:0007512//adult heart development;GO:0055010//ventricular cardiac muscle tissue morphogenesis;GO:0043009//chordate embryonic development;GO:0055008//cardiac muscle tissue morphogenesis;…	K17751//myosin heavy chain 6/7	gi|55741486|ref|NP_999020.1|//myosin-7 [Sus scrofa];gi|676272731|gb|KFO27502.1|//Myosin-6 [Fukomys damarensis];gi|699664599|ref|XP_009899306.1|//PREDICTED: LOW QUALITY PROTEIN: myosin-6-like, partial [Picoides pubescens];gi|125987844|sp|P79293.2|MYH7_PIG//RecName: Full=Myosin-7; AltName: Full=Myosin heavy chain 7; AltName: Full=Myosin heavy chain slow isoform; Short=MyHC-slow; AltName: Full=Myosi…
ENSSSCG00000017430	ENSSSCT00000018976	1025.57	1008.21	820.34	779.96	907.84	893.21	GO:0044424//intracellular part	GO:0008135//translation factor activity, nucleic acid binding	GO:0006413//translational initiation;GO:0050896//response to stimulus	K03113//translation initiation factor 1	gi|611991798|ref|XP_001364419.2|//PREDICTED: uncharacterized protein LOC100012315 [Monodelphis domestica]
ENSSSCG00000006249	ENSSSCT00000006848	999.46	979.4	1081.43	962.58	945.74	1096.98	GO:0015935//small ribosomal subunit	GO:0005198//structural molecule activity;GO:0003676//nucleic acid binding	GO:0031016//pancreas development;GO:0019080//viral gene expression;GO:0006412//translation	K02969//small subunit ribosomal protein S20e	gi|585158789|ref|XP_006731672.1|//PREDICTED: 40S ribosomal protein S20-like [Leptonychotes weddellii]
ENSSSCG00000013002	ENSSSCT00000014213	996.86	928.74	989.92	790.94	932.2	1057.18	GO:0015935//small ribosomal subunit	GO:0005198//structural molecule activity	GO:0006412//translation	K02983//small subunit ribosomal protein S30e	gi|149062132|gb|EDM12555.1|//rCG47344, isoform CRA_b [Rattus norvegicus]
ENSSSCG00000030134	ENSSSCT00000031716	970.67	1094.32	864.68	1737.88	1157.39	1201.83	NA	NA	NA	K12558//myosin-binding protein C, fast-type;K12557//myosin-binding protein C, slow-type	gi|594111431|ref|XP_006078533.1|//PREDICTED: immunoglobulin-like and fibronectin type III domain-containing protein 1 [Bubalus bubalis]
ENSSSCG00000029830	BGI_novel_T005297,BGI_novel_T005298,BGI_novel_T005299,ENSSSCT00000031015,ENSSSCT00000033716,ENSSSCT00000033747,ENSSSCT00000033850,ENSSSCT00000034343,ENSSSCT00000034388,ENSSSCT00000034872,ENSSSCT00000035195,ENSSSCT00000035638,ENSSSCT00000035903,ENSSSCT00000036648	964.66	932.3	960.84	830.59	899.34	964.46	GO:0015934//large ribosomal subunit;GO:0022625//cytosolic large ribosomal subunit	GO:0003723//RNA binding;GO:0005198//structural molecule activity;GO:0003735//structural constituent of ribosome;GO:0019843//rRNA binding	GO:0006415//translational termination;GO:0000184//nuclear-transcribed mRNA catabolic process, nonsense-mediated decay;GO:0006414//translational elongation;GO:0031016//pancreas development;GO:0006413//translational initiation;GO:0006614//SRP-dependent cotranslational protein targeting to membrane;GO:0019080//viral gene expression;GO:0019083//viral transcription;GO:0006412//translation	K09228//KRAB domain-containing zinc finger protein;K02938//large subunit ribosomal protein L8e	gi|119602455|gb|EAW82049.1|//ribosomal protein L8, isoform CRA_c [Homo sapiens];gi|704584553|ref|XP_010189518.1|//PREDICTED: 60S ribosomal protein L8, partial [Mesitornis unicolor];gi|545226503|ref|XP_005613443.1|//PREDICTED: 60S ribosomal protein L8 [Equus caballus];gi|119602459|gb|EAW82053.1|//ribosomal protein L8, isoform CRA_e [Homo sapiens];gi|602708647|ref|XP_007464583.1|//PREDICTED: 60S ri…
ENSSSCG00000013907	BGI_novel_T004113,BGI_novel_T004114,ENSSSCT00000015193	956.84	996.51	959.91	883.15	954.55	1051.32	NA	NA	NA	K02927//large subunit ribosomal protein L40e	gi|528760266|gb|EPY79925.1|//ubiquitin A-52 residue ribosomal protein fusion product 1-like protein [Camelus ferus];gi|13569612|gb|AAK31162.1|//ubiquitin A-52 residue ribosomal protein fusion product 1 [Homo sapiens];gi|593756296|ref|XP_007116988.1|//PREDICTED: ubiquitin-60S ribosomal protein L40 isoform X2 [Physeter catodon]
BGI_novel_G000146	BGI_novel_T001724	955.22	1088.81	954.5	1011.32	893.74	953.64	NA	NA	NA	K02998//small subunit ribosomal protein SAe;K01968//3-methylcrotonyl-CoA carboxylase alpha subunit [EC:6.4.1.4]	gi|512980212|ref|XP_004852121.1|//PREDICTED: LOW QUALITY PROTEIN: 40S ribosomal protein SA-like [Heterocephalus glaber]
ENSSSCG00000011325	BGI_novel_T001760,ENSSSCT00000012400	941.59	947.71	884.81	1255.04	986.17	625.63	NA	NA	NA	K12749//myosin light chain 3	gi|523580083|ref|NP_001265702.1|//myosin, light chain 3, alkali; ventricular, skeletal, slow [Sus scrofa];gi|556718641|ref|XP_005955213.1|//PREDICTED: myosin light chain 3 [Pantholops hodgsonii]
ENSSSCG00000014540	ENSSSCT00000015890	930.47	1180.14	1084.48	962.76	1116.47	1164.64	GO:0043231//intracellular membrane-bounded organelle;GO:0044444//cytoplasmic part	GO:0005506//iron ion binding;GO:0003824//catalytic activity	GO:0010939//regulation of necrotic cell death;GO:0048193//Golgi vesicle transport;GO:0000041//transition metal ion transport;GO:0008283//cell proliferation;GO:0008152//metabolic process;GO:0002376//immune system process;GO:0006875//cellular metal ion homeostasis	K00522//ferritin heavy chain [EC:1.16.3.2]	gi|602726125|ref|XP_007448523.1|//PREDICTED: ferritin heavy chain-like [Lipotes vexillifer]
ENSSSCG00000003930	BGI_novel_T007055,ENSSSCT00000004346	928.74	988.6	1053.9	944.08	895.3	1118.87	GO:0022627//cytosolic small ribosomal subunit;GO:0015935//small ribosomal subunit	GO:0005198//structural molecule activity;GO:0003735//structural constituent of ribosome;GO:0005488//binding	GO:0000462//maturation of SSU-rRNA from tricistronic rRNA transcript (SSU-rRNA, 5.8S rRNA, LSU-rRNA);GO:0006415//translational termination;GO:0000184//nuclear-transcribed mRNA catabolic process, nonsense-mediated decay;GO:0006414//translational elongation;GO:0031016//pancreas development;GO:0019080//viral gene expression;GO:0006413//translational initiation;GO:0006614//SRP-dependent cotranslation…	K02995//small subunit ribosomal protein S8e	gi|281337575|gb|EFB13159.1|//hypothetical protein PANDA_016005 [Ailuropoda melanoleuca];gi|676264474|gb|KFO20861.1|//40S ribosomal protein S8 [Fukomys damarensis]
ENSSSCG00000021650	BGI_novel_T000834,BGI_novel_T000835,ENSSSCT00000024086	922.81	1123.91	945.22	1748.19	1211	1158.3	NA	NA	NA	K12567//titin [EC:2.7.11.1]	gi|560982182|ref|XP_006213322.1|//PREDICTED: immunoglobulin-like and fibronectin type III domain-containing protein 1 [Vicugna pacos]
ENSSSCG00000030010	ENSSSCT00000028373	889.97	833.83	838.88	914.31	790.29	873.98	GO:0031981//nuclear lumen;GO:0015934//large ribosomal subunit	GO:0005198//structural molecule activity;GO:0005488//binding	GO:0031016//pancreas development;GO:0019080//viral gene expression;GO:0006412//translation	K02920//large subunit ribosomal protein L36e	gi|533185573|ref|XP_005405818.1|//PREDICTED: 60S ribosomal protein L36 [Chinchilla lanigera]
ENSSSCG00000004489	ENSSSCT00000004960	873.46	958.37	1000.69	849.03	819.93	954.17	GO:0043234//protein complex;GO:0044444//cytoplasmic part	GO:0008135//translation factor activity, nucleic acid binding;GO:0032561//guanyl ribonucleotide binding;GO:0017111//nucleoside-triphosphatase activity	GO:0006412//translation;GO:0009207//purine ribonucleoside triphosphate catabolic process	K03231//elongation factor 1-alpha	gi|426236749|ref|XP_004012330.1|//PREDICTED: elongation factor 1-alpha 1-like [Ovis aries]
ENSSSCG00000015790	ENSSSCT00000017193	864.74	916.36	989.81	1008.73	843.15	829.62	GO:0031224//intrinsic component of membrane;GO:0043231//intracellular membrane-bounded organelle;GO:0019866//organelle inner membrane	NA	GO:0006810//transport;GO:0010939//regulation of necrotic cell death	K05863//solute carrier family 25 (mitochondrial adenine nucleotide translocator), member 4/5/6/31	gi|311272309|ref|XP_003133393.1|//PREDICTED: ADP/ATP translocase 1 isoform 2 [Sus scrofa]
ENSSSCG00000018092	BGI_novel_T009168,ENSSSCT00000019687	853.49	744.14	825.05	935.56	1023.28	685.47	GO:0031224//intrinsic component of membrane;GO:0005740//mitochondrial envelope;GO:0016021//integral component of membrane;GO:0031966//mitochondrial membrane;GO:0070469//respiratory chain	GO:0050136//NADH dehydrogenase (quinone) activity;GO:0008137//NADH dehydrogenase (ubiquinone) activity	GO:0022900//electron transport chain;GO:0006091//generation of precursor metabolites and energy;GO:0051234//establishment of localization	K03884//NADH-ubiquinone oxidoreductase chain 6 [EC:1.6.5.3]	gi|671184721|gb|AII72588.1|//NADH dehydrogenase subunit 6 (mitochondrion) [Sus scrofa]
ENSSSCG00000028485	BGI_novel_T007081,BGI_novel_T007082,ENSSSCT00000026666	846.64	846.24	1046.37	879.76	813.08	1079.19	GO:0005681//spliceosomal complex;GO:0043234//protein complex;GO:0044444//cytoplasmic part;GO:0043005//neuron projection	GO:0043566//structure-specific DNA binding;GO:0003723//RNA binding;GO:0005515//protein binding	GO:0006357//regulation of transcription from RNA polymerase II promoter;GO:0008283//cell proliferation;GO:0009968//negative regulation of signal transduction;GO:0008380//RNA splicing;GO:0048255//mRNA stabilization;GO:0043009//chordate embryonic development;GO:0006915//apoptotic process	K09276//Y-box-binding protein 1	gi|426329192|ref|XP_004025626.1|//PREDICTED: nuclease-sensitive element-binding protein 1 [Gorilla gorilla gorilla];gi|297278427|ref|XP_001088540.2|//PREDICTED: hypothetical protein LOC700140 [Macaca mulatta]
ENSSSCG00000023616	BGI_novel_T008507,BGI_novel_T008508,ENSSSCT00000028657	835.41	806.37	733.07	774.39	818.97	875.23	GO:0031981//nuclear lumen;GO:0005634//nucleus;GO:0005737//cytoplasm	GO:0032559//adenyl ribonucleotide binding;GO:0019787//small conjugating protein transferase activity;GO:0004842//ubiquitin-protein transferase activity	GO:0070936//protein K48-linked ubiquitination;GO:0006511//ubiquitin-dependent protein catabolic process;GO:0043951//negative regulation of cAMP-mediated signaling;GO:0043161//proteasome-mediated ubiquitin-dependent protein catabolic process;GO:0022402//cell cycle process;GO:0009968//negative regulation of signal transduction;GO:0006259//DNA metabolic process;GO:0000209//protein polyubiquitination	K02207//ubiquitin-conjugating enzyme E2 R [EC:2.3.2.23]	gi|507967748|ref|XP_004689464.1|//PREDICTED: ubiquitin-conjugating enzyme E2 R1 [Condylura cristata];gi|329664480|ref|NP_001193165.1|//ubiquitin-conjugating enzyme E2 R1 [Bos taurus]
ENSSSCG00000023496	BGI_novel_T008962,BGI_novel_T008963,ENSSSCT00000031229	831.58	868.19	818.8	964.29	899.19	974.47	GO:0001726//ruffle;GO:0044424//intracellular part;GO:0001725//stress fiber;GO:0005925//focal adhesion;GO:0005737//cytoplasm	GO:0008270//zinc ion binding	GO:0030036//actin cytoskeleton organization;GO:0030154//cell differentiation;GO:0007275//multicellular organismal development;GO:0001503//ossification	K02184//formin 2	gi|584086403|ref|XP_006762924.1|//PREDICTED: PDZ and LIM domain protein 7 isoform X4 [Myotis davidii];gi|504150068|ref|XP_004587429.1|//PREDICTED: PDZ and LIM domain protein 7 isoform X3 [Ochotona princeps];gi|667265832|ref|XP_008569114.1|//PREDICTED: PDZ and LIM domain protein 7 isoform X6 [Galeopterus variegatus]
ENSSSCG00000018091	ENSSSCT00000019686	830.06	679.69	801.73	780.03	927.66	649.8	GO:0031224//intrinsic component of membrane;GO:0005746//mitochondrial respiratory chain	GO:0050136//NADH dehydrogenase (quinone) activity	GO:0022904//respiratory electron transport chain;GO:0051234//establishment of localization	K03883//NADH-ubiquinone oxidoreductase chain 5 [EC:1.6.5.3]	gi|347448622|gb|AEO92943.1|//NADH dehydrogenase subunit 5 (mitochondrion) [Sus scrofa]
ENSSSCG00000027353	ENSSSCT00000029433	823.42	829.58	815.89	808.93	790.82	889.63	GO:0031981//nuclear lumen;GO:0015935//small ribosomal subunit;GO:0030684//preribosome	GO:0005198//structural molecule activity;GO:0003676//nucleic acid binding	GO:0031016//pancreas development;GO:0019080//viral gene expression;GO:0042254//ribosome biogenesis;GO:0006412//translation	K02993//small subunit ribosomal protein S7e	gi|148705008|gb|EDL36955.1|//mCG19129 [Mus musculus]
ENSSSCG00000022842	ENSSSCT00000024482	810.43	831.01	780.71	653.45	730.33	853.86	GO:0015934//large ribosomal subunit	GO:0005198//structural molecule activity;GO:0003676//nucleic acid binding	GO:0031016//pancreas development;GO:0019080//viral gene expression;GO:0022613//ribonucleoprotein complex biogenesis;GO:0006412//translation	K02936//large subunit ribosomal protein L7Ae	gi|675970134|pdb|4W20|G//Chain G, Structure Of The Mammalian 60s Ribosomal Subunit (this Entry Contains The Large Ribosomal Proteins)
ENSSSCG00000025675	ENSSSCT00000031794	809.14	802.88	798.6	703.14	754.91	719	GO:0032991//macromolecular complex;GO:0044444//cytoplasmic part	GO:0008135//translation factor activity, nucleic acid binding;GO:0032561//guanyl ribonucleotide binding;GO:0017111//nucleoside-triphosphatase activity	GO:0006412//translation;GO:0009207//purine ribonucleoside triphosphate catabolic process	K03234//elongation factor 2	gi|620981748|ref|XP_001515708.3|//PREDICTED: elongation factor 2 [Ornithorhynchus anatinus]
ENSSSCG00000015720	BGI_novel_T002916,ENSSSCT00000017120	808.7	733.53	807.21	714.39	875.32	844.07	GO:0044424//intracellular part	NA	GO:0006897//endocytosis	K12562//amphiphysin	gi|532060127|ref|XP_005315951.1|//PREDICTED: myc box-dependent-interacting protein 1 isoform X11 [Ictidomys tridecemlineatus];gi|148235064|ref|NP_001090909.1|//myc box-dependent-interacting protein 1 [Sus scrofa]
ENSSSCG00000000405	ENSSSCT00000000438,ENSSSCT00000033906	796.27	710.36	684.07	673.57	720.27	657.19	GO:0005759//mitochondrial matrix;GO:0033178//proton-transporting two-sector ATPase complex, catalytic domain;GO:0000275//mitochondrial proton-transporting ATP synthase complex, catalytic core F(1)	GO:0042287//MHC protein binding;GO:0046872//metal ion binding;GO:0015662//ATPase activity, coupled to transmembrane movement of ions, phosphorylative mechanism;GO:0032559//adenyl ribonucleotide binding;GO:0019829//cation-transporting ATPase activity;GO:0004888//transmembrane signaling receptor activity;GO:0015078//hydrogen ion transmembrane transporter activity	GO:0006839//mitochondrial transport;GO:0015986//ATP synthesis coupled proton transport;GO:0015988//energy coupled proton transmembrane transport, against electrochemical gradient;GO:0009180//purine ribonucleoside diphosphate biosynthetic process;GO:0022900//electron transport chain;GO:0030641//regulation of cellular pH;GO:0006929//substrate-dependent cell migration;GO:0006897//endocytosis;GO:0048…	K02133//F-type H+-transporting ATPase subunit beta [EC:3.6.3.14]	gi|686741315|ref|XP_009246203.1|//PREDICTED: LOW QUALITY PROTEIN: ATP synthase subunit beta, mitochondrial [Pongo abelii];gi|545826025|ref|XP_001929445.2|//PREDICTED: ATP synthase subunit beta, mitochondrial [Sus scrofa]
ENSSSCG00000014855	BGI_novel_T008036,ENSSSCT00000016207	786.58	841.66	706.03	683.76	750.01	785.53	GO:0001726//ruffle;GO:0043231//intracellular membrane-bounded organelle;GO:0005634//nucleus;GO:0022627//cytosolic small ribosomal subunit;GO:0032587//ruffle membrane;GO:0015935//small ribosomal subunit;GO:0043005//neuron projection	GO:0003723//RNA binding;GO:0003677//DNA binding;GO:0003729//mRNA binding;GO:0003906//DNA-(apurinic or apyrimidinic site) lyase activity;GO:0051536//iron-sulfur cluster binding;GO:0004518//nuclease activity;GO:0019901//protein kinase binding;GO:0003684//damaged DNA binding;GO:0051059//NF-kappaB binding;GO:0019900//kinase binding;GO:0005198//structural molecule activity;GO:0003735//structural const…	GO:0012502//induction of programmed cell death;GO:0045738//negative regulation of DNA repair;GO:0006415//translational termination;GO:0043433//negative regulation of sequence-specific DNA binding transcription factor activity;GO:0000184//nuclear-transcribed mRNA catabolic process, nonsense-mediated decay;GO:0006414//translational elongation;GO:0006915//apoptotic process;GO:0019080//viral gene exp…	K02985//small subunit ribosomal protein S3e	gi|13097759|gb|AAH03577.1|//Unknown (protein for IMAGE:3544292), partial [Homo sapiens]
ENSSSCG00000010328	BGI_novel_T002673,ENSSSCT00000011306,ENSSSCT00000028532	782.62	763.33	793.39	755.27	759.59	819.14	GO:0031981//nuclear lumen;GO:0015935//small ribosomal subunit	GO:0008135//translation factor activity, nucleic acid binding;GO:0005515//protein binding;GO:0005198//structural molecule activity	GO:0048872//homeostasis of number of cells;GO:0031016//pancreas development;GO:0019080//viral gene expression;GO:0006412//translation;GO:0030490//maturation of SSU-rRNA	K02974//small subunit ribosomal protein S24e	gi|558131378|ref|XP_006090230.1|//PREDICTED: 40S ribosomal protein S24-like isoform X1 [Myotis lucifugus];gi|297295703|ref|XP_002804676.1|//PREDICTED: 40S ribosomal protein S24-like [Macaca mulatta];gi|683904981|ref|XP_009085744.1|//PREDICTED: 40S ribosomal protein S24 isoform X1 [Serinus canaria]
ENSSSCG00000010640	BGI_novel_T008709,BGI_novel_T008710,BGI_novel_T008711,BGI_novel_T008712,BGI_novel_T008713,ENSSSCT00000011638	778.18	769	877.24	650.91	916.33	817.89	NA	NA	NA	K18267//nebulin	gi|113205908|ref|NP_001038081.1|//nebulin-related-anchoring protein [Sus scrofa];gi|545894185|ref|XP_005658625.1|//PREDICTED: nebulin-related-anchoring protein-like, partial [Sus scrofa];gi|560914602|ref|XP_006183562.1|//PREDICTED: nebulin-related-anchoring protein isoform X1 [Camelus ferus]
ENSSSCG00000009146	BGI_novel_T007888,ENSSSCT00000010015	776.92	770.99	751.14	689.25	683.55	766.86	GO:0043231//intracellular membrane-bounded organelle;GO:0015934//large ribosomal subunit	GO:0005198//structural molecule activity;GO:0003676//nucleic acid binding	GO:0031016//pancreas development;GO:0019080//viral gene expression;GO:0006412//translation	K02915//large subunit ribosomal protein L34e	gi|426222763|ref|XP_004005553.1|//PREDICTED: 60S ribosomal protein L34-like, partial [Ovis aries];gi|594102238|ref|XP_006074192.1|//PREDICTED: 60S ribosomal protein L34-like [Bubalus bubalis]
ENSSSCG00000011803	ENSSSCT00000012915	776.12	755.31	672.01	636.54	665.93	650.63	GO:0043234//protein complex;GO:0044444//cytoplasmic part	GO:0008135//translation factor activity, nucleic acid binding;GO:0032559//adenyl ribonucleotide binding;GO:0042623//ATPase activity, coupled	GO:0006413//translational initiation;GO:0010033//response to organic substance;GO:0000288//nuclear-transcribed mRNA catabolic process, deadenylation-dependent decay;GO:0051704//multi-organism process;GO:0009207//purine ribonucleoside triphosphate catabolic process	K03257//translation initiation factor 4A	gi|56605748|ref|NP_001008336.1|//eukaryotic initiation factor 4A-II [Rattus norvegicus]
ENSSSCG00000014133	ENSSSCT00000015437	758.96	951.03	973.33	685.15	769.8	888.23	GO:0015935//small ribosomal subunit	GO:0005198//structural molecule activity;GO:0005488//binding	GO:0031016//pancreas development;GO:0019080//viral gene expression;GO:0006412//translation	K02973//small subunit ribosomal protein S23e	gi|281350307|gb|EFB25891.1|//hypothetical protein PANDA_004337 [Ailuropoda melanoleuca]
ENSSSCG00000014324	BGI_novel_T004542,ENSSSCT00000015650	750.81	757.09	539.04	641.2	721.94	481.79	NA	NA	NA	K12567//titin [EC:2.7.11.1]	gi|301774699|ref|XP_002922780.1|//PREDICTED: myotilin-like [Ailuropoda melanoleuca]
ENSSSCG00000017768	ENSSSCT00000019340	747.46	721.24	828.91	782.3	716.18	855.77	GO:0030529//ribonucleoprotein complex	GO:0005198//structural molecule activity;GO:0003676//nucleic acid binding	GO:0010467//gene expression	K02893//large subunit ribosomal protein L23Ae	gi|344289030|ref|XP_003416249.1|//PREDICTED: 60S ribosomal protein L23a-like [Loxodonta africana]
ENSSSCG00000015931	BGI_novel_T003021,BGI_novel_T003022,BGI_novel_T003023,ENSSSCT00000017347	736.28	779.53	753.31	586.97	832.37	705.49	GO:0005815//microtubule organizing center;GO:0043234//protein complex	GO:0035091//phosphatidylinositol binding	GO:0010927//cellular component assembly involved in morphogenesis	K16748//Bardet-Biedl syndrome 5 protein;K10473//kelch repeat and BTB domain-containing protein 5/10	gi|148695091|gb|EDL27038.1|//Bardet-Biedl syndrome 5 (human), isoform CRA_b [Mus musculus];gi|301762272|ref|XP_002916552.1|//PREDICTED: Bardet-Biedl syndrome 5 protein homolog [Ailuropoda melanoleuca];gi|335302951|ref|XP_001926383.3|//PREDICTED: Bardet-Biedl syndrome 5 protein homolog isoform X1 [Sus scrofa];gi|335302953|ref|XP_003359596.1|//PREDICTED: kelch repeat and BTB (POZ) domain containing…
ENSSSCG00000004177	ENSSSCT00000004616	729.53	755.22	685.98	651.5	660.2	741.83	GO:0015935//small ribosomal subunit	GO:0005198//structural molecule activity	GO:0031016//pancreas development;GO:0019080//viral gene expression;GO:0006412//translation	K02951//small subunit ribosomal protein S12e	gi|544425327|ref|XP_005551927.1|//PREDICTED: 40S ribosomal protein S12 isoform X1 [Macaca fascicularis]
ENSSSCG00000003166	ENSSSCT00000003516	728.96	809.65	800.93	562.33	702.08	744.51	NA	NA	NA	K02872//large subunit ribosomal protein L13Ae	gi|594639146|ref|XP_007172851.1|//PREDICTED: 60S ribosomal protein L13a-like [Balaenoptera acutorostrata scammoni]
ENSSSCG00000011272	BGI_novel_T001726,ENSSSCT00000012340	715.19	566.76	627.82	646.32	601.46	648.62	GO:0030529//ribonucleoprotein complex;GO:0022625//cytosolic large ribosomal subunit	GO:0005198//structural molecule activity;GO:0003735//structural constituent of ribosome	GO:0042254//ribosome biogenesis;GO:0010467//gene expression;GO:0006412//translation;GO:0006364//rRNA processing;GO:0042273//ribosomal large subunit biogenesis	K02875//large subunit ribosomal protein L14e	gi|587000597|ref|XP_006936579.1|//PREDICTED: 60S ribosomal protein L14 isoform X2 [Felis catus]
ENSSSCG00000011952	BGI_novel_T002177,ENSSSCT00000013078	709.86	817.68	901.93	754.93	779.66	950.45	GO:0015934//large ribosomal subunit;GO:0022625//cytosolic large ribosomal subunit	GO:0003723//RNA binding;GO:0005198//structural molecule activity;GO:0003735//structural constituent of ribosome;GO:0003676//nucleic acid binding	GO:0031290//retinal ganglion cell axon guidance;GO:0060041//retina development in camera-type eye;GO:0000087//mitotic M phase;GO:0022618//ribonucleoprotein complex assembly;GO:0006414//translational elongation;GO:0007411//axon guidance;GO:0006415//translational termination;GO:0000184//nuclear-transcribed mRNA catabolic process, nonsense-mediated decay;GO:0000027//ribosomal large subunit assembly;…	K02896//large subunit ribosomal protein L24e	gi|521034615|gb|EPQ16399.1|//60S ribosomal protein L24 [Myotis brandtii];gi|488587966|ref|XP_004479299.1|//PREDICTED: 60S ribosomal protein L24 [Dasypus novemcinctus]
ENSSSCG00000000374	BGI_novel_T005939,ENSSSCT00000000399	694.17	663.12	675.17	601.3	607.79	689.86	GO:0015935//small ribosomal subunit	GO:0003723//RNA binding;GO:0005198//structural molecule activity	GO:0008380//RNA splicing	K02976//small subunit ribosomal protein S26e	gi|532100091|ref|XP_005335675.1|//PREDICTED: 40S ribosomal protein S26 [Ictidomys tridecemlineatus];gi|504155970|ref|XP_004589863.1|//PREDICTED: 40S ribosomal protein S26 [Ochotona princeps]
BGI_novel_G000820	BGI_novel_T008786	693.88	910.67	470.76	480.12	924.64	403.92	NA	NA	NA	K10653//tripartite motif-containing protein 54	gi|431911923|gb|ELK14067.1|//Tripartite motif-containing protein 54 [Pteropus alecto]
ENSSSCG00000030302	BGI_novel_T006540,ENSSSCT00000024096	692.36	674.66	613.36	667.57	692.78	690.38	GO:0043231//intracellular membrane-bounded organelle;GO:0005737//cytoplasm	GO:0016209//antioxidant activity;GO:0016651//oxidoreductase activity, acting on NAD(P)H;GO:0008430//selenium binding;GO:0005488//binding	GO:0019725//cellular homeostasis;GO:0045454//cell redox homeostasis	NA	gi|664769770|ref|XP_008542443.1|//PREDICTED: LOW QUALITY PROTEIN: selenoprotein W [Equus przewalskii];gi|47522780|ref|NP_999142.1|//selenoprotein W [Sus scrofa]
ENSSSCG00000024825	BGI_novel_T002429,ENSSSCT00000024558	687.8	678.37	652.39	668.98	627.86	693.71	GO:0030529//ribonucleoprotein complex;GO:0022625//cytosolic large ribosomal subunit	GO:0005198//structural molecule activity;GO:0003735//structural constituent of ribosome	GO:0010467//gene expression;GO:0006412//translation	K02934//large subunit ribosomal protein L6e	gi|113205608|ref|NP_001038007.1|//60S ribosomal protein L6 [Sus scrofa]
ENSSSCG00000014128	ENSSSCT00000015432	681.31	631.48	530.32	646.11	627.31	539.8	GO:0043231//intracellular membrane-bounded organelle;GO:0019866//organelle inner membrane	GO:0032559//adenyl ribonucleotide binding;GO:0016301//kinase activity	GO:0006796//phosphate-containing compound metabolic process	K00933//creatine kinase [EC:2.7.3.2]	gi|113205654|ref|NP_001038016.1|//creatine kinase S-type, mitochondrial [Sus scrofa]
ENSSSCG00000025928	BGI_novel_T006549,ENSSSCT00000027696	678.72	653.11	643.31	609.31	596.04	690.06	GO:0015934//large ribosomal subunit;GO:0022625//cytosolic large ribosomal subunit	GO:0005198//structural molecule activity;GO:0003735//structural constituent of ribosome;GO:0003676//nucleic acid binding	GO:0031016//pancreas development;GO:0019080//viral gene expression;GO:0006412//translation	K02883//large subunit ribosomal protein L18e	gi|62752012|ref|NP_001015556.1|//60S ribosomal protein L18 [Bos taurus];gi|440906365|gb|ELR56635.1|//60S ribosomal protein L18, partial [Bos mutus]
ENSSSCG00000021590	ENSSSCT00000030349	677.31	669.46	680.71	670.59	606.65	713.68	GO:0031981//nuclear lumen;GO:0030529//ribonucleoprotein complex;GO:0044444//cytoplasmic part	GO:0005198//structural molecule activity;GO:0005488//binding	GO:0031016//pancreas development;GO:0019080//viral gene expression;GO:0006606//protein import into nucleus;GO:0006412//translation	K02894//large subunit ribosomal protein L23e	gi|655870993|ref|XP_002719380.2|//PREDICTED: 60S ribosomal protein L23 [Oryctolagus cuniculus]
ENSSSCG00000027130	BGI_novel_T004888,ENSSSCT00000026802	663.26	673.52	438.1	566.17	556.78	540.87	GO:0016020//membrane;GO:0031252//cell leading edge;GO:0001726//ruffle;GO:0009986//cell surface;GO:0016021//integral component of membrane;GO:0005886//plasma membrane	GO:0005515//protein binding;GO:0005488//binding	GO:0009653//anatomical structure morphogenesis;GO:0001525//angiogenesis;GO:0030307//positive regulation of cell growth;GO:0008219//cell death;GO:0048869//cellular developmental process;GO:0045773//positive regulation of axon extension;GO:0006931//substrate-dependent cell migration, cell attachment to substrate;GO:0006929//substrate-dependent cell migration;GO:2001238//positive regulation of extri…	K05149//tumor necrosis factor receptor superfamily member 12A	gi|466011373|ref|XP_004270314.1|//PREDICTED: tumor necrosis factor receptor superfamily member 12A isoform 1 [Orcinus orca];gi|218664485|ref|NP_001136311.1|//tumor necrosis factor receptor superfamily member 12A precursor [Sus scrofa]
ENSSSCG00000022859	ENSSSCT00000024892	651.24	718.04	772.26	717.46	593.55	720.72	GO:0031981//nuclear lumen;GO:0015935//small ribosomal subunit	GO:0017134//fibroblast growth factor binding;GO:0005198//structural molecule activity;GO:0003676//nucleic acid binding	GO:0031016//pancreas development;GO:0019080//viral gene expression;GO:0006412//translation	K02981//small subunit ribosomal protein S2e	gi|335310941|ref|XP_003362261.1|//PREDICTED: 40S ribosomal protein S2 [Sus scrofa]
ENSSSCG00000013064	BGI_novel_T003948,ENSSSCT00000014280	644.03	696.25	570.17	575.6	619.46	610.34	GO:0043234//protein complex;GO:0044444//cytoplasmic part	GO:0008135//translation factor activity, nucleic acid binding	GO:0006412//translation;GO:0051707//response to other organism	K03233//elongation factor 1-gamma	gi|545806931|ref|XP_005660855.1|//PREDICTED: elongation factor 1-gamma [Sus scrofa]
ENSSSCG00000010144	ENSSSCT00000011106	639.42	582.03	715.83	602.76	690.13	547.55	GO:0031981//nuclear lumen;GO:0005856//cytoskeleton;GO:0042995//cell projection;GO:0031674//I band;GO:0005924//cell-substrate adherens junction	GO:0003779//actin binding;GO:0010861//thyroid hormone receptor activator activity;GO:0046872//metal ion binding;GO:0019904//protein domain specific binding;GO:0051373//FATZ binding	GO:0007044//cell-substrate junction assembly;GO:0003012//muscle system process;GO:0051260//protein homooligomerization;GO:0030031//cell projection assembly	K05699//actinin alpha	gi|343962580|ref|NP_001230595.1|//alpha-actinin-2 [Sus scrofa]
ENSSSCG00000000622	ENSSSCT00000000668	633.29	638.56	680.14	618.83	606.19	610.84	GO:0044421//extracellular region part;GO:0005770//late endosome;GO:0043234//protein complex	GO:0046872//metal ion binding	GO:0006875//cellular metal ion homeostasis;GO:0043066//negative regulation of apoptotic process;GO:0051707//response to other organism;GO:0070838//divalent metal ion transport	NA	gi|602712583|ref|XP_007466521.1|//PREDICTED: translationally-controlled tumor protein-like [Lipotes vexillifer]
ENSSSCG00000005595	ENSSSCT00000006152	622.18	690.3	723.71	666.78	707.56	772.45	GO:0031981//nuclear lumen;GO:0015934//large ribosomal subunit	GO:0003723//RNA binding;GO:0005198//structural molecule activity	GO:0031016//pancreas development;GO:0019080//viral gene expression;GO:0006412//translation	K02918//large subunit ribosomal protein L35e	gi|47523710|ref|NP_999491.1|//60S ribosomal protein L35 [Sus scrofa]
ENSSSCG00000006899	ENSSSCT00000007554	621.01	648.43	686.99	661.55	562.2	686.27	GO:0031981//nuclear lumen;GO:0030529//ribonucleoprotein complex	GO:0005198//structural molecule activity;GO:0019843//rRNA binding	GO:0042254//ribosome biogenesis;GO:0010467//gene expression	K02932//large subunit ribosomal protein L5e	gi|426248836|ref|XP_004018164.1|//PREDICTED: 60S ribosomal protein L5-like [Ovis aries]
ENSSSCG00000013597	ENSSSCT00000014851	597.47	726.36	736.97	649.95	657.28	766.57	GO:0015935//small ribosomal subunit	GO:0005198//structural molecule activity;GO:0005488//binding	GO:0031016//pancreas development;GO:0019080//viral gene expression;GO:0042254//ribosome biogenesis;GO:0006412//translation	K02979//small subunit ribosomal protein S28e	gi|45268967|gb|AAS55896.1|//40S ribosomal protein S28, partial [Sus scrofa]
ENSSSCG00000022545	ENSSSCT00000032084	584.54	534.07	496.22	499.22	581.2	606.64	NA	NA	NA	K02183//calmodulin	gi|565319319|gb|ETE70432.1|//Calmodulin, partial [Ophiophagus hannah]
ENSSSCG00000024313	ENSSSCT00000028465	582.44	622.86	534.2	546.62	609.48	546.74	GO:0005746//mitochondrial respiratory chain	NA	GO:0006091//generation of precursor metabolites and energy;GO:0051234//establishment of localization	K03948//NADH dehydrogenase (ubiquinone) 1 alpha subcomplex subunit 4	gi|472391801|ref|XP_004415188.1|//PREDICTED: NADH dehydrogenase [ubiquinone] 1 alpha subcomplex subunit 4-like [Odobenus rosmarus divergens]
ENSSSCG00000022342	ENSSSCT00000016295	575.28	692.91	695.94	562.4	594.09	697.86	NA	GO:0008135//translation factor activity, nucleic acid binding;GO:0032561//guanyl ribonucleotide binding;GO:0017111//nucleoside-triphosphatase activity	GO:0006412//translation	K03231//elongation factor 1-alpha	gi|350588388|ref|XP_003482639.1|//PREDICTED: elongation factor 1-alpha, oocyte form-like [Sus scrofa]
ENSSSCG00000024577	ENSSSCT00000016299	575.28	692.91	695.94	562.4	594.09	697.86	NA	GO:0008135//translation factor activity, nucleic acid binding;GO:0032561//guanyl ribonucleotide binding;GO:0017111//nucleoside-triphosphatase activity	GO:0006412//translation	K03231//elongation factor 1-alpha	gi|350588388|ref|XP_003482639.1|//PREDICTED: elongation factor 1-alpha, oocyte form-like [Sus scrofa]
ENSSSCG00000022357	ENSSSCT00000026044	566.7	580.98	588.46	547.15	556	678.65	GO:0031981//nuclear lumen;GO:0030139//endocytic vesicle;GO:0031090//organelle membrane;GO:0015935//small ribosomal subunit	GO:0043169//cation binding;GO:0005198//structural molecule activity	GO:0051320//S phase;GO:0007050//cell cycle arrest;GO:0006259//DNA metabolic process;GO:0016192//vesicle-mediated transport;GO:0051091//positive regulation of sequence-specific DNA binding transcription factor activity;GO:0007173//epidermal growth factor receptor signaling pathway;GO:0001818//negative regulation of cytokine production;GO:0030330//DNA damage response, signal transduction by p53 cla…	K02977//small subunit ribosomal protein S27Ae	gi|545817523|ref|XP_003125184.2|//PREDICTED: ubiquitin-40S ribosomal protein S27a [Sus scrofa]
ENSSSCG00000014560	ENSSSCT00000015910	556.9	682.7	584.64	631.04	659.16	626.34	GO:0031224//intrinsic component of membrane;GO:0043231//intracellular membrane-bounded organelle;GO:0019866//organelle inner membrane	GO:0015002//heme-copper terminal oxidase activity	NA	K02273//cytochrome c oxidase subunit 8	gi|148236069|ref|NP_001090969.1|//COX8H protein [Sus scrofa]
ENSSSCG00000007022	BGI_novel_T003418,BGI_novel_T003419,ENSSSCT00000007691	550.65	496.55	572.53	439.51	523.95	630	NA	NA	NA	K10380//ankyrin	gi|545878901|ref|XP_005672725.1|//PREDICTED: ankyrin-1 [Sus scrofa]
ENSSSCG00000002535	ENSSSCT00000002815	539.58	884.41	679.5	417.68	771.47	856	GO:0048770//pigment granule	GO:0019904//protein domain specific binding;GO:0032559//adenyl ribonucleotide binding;GO:0042802//identical protein binding;GO:0030234//enzyme regulator activity	GO:0044267//cellular protein metabolic process;GO:0006612//protein targeting to membrane;GO:0051131//chaperone-mediated protein complex assembly;GO:0031328//positive regulation of cellular biosynthetic process;GO:0050896//response to stimulus	K04079//molecular chaperone HtpG	gi|667289224|ref|XP_008577108.1|//PREDICTED: heat shock protein HSP 90-alpha [Galeopterus variegatus]
ENSSSCG00000002550	BGI_novel_T007687,ENSSSCT00000002833	530.79	473.92	413.73	590.47	507.23	487.28	NA	NA	NA	K18193//6.8 kDa mitochondrial proteolipid	gi|635129605|ref|XP_007986153.1|//PREDICTED: 6.8 kDa mitochondrial proteolipid isoform X2 [Chlorocebus sabaeus];gi|545843400|ref|XP_005653596.1|//PREDICTED: 6.8 kDa mitochondrial proteolipid isoform X2 [Sus scrofa]
ENSSSCG00000021374	BGI_novel_T006405,ENSSSCT00000027321	525.48	598.6	566.68	616.65	554.92	621.23	GO:0016020//membrane	NA	GO:0006810//transport	K13360//FXYD domain-containing ion transport regulator 1	gi|335289483|ref|XP_003355898.1|//PREDICTED: phospholemman-like isoformX1 [Sus scrofa]
ENSSSCG00000029471	BGI_novel_T005985,ENSSSCT00000032101,ENSSSCT00000032244	523.43	447	429.37	463.7	448.23	437.05	NA	GO:0043169//cation binding;GO:0046872//metal ion binding;GO:0005515//protein binding;GO:0042802//identical protein binding	GO:0007165//signal transduction;GO:0035556//intracellular signal transduction	K04705//signal transducing adaptor molecule;K07366//GRB2-related adaptor protein 2;K03948//NADH dehydrogenase (ubiquinone) 1 alpha subcomplex subunit 4	gi|335288134|ref|XP_003355533.1|//PREDICTED: SH3 and cysteine-rich domain-containing protein 3 [Sus scrofa]
ENSSSCG00000008195	ENSSSCT00000008974	504.34	581.89	521	525.54	560.6	520.27	GO:0043231//intracellular membrane-bounded organelle;GO:0019866//organelle inner membrane	GO:0043169//cation binding;GO:0015002//heme-copper terminal oxidase activity	NA	K02265//cytochrome c oxidase subunit 5b	gi|470646092|ref|XP_004326920.1|//PREDICTED: cytochrome c oxidase subunit 5B, mitochondrial-like [Tursiops truncatus]
ENSSSCG00000006182	BGI_novel_T008668,BGI_novel_T008669,BGI_novel_T008670,ENSSSCT00000006776	503.93	552.33	511.37	521.33	513.75	528.51	GO:0005840//ribosome;GO:0015934//large ribosomal subunit;GO:0022625//cytosolic large ribosomal subunit	GO:0003723//RNA binding;GO:0003677//DNA binding;GO:0003729//mRNA binding;GO:0042802//identical protein binding;GO:0005198//structural molecule activity;GO:0003735//structural constituent of ribosome;GO:0042803//protein homodimerization activity	GO:0006415//translational termination;GO:0000184//nuclear-transcribed mRNA catabolic process, nonsense-mediated decay;GO:0006414//translational elongation;GO:0006364//rRNA processing;GO:0031016//pancreas development;GO:0019080//viral gene expression;GO:0006413//translational initiation;GO:0006614//SRP-dependent cotranslational protein targeting to membrane;GO:0042254//ribosome biogenesis;GO:00064…	K02937//large subunit ribosomal protein L7e	gi|164023822|ref|NP_001106688.1|//60S ribosomal protein L7 [Sus scrofa];gi|402878487|ref|XP_003902914.1|//PREDICTED: 60S ribosomal protein L7 isoform X2 [Papio anubis]
ENSSSCG00000021978	ENSSSCT00000023605	493.06	493.6	619.18	391.87	443.02	628.88	GO:0030529//ribonucleoprotein complex;GO:0044444//cytoplasmic part	GO:0043169//cation binding;GO:0005198//structural molecule activity	GO:0031016//pancreas development;GO:0019080//viral gene expression;GO:0006412//translation	K02921//large subunit ribosomal protein L37Ae	gi|311271552|ref|XP_003133167.1|//PREDICTED: 60S ribosomal protein L37a-like [Sus scrofa]
ENSSSCG00000004499	BGI_novel_T000175,ENSSSCT00000004971	491.55	422.49	412.15	400.33	430.31	376.76	GO:0033178//proton-transporting two-sector ATPase complex, catalytic domain;GO:0005743//mitochondrial inner membrane	GO:0042287//MHC protein binding;GO:0032559//adenyl ribonucleotide binding;GO:0019829//cation-transporting ATPase activity;GO:0015078//hydrogen ion transmembrane transporter activity	GO:0015986//ATP synthesis coupled proton transport;GO:0015988//energy coupled proton transmembrane transport, against electrochemical gradient;GO:0007275//multicellular organismal development;GO:0009207//purine ribonucleoside triphosphate catabolic process;GO:0001935//endothelial cell proliferation	K02132//F-type H+-transporting ATPase subunit alpha	gi|554542378|ref|XP_005865811.1|//PREDICTED: LOW QUALITY PROTEIN: ATP synthase, H+ transporting, mitochondrial F1 complex, alpha subunit 1, cardiac muscle [Myotis brandtii];gi|297591975|ref|NP_001172071.1|//ATP synthase subunit alpha, mitochondrial [Sus scrofa]
ENSSSCG00000001528	BGI_novel_T007290,ENSSSCT00000001703	487.43	523.94	502.42	436.29	463.88	530.29	NA	NA	NA	K02947//small subunit ribosomal protein S10e	gi|671001540|ref|XP_008691634.1|//PREDICTED: 40S ribosomal protein S10 isoform X1 [Ursus maritimus];gi|569001407|ref|XP_006524881.1|//PREDICTED: 40S ribosomal protein S10 isoform X2 [Mus musculus]
ENSSSCG00000004945	ENSSSCT00000005457	487.12	468.06	490.46	453.05	456.91	480.9	GO:0030529//ribonucleoprotein complex	GO:0005198//structural molecule activity	GO:0010467//gene expression	K02930//large subunit ribosomal protein L4e	gi|594623097|ref|XP_007166184.1|//PREDICTED: 60S ribosomal protein L4 [Balaenoptera acutorostrata scammoni]
ENSSSCG00000009303	BGI_novel_T001013,ENSSSCT00000010191	486.59	481.33	467.94	446.07	460.88	551.92	GO:0015934//large ribosomal subunit;GO:0022625//cytosolic large ribosomal subunit	GO:0003723//RNA binding;GO:0005198//structural molecule activity;GO:0003735//structural constituent of ribosome;GO:0003676//nucleic acid binding	GO:0006415//translational termination;GO:0000184//nuclear-transcribed mRNA catabolic process, nonsense-mediated decay;GO:0006414//translational elongation;GO:0031016//pancreas development;GO:0006413//translational initiation;GO:0006614//SRP-dependent cotranslational protein targeting to membrane;GO:0019080//viral gene expression;GO:0019083//viral transcription;GO:0006412//translation	K02889//large subunit ribosomal protein L21e	gi|18104948|ref|NP_000973.2|//60S ribosomal protein L21 [Homo sapiens]
ENSSSCG00000024260	ENSSSCT00000022802	486.08	518.14	487.04	456.01	488.04	530.33	GO:0031981//nuclear lumen;GO:0015934//large ribosomal subunit	GO:0003723//RNA binding;GO:0005198//structural molecule activity	GO:0006886//intracellular protein transport;GO:0031016//pancreas development;GO:0019080//viral gene expression;GO:0012502//induction of programmed cell death;GO:0042254//ribosome biogenesis;GO:0033365//protein localization to organelle;GO:0006412//translation	K02868//large subunit ribosomal protein L11e	gi|431891271|gb|ELK02148.1|//60S ribosomal protein L11 [Pteropus alecto]
ENSSSCG00000001543	BGI_novel_T007297,BGI_novel_T007298,ENSSSCT00000001720	480.85	496.63	465.42	459.34	410.33	502.84	GO:0030529//ribonucleoprotein complex;GO:0022625//cytosolic large ribosomal subunit;GO:0005739//mitochondrion;GO:0044444//cytoplasmic part	GO:0003723//RNA binding;GO:0005198//structural molecule activity;GO:0003735//structural constituent of ribosome;GO:0003676//nucleic acid binding	GO:0009653//anatomical structure morphogenesis;GO:0006415//translational termination;GO:0000184//nuclear-transcribed mRNA catabolic process, nonsense-mediated decay;GO:0006414//translational elongation;GO:0031016//pancreas development;GO:0019080//viral gene expression;GO:0006413//translational initiation;GO:0006614//SRP-dependent cotranslational protein targeting to membrane;GO:0019083//viral tra…	K02865//large subunit ribosomal protein L10Ae	gi|13592009|ref|NP_112327.1|//60S ribosomal protein L10a [Rattus norvegicus];gi|281338435|gb|EFB14019.1|//hypothetical protein PANDA_002233 [Ailuropoda melanoleuca];gi|147906477|ref|NP_001090946.1|//60S ribosomal protein L10a [Sus scrofa]
ENSSSCG00000003165	ENSSSCT00000003515	474.94	473.94	472.83	420.67	446.05	515.43	GO:0015935//small ribosomal subunit	GO:0003723//RNA binding;GO:0005198//structural molecule activity	GO:0031016//pancreas development;GO:0019080//viral gene expression;GO:0006412//translation	K02949//small subunit ribosomal protein S11e	gi|676271110|gb|KFO26211.1|//60S ribosomal protein L13a [Fukomys damarensis]
ENSSSCG00000005612	ENSSSCT00000006171	474.78	453.63	468.61	585.58	426.39	538.3	NA	NA	NA	K02870//large subunit ribosomal protein L12e	gi|594103046|ref|XP_006074559.1|//PREDICTED: 60S ribosomal protein L12 [Bubalus bubalis]
ENSSSCG00000025533	ENSSSCT00000023610	473.56	551.5	588.74	555.02	527.52	515.75	GO:0031224//intrinsic component of membrane;GO:0005743//mitochondrial inner membrane	GO:0015002//heme-copper terminal oxidase activity	NA	K02270//cytochrome c oxidase subunit 7a	gi|47523880|ref|NP_999576.1|//cytochrome c oxidase subunit 7A1, mitochondrial precursor [Sus scrofa]
ENSSSCG00000029219	ENSSSCT00000029140	471.26	450.24	382.5	409.54	442.65	403.88	NA	NA	NA	K03877//beta-1,3-galactosyltransferase 5 [EC:2.4.1.-]	gi|346644826|ref|NP_001231165.1|//SH3 domain-binding glutamic acid-rich protein [Sus scrofa]
ENSSSCG00000029785	BGI_novel_T006635,BGI_novel_T006636,ENSSSCT00000027911	457.67	536.53	491.77	505.13	401.99	642.44	GO:0031981//nuclear lumen;GO:0005730//nucleolus;GO:0022627//cytosolic small ribosomal subunit;GO:0015935//small ribosomal subunit	GO:0003723//RNA binding;GO:0005515//protein binding;GO:0045182//translation regulator activity;GO:0005198//structural molecule activity;GO:0003735//structural constituent of ribosome;GO:0019843//rRNA binding	GO:0006415//translational termination;GO:0000184//nuclear-transcribed mRNA catabolic process, nonsense-mediated decay;GO:0006414//translational elongation;GO:0006417//regulation of translation;GO:0031016//pancreas development;GO:0019080//viral gene expression;GO:0006413//translational initiation;GO:0006614//SRP-dependent cotranslational protein targeting to membrane;GO:0008283//cell proliferation…	K02997//small subunit ribosomal protein S9e	gi|545832667|ref|XP_005664882.1|//PREDICTED: LOW QUALITY PROTEIN: 40S ribosomal protein S9, partial [Sus scrofa]
ENSSSCG00000029724	ENSSSCT00000022602	457.1	421.75	433.01	411.42	403.32	444.74	GO:0016020//membrane;GO:0044424//intracellular part;GO:0044297//cell body	GO:0019902//phosphatase binding;GO:0019901//protein kinase binding	GO:0007186//G-protein coupled receptor signaling pathway	K14753//guanine nucleotide-binding protein subunit beta-2-like 1 protein	gi|686773747|ref|XP_002834824.3|//PREDICTED: guanine nucleotide-binding protein subunit beta-2-like 1 [Pongo abelii]
ENSSSCG00000030970	BGI_novel_T009415,ENSSSCT00000032692,ENSSSCT00000032900,ENSSSCT00000033591,ENSSSCT00000035366,ENSSSCT00000035420,ENSSSCT00000035991	451.94	392.83	400.28	424.53	420.17	441.85	NA	NA	NA	K02271//cytochrome c oxidase subunit 7b	gi|149055558|gb|EDM07142.1|//cytochrome c oxidase subunit VIIb, isoform CRA_a [Rattus norvegicus];gi|311276550|ref|XP_003135249.1|//PREDICTED: cytochrome c oxidase subunit 7B, mitochondrial-like [Sus scrofa]
ENSSSCG00000004002	ENSSSCT00000004425	450.84	479.23	451.24	411.14	429.91	513.33	GO:0015935//small ribosomal subunit	GO:0003723//RNA binding;GO:0005198//structural molecule activity	GO:0031016//pancreas development;GO:0019080//viral gene expression;GO:0006448//regulation of translational elongation	K02989//small subunit ribosomal protein S5e	gi|431921423|gb|ELK18822.1|//40S ribosomal protein S5 [Pteropus alecto]
ENSSSCG00000015103	BGI_novel_T008171,BGI_novel_T008172,BGI_novel_T008173,ENSSSCT00000016469	445.31	450.26	466.37	396.11	454.8	484.26	NA	NA	NA	K02975//small subunit ribosomal protein S25e	gi|148693644|gb|EDL25591.1|//mCG10725, isoform CRA_b [Mus musculus];gi|444706073|gb|ELW47435.1|//40S ribosomal protein S25 [Tupaia chinensis]
ENSSSCG00000003367	BGI_novel_T006714,ENSSSCT00000003737	442.83	524.86	574.16	548.27	459.6	573.27	GO:0022625//cytosolic large ribosomal subunit	GO:0003723//RNA binding;GO:0008201//heparin binding;GO:0003735//structural constituent of ribosome	GO:0046632//alpha-beta T cell differentiation;GO:0006412//translation	K02891//large subunit ribosomal protein L22e	gi|521030955|gb|EPQ12741.1|//60S ribosomal protein L22 [Myotis brandtii];gi|594030035|ref|XP_006040010.1|//PREDICTED: 60S ribosomal protein L22-like, partial [Bubalus bubalis]
ENSSSCG00000028752	ENSSSCT00000024688	436.21	429.79	387.99	471.23	395.81	447.55	GO:0044424//intracellular part	GO:0016879//ligase activity, forming carbon-nitrogen bonds;GO:0046872//metal ion binding;GO:0032561//guanyl ribonucleotide binding	GO:0006163//purine nucleotide metabolic process	K01939//adenylosuccinate synthase [EC:6.3.4.4]	gi|545895063|ref|XP_005659070.1|//PREDICTED: adenylosuccinate synthetase isozyme 1-like, partial [Sus scrofa]
ENSSSCG00000017509	BGI_novel_T001379,BGI_novel_T001380,ENSSSCT00000019062	436.18	449.37	463.62	406.33	412.41	486.45	GO:0015934//large ribosomal subunit;GO:0022625//cytosolic large ribosomal subunit	GO:0003723//RNA binding;GO:0005198//structural molecule activity;GO:0003735//structural constituent of ribosome;GO:0003676//nucleic acid binding	GO:0006415//translational termination;GO:0000184//nuclear-transcribed mRNA catabolic process, nonsense-mediated decay;GO:0006414//translational elongation;GO:0031016//pancreas development;GO:0006413//translational initiation;GO:0006614//SRP-dependent cotranslational protein targeting to membrane;GO:0019080//viral gene expression;GO:0019083//viral transcription;GO:0006412//translation	K02885//large subunit ribosomal protein L19e	gi|675970144|pdb|4W20|R//Chain R, Structure Of The Mammalian 60s Ribosomal Subunit (this Entry Contains The Large Ribosomal Proteins);gi|591319195|ref|XP_007085835.1|//PREDICTED: 60S ribosomal protein L19 isoform X1 [Panthera tigris altaica];gi|528767507|gb|EPY87166.1|//60S ribosomal protein L19 [Camelus ferus]
ENSSSCG00000021825	BGI_novel_T003620,ENSSSCT00000026530	434.56	401.33	368.47	425.84	361.96	464.76	GO:0015935//small ribosomal subunit	GO:0005515//protein binding;GO:0005198//structural molecule activity;GO:0043021//ribonucleoprotein complex binding	GO:0031016//pancreas development;GO:0019080//viral gene expression;GO:0000462//maturation of SSU-rRNA from tricistronic rRNA transcript (SSU-rRNA, 5.8S rRNA, LSU-rRNA);GO:0006412//translation	K02971//small subunit ribosomal protein S21e	gi|528974048|ref|XP_005214906.1|//PREDICTED: 40S ribosomal protein S21 isoform X1 [Bos taurus]
ENSSSCG00000027573	BGI_novel_T001850,ENSSSCT00000027316	430.56	432.91	431.52	366.17	428.27	472.59	GO:0030529//ribonucleoprotein complex;GO:0022625//cytosolic large ribosomal subunit	GO:0005198//structural molecule activity;GO:0003735//structural constituent of ribosome	GO:0010467//gene expression;GO:0006412//translation	K02905//large subunit ribosomal protein L29e	gi|685524627|ref|XP_009198893.1|//PREDICTED: 60S ribosomal protein L29 [Papio anubis];gi|545862373|ref|XP_005669618.1|//PREDICTED: 60S ribosomal protein L29 isoform X1 [Sus scrofa]
ENSSSCG00000015747	ENSSSCT00000017147	426.38	340.71	387	477.88	362.83	355.85	NA	NA	NA	K12567//titin [EC:2.7.11.1]	gi|545873598|ref|XP_005657583.1|//PREDICTED: myomesin-2 [Sus scrofa]
ENSSSCG00000003692	BGI_novel_T006932,ENSSSCT00000004090,ENSSSCT00000025362	424.64	332.05	439.84	352.49	402.41	328.8	GO:0015629//actin cytoskeleton	GO:0046872//metal ion binding;GO:0017111//nucleoside-triphosphatase activity	NA	K12757//myosin regulatory light chain 12	gi|296222308|ref|XP_002757132.1|//PREDICTED: myosin regulatory light polypeptide 9 isoform X2 [Callithrix jacchus];gi|301784356|ref|XP_002927596.1|//PREDICTED: myosin regulatory light polypeptide 9-like [Ailuropoda melanoleuca];gi|346716320|ref|NP_001038037.2|//myosin regulatory light chain 2 protein isoform 1 [Sus scrofa]
ENSSSCG00000000886	BGI_novel_T006201,BGI_novel_T006202,ENSSSCT00000000970	423.9	440.22	403.81	401.86	388.91	350.3	GO:0031224//intrinsic component of membrane	NA	GO:0051234//establishment of localization	K15102//solute carrier family 25 (mitochondrial phosphate transporter), member 3	gi|256838109|ref|NP_001157984.1|//phosphate carrier protein, mitochondrial [Sus scrofa];gi|594622510|ref|XP_007165909.1|//PREDICTED: phosphate carrier protein, mitochondrial isoform X1 [Balaenoptera acutorostrata scammoni]
ENSSSCG00000017996	BGI_novel_T001631,ENSSSCT00000019585	421.57	325.81	355.9	602.8	351.74	424.93	NA	GO:0003824//catalytic activity	GO:0008152//metabolic process	K11167//dehydrogenase/reductase SDR family member 7C [EC:1.1.-.-]	gi|545860419|ref|XP_005669292.1|//PREDICTED: dehydrogenase/reductase SDR family member 7C isoform X2 [Sus scrofa]
ENSSSCG00000001502	ENSSSCT00000001675	421.46	424.48	408.86	456.2	402.89	458.91	GO:0015935//small ribosomal subunit	GO:0003723//RNA binding;GO:0005198//structural molecule activity	GO:0031016//pancreas development;GO:0019080//viral gene expression;GO:0022613//ribonucleoprotein complex biogenesis;GO:0006412//translation	K02964//small subunit ribosomal protein S18e	gi|332245592|ref|XP_003271942.1|//PREDICTED: 40S ribosomal protein S18 isoform 1 [Nomascus leucogenys]
ENSSSCG00000030849	BGI_novel_T009493,ENSSSCT00000034774,ENSSSCT00000035050,ENSSSCT00000035359,ENSSSCT00000035556,ENSSSCT00000036054,ENSSSCT00000036369	419.34	482.28	498.24	599.73	462.72	506.56	NA	NA	NA	K02924//large subunit ribosomal protein L39e;K14328//regulator of nonsense transcripts 3	gi|724800882|ref|XP_010373338.1|//PREDICTED: 60S ribosomal protein L39 [Rhinopithecus roxellana];gi|335295799|ref|XP_003130386.2|//PREDICTED: 60S ribosomal protein L39-like [Sus scrofa];gi|471390259|ref|XP_004379902.1|//PREDICTED: 60S ribosomal protein L39 [Trichechus manatus latirostris]
ENSSSCG00000016128	ENSSSCT00000017560	415.53	434	421.25	372.57	390.96	409.87	GO:0043234//protein complex;GO:0044444//cytoplasmic part	GO:0008135//translation factor activity, nucleic acid binding	GO:0006412//translation	K03232//elongation factor 1-beta	gi|528753927|gb|EPY73586.1|//elongation factor 1-beta [Camelus ferus]
ENSSSCG00000014016	BGI_novel_T004394,BGI_novel_T004395,ENSSSCT00000015311	415.31	596.08	382.17	379.75	478.66	386.95	GO:0005768//endosome;GO:0031981//nuclear lumen	GO:0046914//transition metal ion binding;GO:0005102//receptor binding;GO:0019901//protein kinase binding;GO:0042169//SH2 domain binding;GO:0043130//ubiquitin binding;GO:0005080//protein kinase C binding;GO:0019904//protein domain specific binding;GO:0008270//zinc ion binding;GO:0032182//small conjugating protein binding	GO:0043066//negative regulation of apoptotic process;GO:0019941//modification-dependent protein catabolic process;GO:0048869//cellular developmental process;GO:0016192//vesicle-mediated transport;GO:0043122//regulation of I-kappaB kinase/NF-kappaB signaling;GO:0006357//regulation of transcription from RNA polymerase II promoter;GO:0007169//transmembrane receptor protein tyrosine kinase signaling …	K14381//sequestosome 1	gi|545811109|ref|XP_005654993.1|//PREDICTED: sequestosome-1 isoform X2 [Sus scrofa];gi|545811106|ref|XP_003123687.2|//PREDICTED: sequestosome-1 isoform X1 [Sus scrofa]
ENSSSCG00000008408	ENSSSCT00000009205	413.21	379.71	329.35	366.04	312.07	320.58	GO:0031227//intrinsic component of endoplasmic reticulum membrane	GO:0005488//binding	GO:0030308//negative regulation of cell growth;GO:0021799//cerebral cortex radially oriented cell migration;GO:0007409//axonogenesis;GO:0031345//negative regulation of cell projection organization;GO:0007169//transmembrane receptor protein tyrosine kinase signaling pathway;GO:0010769//regulation of cell morphogenesis involved in differentiation;GO:0048755//branching morphogenesis of a nerve;GO:00…	NA	gi|194018686|ref|NP_001123435.1|//reticulon-4 [Sus scrofa]
ENSSSCG00000017544	BGI_novel_T001395,ENSSSCT00000019098	412.83	439.73	425.93	386.92	413.45	382.82	GO:0005740//mitochondrial envelope;GO:0031224//intrinsic component of membrane;GO:0005753//mitochondrial proton-transporting ATP synthase complex;GO:0045263//proton-transporting ATP synthase complex, coupling factor F(o);GO:0033177//proton-transporting two-sector ATPase complex, proton-transporting domain;GO:0016021//integral component of membrane;GO:0019866//organelle inner membrane	GO:0008289//lipid binding;GO:0015078//hydrogen ion transmembrane transporter activity;GO:0005488//binding	GO:0015988//energy coupled proton transmembrane transport, against electrochemical gradient;GO:0006754//ATP biosynthetic process;GO:0015986//ATP synthesis coupled proton transport;GO:0015991//ATP hydrolysis coupled proton transport	K02128//F-type H+-transporting ATPase subunit c	gi|545858442|ref|XP_005654012.1|//PREDICTED: ATP synthase lipid-binding protein, mitochondrial isoform X1 [Sus scrofa]
ENSSSCG00000013244	BGI_novel_T004008,BGI_novel_T004009,ENSSSCT00000014464	407.63	432.86	384.45	388.4	425.83	363.69	NA	NA	NA	K12804//proline-serine-threonine phosphatase interacting protein 1	gi|671016831|ref|XP_008699228.1|//PREDICTED: protein kinase C and casein kinase substrate in neurons protein 3 isoform X1 [Ursus maritimus];gi|545530185|ref|XP_005631321.1|//PREDICTED: protein kinase C and casein kinase substrate in neurons protein 3 [Canis lupus familiaris]
ENSSSCG00000023599	ENSSSCT00000023357	404.6	389.53	385.64	295.47	408.61	416.94	GO:0005758//mitochondrial intermembrane space;GO:0005743//mitochondrial inner membrane	GO:0046914//transition metal ion binding	GO:0006612//protein targeting to membrane;GO:0050954//sensory perception of mechanical stimulus	K17780//mitochondrial import inner membrane translocase subunit TIM8	gi|545848544|ref|XP_003129897.3|//PREDICTED: mitochondrial import inner membrane translocase subunit Tim8 B isoform 1 [Sus scrofa]
ENSSSCG00000006754	ENSSSCT00000007399	401.87	280.61	294.04	384.35	304.67	306.73	NA	GO:0016814//hydrolase activity, acting on carbon-nitrogen (but not peptide) bonds, in cyclic amidines	GO:0009127//purine nucleoside monophosphate biosynthetic process;GO:0009112//nucleobase metabolic process	K01490//AMP deaminase [EC:3.5.4.6]	gi|193078820|gb|ACF08842.1|//adenosine monophosphate deaminase 1 isoform M [Sus scrofa]
ENSSSCG00000013354	BGI_novel_T004052,ENSSSCT00000014585	401.74	525.06	305.84	417.18	363.22	372.36	NA	GO:0046914//transition metal ion binding	NA	K09377//cysteine and glycine-rich protein	gi|578820841|ref|XP_006718402.1|//PREDICTED: cysteine and glycine-rich protein 3 isoform X1 [Homo sapiens]
ENSSSCG00000015595	ENSSSCT00000016988,ENSSSCT00000033171,ENSSSCT00000033973,ENSSSCT00000035485	400.25	405.49	99.65	243.07	404.08	240.34	GO:0031981//nuclear lumen	GO:0003677//DNA binding;GO:0005515//protein binding;GO:0003712//transcription cofactor activity;GO:0001071//nucleic acid binding transcription factor activity	GO:0006006//glucose metabolic process;GO:0006351//transcription, DNA-templated	K09032//activating transcription factor 3	gi|556735619|ref|XP_005963417.1|//PREDICTED: cyclic AMP-dependent transcription factor ATF-3 isoform X4 [Pantholops hodgsonii];gi|545851452|ref|XP_003482797.2|//PREDICTED: cyclic AMP-dependent transcription factor ATF-3-like isoform 1 [Sus scrofa]
ENSSSCG00000003903	ENSSSCT00000004318	398.29	415.02	357.62	353.07	394.74	350.02	GO:0043231//intracellular membrane-bounded organelle;GO:0044425//membrane part;GO:0019866//organelle inner membrane	GO:0015078//hydrogen ion transmembrane transporter activity	GO:0022904//respiratory electron transport chain;GO:0051234//establishment of localization	K00416//ubiquinol-cytochrome c reductase subunit 6	gi|544482443|ref|XP_005576422.1|//PREDICTED: cytochrome b-c1 complex subunit 6, mitochondrial-like [Macaca fascicularis]
ENSSSCG00000006036	ENSSSCT00000006625	397.92	433.17	134.41	426.67	466.4	348.03	GO:0016020//membrane;GO:0005856//cytoskeleton;GO:0030016//myofibril	GO:0008092//cytoskeletal protein binding;GO:0003712//transcription cofactor activity	GO:0007266//Rho protein signal transduction;GO:0006357//regulation of transcription from RNA polymerase II promoter;GO:0006606//protein import into nucleus;GO:0043388//positive regulation of DNA binding	K15271//ATP-dependent DNA helicase HFM1/MER3 [EC:3.6.4.12]	gi|209863051|ref|NP_001129432.1|//actin-binding Rho-activating protein [Sus scrofa]
ENSSSCG00000015545	BGI_novel_T008367,ENSSSCT00000016935	397.76	312.91	117.25	354.84	346.25	155.95	GO:0043231//intracellular membrane-bounded organelle	GO:0016831//carboxy-lyase activity;GO:0016211//ammonia ligase activity;GO:0005515//protein binding;GO:0032559//adenyl ribonucleotide binding	GO:0006541//glutamine metabolic process;GO:0009746//response to hexose	K01915//glutamine synthetase [EC:6.3.1.2]	gi|262072802|dbj|BAI47709.1|//glutamate-ammonia ligase [Sus scrofa];gi|472354512|ref|XP_004396916.1|//PREDICTED: glutamine synthetase-like isoform 1 [Odobenus rosmarus divergens]
ENSSSCG00000010686	BGI_novel_T002839,BGI_novel_T002840,BGI_novel_T002841,ENSSSCT00000011687	397.19	601.96	312.37	343	699.72	400.2	NA	NA	NA	K09557//BCL2-associated athanogene 3	gi|545872314|ref|XP_001929035.2|//PREDICTED: LOW QUALITY PROTEIN: BAG family molecular chaperone regulator 3 [Sus scrofa]
ENSSSCG00000024316	BGI_novel_T007426,ENSSSCT00000027931	393	377.03	341.34	343.2	353.37	345.62	GO:0043231//intracellular membrane-bounded organelle;GO:0019866//organelle inner membrane	GO:0043169//cation binding;GO:0015002//heme-copper terminal oxidase activity	NA	K02264//cytochrome c oxidase subunit 5a	gi|545840801|ref|XP_005666204.1|//PREDICTED: cytochrome c oxidase subunit 5A, mitochondrial-like [Sus scrofa];gi|431893659|gb|ELK03480.1|//Cytochrome c oxidase subunit 5A, mitochondrial [Pteropus alecto]
ENSSSCG00000006081	ENSSSCT00000006672	392.75	418.04	417.86	360.45	407.71	424.62	GO:0015934//large ribosomal subunit	GO:0005198//structural molecule activity;GO:0003676//nucleic acid binding	GO:0031016//pancreas development;GO:0019080//viral gene expression;GO:0006412//translation	K02908//large subunit ribosomal protein L30e	gi|617596964|ref|XP_007521900.1|//PREDICTED: 60S ribosomal protein L30-like [Erinaceus europaeus]
ENSSSCG00000016215	ENSSSCT00000017656	383.42	381.62	347.36	288.85	416.18	310.59	GO:0032991//macromolecular complex;GO:0015630//microtubule cytoskeleton;GO:0044444//cytoplasmic part	GO:0032561//guanyl ribonucleotide binding;GO:0017111//nucleoside-triphosphatase activity	GO:0001775//cell activation;GO:0006458//'de novo' protein folding;GO:0022402//cell cycle process;GO:0007017//microtubule-based process;GO:0007599//hemostasis;GO:0009207//purine ribonucleoside triphosphate catabolic process;GO:0043623//cellular protein complex assembly;GO:0006887//exocytosis	K07374//tubulin alpha	gi|488552974|ref|XP_004467831.1|//PREDICTED: tubulin alpha-4A chain isoform 1 [Dasypus novemcinctus]
ENSSSCG00000003768	BGI_novel_T006980,BGI_novel_T006981,ENSSSCT00000004170,ENSSSCT00000029114	383.31	396.23	437.08	342.61	459.19	399.64	NA	NA	NA	K12484//Rab11 family-interacting protein 1/2/5;K00907//myosin-light-chain kinase [EC:2.7.11.18];K12875//apoptotic chromatin condensation inducer in the nucleus	gi|655848692|ref|XP_002715951.2|//PREDICTED: nexilin isoform X2 [Oryctolagus cuniculus];gi|655848695|ref|XP_008263255.1|//PREDICTED: nexilin isoform X3 [Oryctolagus cuniculus];gi|655848698|ref|XP_008263256.1|//PREDICTED: nexilin isoform X4 [Oryctolagus cuniculus];gi|655848689|ref|XP_008263254.1|//PREDICTED: nexilin isoform X1 [Oryctolagus cuniculus]
ENSSSCG00000016078	BGI_novel_T003102,ENSSSCT00000017506	382.15	575.24	452.87	284.88	421.66	515.72	GO:0044429//mitochondrial part	GO:0005515//protein binding;GO:0032559//adenyl ribonucleotide binding	GO:0044267//cellular protein metabolic process;GO:0006950//response to stress;GO:0006915//apoptotic process	K04078//chaperonin GroES	gi|640809416|ref|XP_008061270.1|//PREDICTED: 10 kDa heat shock protein, mitochondrial isoform X1 [Tarsius syrichta];gi|560987798|ref|XP_006216074.1|//PREDICTED: uncharacterized protein LOC102542177 [Vicugna pacos]
ENSSSCG00000012405	ENSSSCT00000013564	378.81	390.08	409.35	356.12	349.78	402.96	GO:0015935//small ribosomal subunit	GO:0003723//RNA binding;GO:0005198//structural molecule activity	GO:0031016//pancreas development;GO:0019080//viral gene expression;GO:0008283//cell proliferation;GO:0006412//translation	K02987//small subunit ribosomal protein S4e	gi|507936157|ref|XP_004679117.1|//PREDICTED: 40S ribosomal protein S4, X isoform-like [Condylura cristata]
ENSSSCG00000016737	ENSSSCT00000018219	378.54	409.77	350.43	361.13	358.56	377.57	GO:0043231//intracellular membrane-bounded organelle;GO:0044444//cytoplasmic part	GO:0005515//protein binding;GO:0016859//cis-trans isomerase activity	GO:0044409//entry into host;GO:0006260//DNA replication;GO:0044267//cellular protein metabolic process;GO:0050792//regulation of viral process;GO:0001775//cell activation;GO:0002376//immune system process;GO:0007599//hemostasis;GO:0006310//DNA recombination;GO:0006887//exocytosis	K03767//peptidyl-prolyl cis-trans isomerase A (cyclophilin A) [EC:5.2.1.8]	gi|545213801|ref|XP_001496993.2|//PREDICTED: peptidyl-prolyl cis-trans isomerase A-like isoform 1 [Equus caballus]
ENSSSCG00000025192	BGI_novel_T007761,BGI_novel_T007762,BGI_novel_T007763,BGI_novel_T007764,ENSSSCT00000026428	377.32	377.42	358.02	333.58	357.73	378.8	GO:0031981//nuclear lumen;GO:0005730//nucleolus;GO:0030529//ribonucleoprotein complex;GO:0022625//cytosolic large ribosomal subunit;GO:0044444//cytoplasmic part	GO:0003723//RNA binding;GO:0005198//structural molecule activity;GO:0003735//structural constituent of ribosome;GO:0019843//rRNA binding	GO:0006415//translational termination;GO:0000184//nuclear-transcribed mRNA catabolic process, nonsense-mediated decay;GO:0006414//translational elongation;GO:0031016//pancreas development;GO:0006413//translational initiation;GO:0006614//SRP-dependent cotranslational protein targeting to membrane;GO:0019080//viral gene expression;GO:0019083//viral transcription;GO:0006412//translation	K02940//large subunit ribosomal protein L9e	gi|675649807|ref|XP_002745952.2|//PREDICTED: 60S ribosomal protein L9 [Callithrix jacchus];gi|635137880|ref|XP_008015806.1|//PREDICTED: 60S ribosomal protein L9 [Chlorocebus sabaeus]
ENSSSCG00000010947	ENSSSCT00000011982	372.91	255.28	374.38	399.91	341.27	418.83	GO:0044444//cytoplasmic part	GO:0043169//cation binding;GO:0019203//carbohydrate phosphatase activity	GO:0006006//glucose metabolic process	K03841//fructose-1,6-bisphosphatase I [EC:3.1.3.11]	gi|426219873|ref|XP_004004142.1|//PREDICTED: fructose-1,6-bisphosphatase isozyme 2 [Ovis aries]
ENSSSCG00000012119	ENSSSCT00000013257,ENSSSCT00000033294,ENSSSCT00000035781,ENSSSCT00000036603,ENSSSCT00000036667	372.82	357.04	301.49	484.95	392.94	377.88	GO:0031091//platelet alpha granule;GO:0043232//intracellular non-membrane-bounded organelle	GO:0008092//cytoskeletal protein binding	GO:0001775//cell activation;GO:0016477//cell migration;GO:0030837//negative regulation of actin filament polymerization;GO:0007599//hemostasis	K05764//thymosin, beta 4	gi|521030367|gb|EPQ12153.1|//Thymosin beta-4 [Myotis brandtii];gi|119619219|gb|EAW98813.1|//thymosin, beta 4, X-linked, isoform CRA_b [Homo sapiens];gi|667242048|ref|XP_008569575.1|//PREDICTED: thymosin beta-4 [Galeopterus variegatus];gi|591328478|ref|XP_007090139.1|//PREDICTED: thymosin beta-4 [Panthera tigris altaica];gi|724862166|ref|XP_010369263.1|//PREDICTED: uncharacterized protein LOC10466…
ENSSSCG00000015337	ENSSSCT00000016710	372.56	367.54	352.84	308.71	407.29	388.07	GO:0016591//DNA-directed RNA polymerase II, holoenzyme	GO:0016787//hydrolase activity;GO:0005488//binding	GO:0019538//protein metabolic process	K10881//26 proteasome complex subunit DSS1	gi|586557376|ref|XP_006911988.1|//PREDICTED: 26S proteasome complex subunit DSS1 [Pteropus alecto]
ENSSSCG00000012042	ENSSSCT00000013174	372.5	351.47	340.84	345.18	337.1	345.44	GO:0043231//intracellular membrane-bounded organelle;GO:0033178//proton-transporting two-sector ATPase complex, catalytic domain;GO:0019866//organelle inner membrane	GO:0015078//hydrogen ion transmembrane transporter activity	GO:0006754//ATP biosynthetic process;GO:0006818//hydrogen transport	K02137//F-type H+-transporting ATPase subunit O	gi|113205874|ref|NP_001038071.1|//ATP synthase subunit O, mitochondrial precursor [Sus scrofa]
ENSSSCG00000003153	ENSSSCT00000003500	368.03	436.88	380.93	305.51	436.72	369.23	NA	GO:0005506//iron ion binding;GO:0003824//catalytic activity	GO:0000041//transition metal ion transport;GO:0006875//cellular metal ion homeostasis;GO:0008152//metabolic process	K13625//ferritin light chain	gi|545831933|ref|XP_005664756.1|//PREDICTED: ferritin, light polypeptide isoform X1 [Sus scrofa]
ENSSSCG00000013405	BGI_novel_T004083,ENSSSCT00000014645	368.01	348.94	569.46	425.45	372.68	335.37	NA	NA	NA	K03260//translation initiation factor 4G	gi|545808452|ref|XP_005661191.1|//PREDICTED: eukaryotic translation initiation factor 4 gamma 2 [Sus scrofa]
ENSSSCG00000010522	ENSSSCT00000011512	367.47	433.73	347.63	344.28	445.74	419.38	NA	NA	NA	K04984//transient receptor potential cation channel subfamily A member 1;K15503//serine/threonine-protein phosphatase 6 regulatory ankyrin repeat subunit B	gi|545871514|ref|XP_003133207.3|//PREDICTED: LOW QUALITY PROTEIN: ankyrin repeat domain-containing protein 2 [Sus scrofa]
ENSSSCG00000012842	ENSSSCT00000014037	363.5	444.33	430.95	442.83	423.54	457.9	GO:0015934//large ribosomal subunit	GO:0003676//nucleic acid binding	GO:0031016//pancreas development;GO:0019080//viral gene expression;GO:0006412//translation	K02943//large subunit ribosomal protein LP2	gi|594042682|ref|XP_006045870.1|//PREDICTED: 60S acidic ribosomal protein P2 [Bubalus bubalis]
ENSSSCG00000009192	BGI_novel_T007917,ENSSSCT00000010065	363.13	380.93	350.9	421.44	344.64	317.01	NA	NA	NA	K06786//junctional adhesion molecule 4;K05631//atrophin-1 interacting protein 3 (BAI1-associated protein 1);K18625//protein Shroom;K06086//sorbin and SH3 domain containing 1;K05760//paxillin;K06787//endothelial cell adhesion molecule	gi|545846694|ref|XP_005667039.1|//PREDICTED: PDZ and LIM domain protein 5 isoform X18 [Sus scrofa];gi|545846667|ref|XP_005667027.1|//PREDICTED: PDZ and LIM domain protein 5 isoform X6 [Sus scrofa]
ENSSSCG00000011538	ENSSSCT00000012628	357.74	417.4	174.49	287.13	433.88	345.03	GO:0043231//intracellular membrane-bounded organelle;GO:0044421//extracellular region part	GO:0046914//transition metal ion binding;GO:0003712//transcription cofactor activity	GO:0050850//positive regulation of calcium-mediated signaling;GO:0006357//regulation of transcription from RNA polymerase II promoter;GO:0003300//cardiac muscle hypertrophy	K04511//prickle	gi|56711370|ref|NP_001008692.1|//LIM and cysteine-rich domains protein 1 [Sus scrofa]
ENSSSCG00000011856	BGI_novel_T002146,ENSSSCT00000012969	348.34	332.3	361.29	317.33	318.04	389.41	GO:0043231//intracellular membrane-bounded organelle;GO:0030529//ribonucleoprotein complex;GO:0044444//cytoplasmic part	GO:0003723//RNA binding;GO:0005198//structural molecule activity	GO:0031016//pancreas development;GO:0019080//viral gene expression;GO:0042254//ribosome biogenesis;GO:0006412//translation	K02917//large subunit ribosomal protein L35Ae	gi|667265301|ref|XP_008568931.1|//PREDICTED: 60S ribosomal protein L35a isoform X1 [Galeopterus variegatus];gi|488548809|ref|XP_004465885.1|//PREDICTED: 60S ribosomal protein L35a isoform 1 [Dasypus novemcinctus]
ENSSSCG00000005671	ENSSSCT00000006234	344.09	349.65	368.69	353.77	369.74	384.07	GO:0044439//peroxisomal part;GO:0019866//organelle inner membrane	GO:0016747//transferase activity, transferring acyl groups other than amino-acyl groups	GO:0006635//fatty acid beta-oxidation;GO:0006091//generation of precursor metabolites and energy;GO:0051234//establishment of localization	K00624//carnitine O-acetyltransferase [EC:2.3.1.7]	gi|163915141|ref|NP_001106518.1|//carnitine O-acetyltransferase [Sus scrofa]
ENSSSCG00000018086	ENSSSCT00000019681	343.53	497.44	877.14	0	647.61	476.26	GO:0031224//intrinsic component of membrane;GO:0005740//mitochondrial envelope	GO:0050136//NADH dehydrogenase (quinone) activity	GO:0022904//respiratory electron transport chain;GO:0051234//establishment of localization	K03882//NADH-ubiquinone oxidoreductase chain 4L [EC:1.6.5.3]	gi|697738691|gb|AIT58570.1|//NADH dehydrogenase subunit 4L (mitochondrion) [Sus scrofa]
ENSSSCG00000017239	BGI_novel_T001226,BGI_novel_T001227,ENSSSCT00000018768	343.17	378.76	353.53	342.42	343.02	354.71	GO:0030529//ribonucleoprotein complex	NA	NA	K02923//large subunit ribosomal protein L38e	gi|327358533|gb|AEA51113.1|//60S ribosomal protein L38, partial [Oryzias melastigma];gi|528997377|ref|XP_005221321.1|//PREDICTED: 60S ribosomal protein L38 isoform X1 [Bos taurus]
ENSSSCG00000012961	ENSSSCT00000014167	340.24	406.55	359.25	394.5	380.3	433.03	GO:0031981//nuclear lumen;GO:0043232//intracellular non-membrane-bounded organelle;GO:0044444//cytoplasmic part	GO:0003676//nucleic acid binding	GO:0050789//regulation of biological process;GO:0051707//response to other organism;GO:0006310//DNA recombination;GO:0019058//viral life cycle	NA	gi|465977868|ref|XP_004286925.1|//PREDICTED: LOW QUALITY PROTEIN: barrier to autointegration factor 1 [Orcinus orca]
ENSSSCG00000002961	BGI_novel_T006433,ENSSSCT00000003285	340.21	277.9	621.96	543.14	317.21	367.19	GO:0031224//intrinsic component of membrane;GO:0030315//T-tubule;GO:0005938//cell cortex;GO:0031674//I band;GO:0016021//integral component of membrane;GO:0030314//junctional membrane complex;GO:0033017//sarcoplasmic reticulum membrane	GO:0002020//protease binding;GO:0005219//ryanodine-sensitive calcium-release channel activity;GO:0046872//metal ion binding;GO:0005509//calcium ion binding;GO:0005245//voltage-gated calcium channel activity;GO:0004871//signal transducer activity;GO:0005516//calmodulin binding	GO:0014808//release of sequestered calcium ion into cytosol by sarcoplasmic reticulum;GO:0043588//skin development;GO:0006936//muscle contraction;GO:0043931//ossification involved in bone maturation;GO:0006816//calcium ion transport;GO:0003151//outflow tract morphogenesis;GO:0048741//skeletal muscle fiber development;GO:0001666//response to hypoxia;GO:0006875//cellular metal ion homeostasis;GO:00…	K04961//ryanodine receptor 1	gi|164646|gb|AAA31118.1|//ryanodine receptor [Sus scrofa]
ENSSSCG00000014296	BGI_novel_T004529,BGI_novel_T004530,ENSSSCT00000015619	339.23	324.39	327.12	298.06	321.53	327.57	GO:0005759//mitochondrial matrix;GO:0016021//integral component of membrane;GO:0031966//mitochondrial membrane;GO:0019866//organelle inner membrane	GO:0005244//voltage-gated ion channel activity;GO:0022829//wide pore channel activity;GO:0005488//binding	GO:0043269//regulation of ion transport;GO:0002209//behavioral defense response;GO:0012501//programmed cell death;GO:0007268//synaptic transmission;GO:0007611//learning or memory;GO:0051704//multi-organism process	K05862//voltage-dependent anion channel protein 1	gi|548474413|ref|XP_005682990.1|//PREDICTED: voltage-dependent anion-selective channel protein 1 [Capra hircus];gi|38051979|gb|AAH60558.1|//Vdac1 protein, partial [Rattus norvegicus];gi|545184971|ref|XP_001504459.2|//PREDICTED: voltage-dependent anion-selective channel protein 1 isoform X1 [Equus caballus]
ENSSSCG00000013381	BGI_novel_T004066,ENSSSCT00000014615	337.03	312.98	329.99	287.81	324.05	397.07	GO:0031981//nuclear lumen;GO:0015935//small ribosomal subunit	GO:0003723//RNA binding;GO:0005198//structural molecule activity	GO:0031016//pancreas development;GO:0019080//viral gene expression;GO:0006412//translation;GO:0008380//RNA splicing	K02953//small subunit ribosomal protein S13e	gi|545222987|ref|XP_001504999.2|//PREDICTED: 40S ribosomal protein S13 [Equus caballus]
ENSSSCG00000009019	ENSSSCT00000009878	335.47	311.13	299	318.23	322.66	327.41	GO:0031981//nuclear lumen;GO:0015935//small ribosomal subunit	GO:0005198//structural molecule activity;GO:0003676//nucleic acid binding	GO:0031016//pancreas development;GO:0019080//viral gene expression;GO:0012502//induction of programmed cell death;GO:0006412//translation;GO:0048869//cellular developmental process	K02984//small subunit ribosomal protein S3Ae	gi|4506723|ref|NP_000997.1|//40S ribosomal protein S3a isoform 1 [Homo sapiens]
ENSSSCG00000000866	BGI_novel_T006188,BGI_novel_T006189,BGI_novel_T006190,BGI_novel_T006191,BGI_novel_T006192,BGI_novel_T006193,BGI_novel_T006194,BGI_novel_T006195,BGI_novel_T006196,BGI_novel_T006197,ENSSSCT00000000945	334.29	331.35	378.24	430.73	348.08	239.47	NA	NA	NA	K12557//myosin-binding protein C, slow-type	gi|350584604|ref|XP_003126724.2|//PREDICTED: myosin-binding protein C, slow-type isoform X1 [Sus scrofa];gi|545828064|ref|XP_005664259.1|//PREDICTED: myosin-binding protein C, slow-type isoform X3 [Sus scrofa]
ENSSSCG00000025486	ENSSSCT00000028089	334.2	344.13	305.32	299.17	337.7	313.54	GO:0044429//mitochondrial part;GO:0019866//organelle inner membrane	GO:0016615//malate dehydrogenase activity	GO:0043648//dicarboxylic acid metabolic process;GO:0005975//carbohydrate metabolic process;GO:0009060//aerobic respiration	K00026//malate dehydrogenase [EC:1.1.1.37]	gi|426255342|ref|XP_004021309.1|//PREDICTED: malate dehydrogenase, mitochondrial [Ovis aries]
ENSSSCG00000008247	ENSSSCT00000009032,ENSSSCT00000009033	332.21	301.44	285.27	280.63	300.94	307.78	GO:0043231//intracellular membrane-bounded organelle	GO:0000166//nucleotide binding;GO:0032561//guanyl ribonucleotide binding;GO:0046912//transferase activity, transferring acyl groups, acyl groups converted into alkyl on transfer;GO:0004774//succinate-CoA ligase activity	GO:0009060//aerobic respiration	K01899//succinyl-CoA synthetase alpha subunit [EC:6.2.1.4 6.2.1.5]	gi|545816595|ref|XP_005655282.1|//PREDICTED: succinyl-CoA ligase [ADP/GDP-forming] subunit alpha, mitochondrial isoform X1 [Sus scrofa];gi|47523876|ref|NP_999574.1|//succinyl-CoA ligase [ADP/GDP-forming] subunit alpha, mitochondrial [Sus scrofa]
ENSSSCG00000013431	BGI_novel_T004342,ENSSSCT00000014675	329.62	343.57	282.04	270.01	302.84	295.04	GO:0033178//proton-transporting two-sector ATPase complex, catalytic domain;GO:0005743//mitochondrial inner membrane	GO:0019829//cation-transporting ATPase activity;GO:0015078//hydrogen ion transmembrane transporter activity	GO:0006754//ATP biosynthetic process;GO:0006818//hydrogen transport	K02134//F-type H+-transporting ATPase subunit delta	gi|311248247|ref|XP_003123039.1|//PREDICTED: ATP synthase subunit delta, mitochondrial-like isoform 1 [Sus scrofa]
ENSSSCG00000024974	ENSSSCT00000028682	325.06	324.95	308.28	300.31	298.01	335.46	GO:0005840//ribosome	GO:0005198//structural molecule activity;GO:0003676//nucleic acid binding	GO:0031016//pancreas development;GO:0019080//viral gene expression;GO:0006412//translation	K02873//large subunit ribosomal protein L13e	gi|343403779|ref|NP_001230274.1|//ribosomal protein L13 [Sus scrofa]
ENSSSCG00000028850	ENSSSCT00000024076	323.51	344.88	350.24	297.76	319.7	367.67	GO:0015934//large ribosomal subunit	GO:0005198//structural molecule activity;GO:0003676//nucleic acid binding	GO:0031016//pancreas development;GO:0019080//viral gene expression;GO:0042254//ribosome biogenesis;GO:0006412//translation	K02898//large subunit ribosomal protein L26e	gi|556728202|ref|XP_005959837.1|//PREDICTED: 60S ribosomal protein L26 isoform X1 [Pantholops hodgsonii]
ENSSSCG00000005976	ENSSSCT00000006559,ENSSSCT00000035108	323.46	291.08	276.43	384.65	346.7	269.01	GO:0005746//mitochondrial respiratory chain	NA	GO:0006091//generation of precursor metabolites and energy;GO:0051234//establishment of localization	K03965//NADH dehydrogenase (ubiquinone) 1 beta subcomplex subunit 9	gi|594682727|ref|XP_007188936.1|//PREDICTED: NADH dehydrogenase [ubiquinone] 1 beta subcomplex subunit 9 [Balaenoptera acutorostrata scammoni]
ENSSSCG00000011893	ENSSSCT00000013014	322.63	405.52	381.87	387.04	390.21	443.44	GO:0005740//mitochondrial envelope	GO:0005507//copper ion binding;GO:0030234//enzyme regulator activity	GO:0000041//transition metal ion transport;GO:0048513//organ development;GO:0044237//cellular metabolic process;GO:0007417//central nervous system development	K02260//cytochrome c oxidase assembly protein subunit 17	gi|300116411|ref|NP_001177851.1|//cytochrome c oxidase copper chaperone [Sus scrofa]
ENSSSCG00000000361	BGI_novel_T005929,BGI_novel_T005930,ENSSSCT00000000383,ENSSSCT00000032682,ENSSSCT00000032827,ENSSSCT00000033233,ENSSSCT00000034338,ENSSSCT00000034881,ENSSSCT00000035463,ENSSSCT00000035947,ENSSSCT00000036425,ENSSSCT00000036432,ENSSSCT00000036614	319.29	381.23	308.26	260.53	345.85	335.62	GO:0030667//secretory granule membrane;GO:0005770//late endosome;GO:0031090//organelle membrane;GO:0005764//lysosome;GO:0032991//macromolecular complex;GO:0031224//intrinsic component of membrane;GO:0005768//endosome;GO:0016021//integral component of membrane	GO:0005515//protein binding	GO:0050794//regulation of cellular process;GO:0001775//cell activation;GO:0030154//cell differentiation;GO:0030100//regulation of endocytosis;GO:0010631//epithelial cell migration;GO:0007599//hemostasis;GO:0030155//regulation of cell adhesion;GO:0006887//exocytosis	K06497//CD63 antigen	gi|545825732|ref|XP_005663935.1|//PREDICTED: CD63 antigen [Sus scrofa]
ENSSSCG00000029673	BGI_novel_T005920,BGI_novel_T005921,ENSSSCT00000022261	318.91	327.99	319.21	302.73	312.58	316.59	NA	NA	NA	K02128//F-type H+-transporting ATPase subunit c	gi|545825402|ref|XP_005652632.1|//PREDICTED: ATP synthase lipid-binding protein, mitochondrial [Sus scrofa];gi|545825391|ref|XP_005652629.1|//PREDICTED: ATP synthase lipid-binding protein, mitochondrial-like [Sus scrofa]
ENSSSCG00000027684	BGI_novel_T006820,ENSSSCT00000028044	317.34	449.27	196.01	440.85	498.39	261.27	GO:0044464//cell part;GO:0005622//intracellular	GO:0008092//cytoskeletal protein binding;GO:0046914//transition metal ion binding;GO:0008270//zinc ion binding;GO:0031432//titin binding;GO:0004842//ubiquitin-protein transferase activity	GO:0043161//proteasome-mediated ubiquitin-dependent protein catabolic process	K10655//tripartite motif-containing protein 63 [EC:2.3.2.27]	gi|296080820|ref|NP_001171685.1|//E3 ubiquitin-protein ligase TRIM63 [Sus scrofa]
ENSSSCG00000027224	ENSSSCT00000028976	311.76	309.54	337.22	268.48	304.12	313.25	GO:0031981//nuclear lumen;GO:0032991//macromolecular complex	GO:0043566//structure-specific DNA binding;GO:0090079//translation regulator activity, nucleic acid binding	GO:0000377//RNA splicing, via transesterification reactions with bulged adenosine as nucleophile	K12889//poly(rC)-binding protein 1	gi|311252459|ref|XP_003125105.1|//PREDICTED: poly(rC)-binding protein 1 isoform X1 [Sus scrofa]
ENSSSCG00000025883	ENSSSCT00000028942	309.46	351.81	362.07	327.09	335.3	378.56	GO:0015934//large ribosomal subunit	GO:0003723//RNA binding;GO:0043169//cation binding;GO:0005198//structural molecule activity	GO:0031016//pancreas development;GO:0019080//viral gene expression;GO:0006412//translation	K02922//large subunit ribosomal protein L37e	gi|533143474|ref|XP_005415326.1|//PREDICTED: LOW QUALITY PROTEIN: ribosomal protein L37 [Chinchilla lanigera]
ENSSSCG00000016714	ENSSSCT00000018195	309.18	312.87	288.69	230.56	299.48	297.39	GO:0044429//mitochondrial part;GO:0044425//membrane part	GO:0005506//iron ion binding	GO:0006091//generation of precursor metabolites and energy;GO:0051234//establishment of localization	K08738//cytochrome c	gi|548498090|ref|XP_005690649.1|//PREDICTED: cytochrome c-like [Capra hircus]
ENSSSCG00000029642	BGI_novel_T000182,ENSSSCT00000027450	306.42	324.73	345.14	282.74	306.38	358.36	GO:0030529//ribonucleoprotein complex;GO:0044444//cytoplasmic part	GO:0005198//structural molecule activity	GO:0031016//pancreas development;GO:0019080//viral gene expression;GO:0006412//translation	K02880//large subunit ribosomal protein L17e	gi|677361859|gb|KFP93272.1|//60S ribosomal protein L17, partial [Haliaeetus albicilla];gi|568904015|ref|XP_006544657.1|//PREDICTED: 60S ribosomal protein L17-like [Mus musculus]
ENSSSCG00000017939	BGI_novel_T005280,ENSSSCT00000019523	306.36	293.07	275.18	270.21	320.06	329.8	NA	NA	NA	K03263//translation initiation factor 5A	gi|511880995|ref|XP_004760394.1|//PREDICTED: eukaryotic translation initiation factor 5A-1 isoform X1 [Mustela putorius furo]
ENSSSCG00000014145	ENSSSCT00000015449	306.35	348.57	356.93	333.38	311.37	354.65	GO:0031224//intrinsic component of membrane;GO:0043231//intracellular membrane-bounded organelle;GO:0019866//organelle inner membrane	GO:0015002//heme-copper terminal oxidase activity	NA	K02272//cytochrome c oxidase subunit 7c	gi|585150855|ref|XP_006727871.1|//PREDICTED: cytochrome c oxidase subunit 7C, mitochondrial-like [Leptonychotes weddellii]
ENSSSCG00000027156	BGI_novel_T004686,BGI_novel_T004687,ENSSSCT00000008354	305.49	323	277.34	284.86	325.62	335.22	GO:0043231//intracellular membrane-bounded organelle;GO:0005753//mitochondrial proton-transporting ATP synthase complex;GO:0045263//proton-transporting ATP synthase complex, coupling factor F(o);GO:0033177//proton-transporting two-sector ATPase complex, proton-transporting domain;GO:0016021//integral component of membrane;GO:0019866//organelle inner membrane	NA	GO:0006754//ATP biosynthetic process;GO:0009206//purine ribonucleoside triphosphate biosynthetic process;GO:0006818//hydrogen transport;GO:0015992//proton transport	K02130//F-type H+-transporting ATPase subunit f	gi|594677986|ref|XP_007186763.1|//PREDICTED: ATP synthase subunit f, mitochondrial [Balaenoptera acutorostrata scammoni];gi|545813224|ref|XP_005661914.1|//PREDICTED: ATP synthase subunit f, mitochondrial-like isoform X1 [Sus scrofa]
BGI_novel_G000056	BGI_novel_T000828	304.31	268.1	605.22	743.35	545.45	234.77	NA	NA	NA	K04344//voltage-dependent calcium channel P/Q type alpha-1A	gi|545852690|ref|XP_005656848.1|//PREDICTED: immunoglobulin-like and fibronectin type III domain-containing protein 1 [Sus scrofa]
ENSSSCG00000017024	ENSSSCT00000018536	300.62	311.8	337.85	240.03	262.79	277.83	GO:0043231//intracellular membrane-bounded organelle;GO:0044297//cell body;GO:0044444//cytoplasmic part;GO:0043005//neuron projection	GO:0005515//protein binding	GO:0009719//response to endogenous stimulus;GO:0000087//mitotic M phase;GO:0040007//growth;GO:0031572//G2 DNA damage checkpoint;GO:0007417//central nervous system development;GO:0006915//apoptotic process	K10145//cyclin G1	gi|72535178|ref|NP_001026951.1|//cyclin-G1 [Sus scrofa]
ENSSSCG00000014071	BGI_novel_T004442,ENSSSCT00000015371	297.38	307.97	264.97	242.74	273.73	282.52	GO:0043231//intracellular membrane-bounded organelle	GO:0005488//binding	GO:0006351//transcription, DNA-templated	K01527//nascent polypeptide-associated complex subunit beta	gi|513229797|ref|XP_423823.4|//PREDICTED: transcription factor BTF3 [Gallus gallus];gi|89268303|emb|CAJ82851.1|//basic transcription factor 3 [Xenopus (Silurana) tropicalis]
ENSSSCG00000007231	BGI_novel_T003489,ENSSSCT00000007911	295.87	285.13	152.64	318.07	245.92	227.14	GO:0030425//dendrite;GO:0044297//cell body;GO:0030136//clathrin-coated vesicle;GO:0044430//cytoskeletal part;GO:0033267//axon part;GO:0030016//myofibril	GO:0004674//protein serine/threonine kinase activity;GO:0032559//adenyl ribonucleotide binding;GO:0017022//myosin binding	GO:0031443//fast-twitch skeletal muscle fiber contraction;GO:0016192//vesicle-mediated transport;GO:0060415//muscle tissue morphogenesis;GO:0006937//regulation of muscle contraction;GO:0048522//positive regulation of cellular process;GO:0006464//cellular protein modification process;GO:0007049//cell cycle;GO:0048167//regulation of synaptic plasticity;GO:0042044//fluid transport	K00907//myosin-light-chain kinase [EC:2.7.11.18]	gi|335304648|ref|XP_003134431.2|//PREDICTED: LOW QUALITY PROTEIN: myosin light chain kinase 2, skeletal/cardiac muscle [Sus scrofa]
ENSSSCG00000013460	ENSSSCT00000014704	295.62	303	246.38	258.7	282.9	273.24	NA	GO:0004857//enzyme inhibitor activity	NA	K16548//ornithine decarboxylase antizyme 1	gi|172072682|ref|NP_001116466.1|//ornithine decarboxylase antizyme 1 [Sus scrofa]
ENSSSCG00000004728	BGI_novel_T000278,ENSSSCT00000005221,ENSSSCT00000005224	295.42	295.62	295.95	298.67	280.44	241.96	GO:0044424//intracellular part	GO:0046872//metal ion binding;GO:0004197//cysteine-type endopeptidase activity	GO:0010927//cellular component assembly involved in morphogenesis;GO:0031032//actomyosin structure organization;GO:0019538//protein metabolic process;GO:0010038//response to metal ion	K08573//calpain-3 [EC:3.4.22.54]	gi|545801072|ref|XP_005659764.1|//PREDICTED: calpain-3 isoform X4 [Sus scrofa];gi|545801063|ref|XP_005659761.1|//PREDICTED: calpain-3 isoform X1 [Sus scrofa];gi|530667213|gb|EQB77514.1|//calpain 3 isoform c isoform 15-like protein [Camelus ferus]
BGI_novel_G000373	BGI_novel_T004455	294.72	288.29	295.76	284.72	296.59	296.22	NA	NA	NA	K08285//midline 1 [EC:2.3.2.27];K12037//tripartite motif-containing protein 75;K10647//midline 2 [EC:2.3.2.27]	gi|308912513|ref|NP_001184236.1|//cardiomyopathy-associated protein 5 [Sus scrofa]
ENSSSCG00000017082	BGI_novel_T003380,ENSSSCT00000018598	292.84	363.27	299.9	384.93	310.64	418.19	GO:0031093//platelet alpha granule lumen;GO:0005634//nucleus;GO:0005615//extracellular space;GO:0005578//proteinaceous extracellular matrix;GO:0005604//basement membrane	GO:0046872//metal ion binding;GO:0005518//collagen binding;GO:0005509//calcium ion binding;GO:0050840//extracellular matrix binding	GO:0030324//lung development;GO:0034097//response to cytokine;GO:0042127//regulation of cell proliferation;GO:0030168//platelet activation;GO:0032496//response to lipopolysaccharide;GO:0001503//ossification;GO:0009629//response to gravity;GO:0045471//response to ethanol;GO:0002576//platelet degranulation;GO:0008283//cell proliferation;GO:0071363//cellular response to growth factor stimulus;GO:002…	K06788//coxsackievirus and adenovirus receptor;K06491//neural cell adhesion molecule;K06778//receptor-type tyrosine-protein phosphatase S [EC:3.1.3.48];K10283//F-box and leucine-rich repeat protein 17;K04661//follistatin;K06254//agrin;K17550//protein phosphatase 1 regulatory subunit 7	gi|72535202|ref|NP_001026964.1|//SPARC precursor [Sus scrofa];gi|119582071|gb|EAW61667.1|//secreted protein, acidic, cysteine-rich (osteonectin), isoform CRA_a [Homo sapiens]
ENSSSCG00000001229	BGI_novel_T007156,BGI_novel_T007158,BGI_novel_T007159,BGI_novel_T007160,BGI_novel_T007161,BGI_novel_T007162,BGI_novel_T007163,BGI_novel_T007164,BGI_novel_T007165,BGI_novel_T007166,BGI_novel_T007167,ENSSSCT00000001329,ENSSSCT00000001330	287.51	309.59	389.79	422.34	361.94	501.01	GO:0031224//intrinsic component of membrane;GO:0042612//MHC class I protein complex;GO:0016021//integral component of membrane;GO:0042611//MHC protein complex	NA	GO:0006955//immune response;GO:0048002//antigen processing and presentation of peptide antigen;GO:0002474//antigen processing and presentation of peptide antigen via MHC class I	K06751//major histocompatibility complex, class I;K06459//CD8B antigen, beta polypeptide;K06458//CD8A antigen, alpha polypeptide	gi|168828759|gb|ACA33866.1|//MHC class I antigen [Sus scrofa];gi|393888896|gb|AFN26707.1|//MHC class I antigen, partial [Sus scrofa];gi|545838046|ref|XP_005665742.1|//PREDICTED: patr class I histocompatibility antigen, A-126 alpha chain-like isoform X1 [Sus scrofa];gi|545838080|ref|XP_005665750.1|//PREDICTED: HLA class I histocompatibility antigen, A-3 alpha chain-like [Sus scrofa]
ENSSSCG00000009889	ENSSSCT00000010839	281.41	281.58	262.42	261.24	372.74	296.87	GO:0044429//mitochondrial part	GO:0005515//protein binding;GO:0004030//aldehyde dehydrogenase [NAD(P)+] activity	GO:0048545//response to steroid hormone;GO:0014070//response to organic cyclic compound;GO:0008152//metabolic process;GO:0006950//response to stress;GO:0070542//response to fatty acid;GO:0002237//response to molecule of bacterial origin	K00128//aldehyde dehydrogenase (NAD+) [EC:1.2.1.3]	gi|113205888|ref|NP_001038076.1|//aldehyde dehydrogenase, mitochondrial precursor [Sus scrofa]
ENSSSCG00000007520	BGI_novel_T003602,BGI_novel_T003603,BGI_novel_T003604,BGI_novel_T003605,BGI_novel_T003606,BGI_novel_T003607,ENSSSCT00000008239,ENSSSCT00000008244,ENSSSCT00000008247,ENSSSCT00000032810,ENSSSCT00000032869,ENSSSCT00000033029,ENSSSCT00000033038,ENSSSCT00000033259,ENSSSCT00000033457,ENSSSCT00000033800,ENSSSCT00000034043,ENSSSCT00000034146,ENSSSCT00000034162,ENSSSCT00000034211,ENSSSCT00000034364,ENSSSC…	280.06	286.19	337.69	300.71	279.68	347.11	GO:0031252//cell leading edge;GO:0016020//membrane;GO:0030425//dendrite;GO:0016023//cytoplasmic membrane-bounded vesicle;GO:0005737//cytoplasm;GO:0000139//Golgi membrane;GO:0031224//intrinsic component of membrane;GO:0032588//trans-Golgi network membrane;GO:0031234//extrinsic component of cytoplasmic side of plasma membrane;GO:0005829//cytosol;GO:0005576//extracellular region;GO:0005886//plasma m…	GO:0009975//cyclase activity;GO:0030695//GTPase regulator activity;GO:0031628//opioid receptor binding;GO:0031683//G-protein beta/gamma-subunit complex binding;GO:0005515//protein binding;GO:0031698//beta-2 adrenergic receptor binding;GO:0043014//alpha-tubulin binding;GO:0004016//adenylate cyclase activity;GO:0017111//nucleoside-triphosphatase activity;GO:0035255//ionotropic glutamate receptor bi…	GO:0007596//blood coagulation;GO:0022414//reproductive process;GO:0051216//cartilage development;GO:0050796//regulation of insulin secretion;GO:0040032//post-embryonic body morphogenesis;GO:0048871//multicellular organismal homeostasis;GO:0015031//protein transport;GO:0042044//fluid transport;GO:0007610//behavior;GO:0006184//GTP catabolic process;GO:0010765//positive regulation of sodium ion tran…	K04632//guanine nucleotide-binding protein G(s) subunit alpha	gi|655886582|ref|XP_008247034.1|//PREDICTED: guanine nucleotide-binding protein G(s) subunit alpha isoform X4 [Oryctolagus cuniculus];gi|18426900|ref|NP_536351.1|//protein GNAS isoform GNASS [Homo sapiens];gi|147223310|emb|CAN13203.1|//GNAS complex locus [Sus scrofa];gi|558155132|ref|XP_006095506.1|//PREDICTED: guanine nucleotide-binding protein G(s) subunit alpha isoforms short-like isoform X9 […
ENSSSCG00000005003	ENSSSCT00000005518	278.46	363.2	403.54	329.54	362.82	381.47	GO:0015935//small ribosomal subunit	GO:0046914//transition metal ion binding;GO:0003824//catalytic activity;GO:0005198//structural molecule activity	GO:0048863//stem cell differentiation;GO:0031016//pancreas development;GO:0019080//viral gene expression;GO:0006412//translation;GO:0048646//anatomical structure formation involved in morphogenesis;GO:0007049//cell cycle	K02980//small subunit ribosomal protein S29e	gi|554551676|ref|XP_005870332.1|//PREDICTED: 40S ribosomal protein S29 [Myotis brandtii]
ENSSSCG00000000274	BGI_novel_T005914,BGI_novel_T005915,BGI_novel_T005916,BGI_novel_T005917,ENSSSCT00000000294	273.56	307.51	271.64	195.58	237.37	252.35	GO:0031981//nuclear lumen;GO:0032991//macromolecular complex;GO:0005654//nucleoplasm;GO:0005730//nucleolus;GO:0030529//ribonucleoprotein complex;GO:0005829//cytosol;GO:0044444//cytoplasmic part	GO:0003677//DNA binding;GO:0003723//RNA binding;GO:0031625//ubiquitin protein ligase binding;GO:0019899//enzyme binding;GO:0003676//nucleic acid binding	GO:0000398//mRNA splicing, via spliceosome;GO:0000377//RNA splicing, via transesterification reactions with bulged adenosine as nucleophile;GO:0050687//negative regulation of defense response to virus;GO:0002698//negative regulation of immune effector process;GO:0043161//proteasome-mediated ubiquitin-dependent protein catabolic process;GO:0006511//ubiquitin-dependent protein catabolic process;GO:…	K13162//poly(rC)-binding protein 2/3/4	gi|193083114|ref|NP_001122386.1|//poly(rC)-binding protein 2 isoform g [Homo sapiens];gi|62087230|dbj|BAD92062.1|//poly(rC)-binding protein 2 isoform b variant [Homo sapiens];gi|347300276|ref|NP_001231441.1|//poly(rC) binding protein 2 [Sus scrofa]
ENSSSCG00000029000	ENSSSCT00000025720	270.57	308.37	235.35	211.94	243.42	255.19	GO:0043231//intracellular membrane-bounded organelle;GO:0031672//A band;GO:0005924//cell-substrate adherens junction	NA	GO:0006936//muscle contraction	NA	gi|118403766|ref|NP_001072155.1|//small muscular protein [Sus scrofa]
BGI_novel_G000195	BGI_novel_T002388	269.48	308.33	208.25	304.65	291.31	145.07	NA	NA	NA	K05853//Ca2+ transporting ATPase, sarcoplasmic/endoplasmic reticulum [EC:3.6.3.8]	gi|1921|emb|CAA33169.1|//unnamed protein product [Sus scrofa]
ENSSSCG00000029171	ENSSSCT00000008361	268.61	283.65	238.98	254.03	282.73	289.69	GO:0043231//intracellular membrane-bounded organelle;GO:0033177//proton-transporting two-sector ATPase complex, proton-transporting domain;GO:0019866//organelle inner membrane	NA	GO:0009206//purine ribonucleoside triphosphate biosynthetic process;GO:0006818//hydrogen transport	K02130//F-type H+-transporting ATPase subunit f	gi|545813224|ref|XP_005661914.1|//PREDICTED: ATP synthase subunit f, mitochondrial-like isoform X1 [Sus scrofa]
ENSSSCG00000008061	ENSSSCT00000008834	266.77	274.56	285.43	219.76	274.04	322.07	NA	GO:0008135//translation factor activity, nucleic acid binding	NA	K03873//transcription elongation factor B, polypeptide 2	gi|634844955|ref|XP_007937875.1|//PREDICTED: transcription elongation factor B polypeptide 2 [Orycteropus afer afer]
ENSSSCG00000003042	ENSSSCT00000003379	266.14	305.34	326.78	274.04	280.94	327.69	GO:0031981//nuclear lumen;GO:0015935//small ribosomal subunit	GO:0005198//structural molecule activity;GO:0003676//nucleic acid binding	GO:0006810//transport;GO:0009605//response to external stimulus;GO:0030099//myeloid cell differentiation;GO:0019080//viral gene expression;GO:0031016//pancreas development;GO:0048522//positive regulation of cellular process;GO:0042254//ribosome biogenesis;GO:0006412//translation	K02966//small subunit ribosomal protein S19e	gi|528768603|gb|EPY88262.1|//hypothetical protein CB1_000185024 [Camelus ferus]
BGI_novel_G000271	BGI_novel_T003381	263.43	313.26	262.28	401.3	242.94	350.11	GO:0005615//extracellular space;GO:0005604//basement membrane	GO:0005509//calcium ion binding	GO:0007165//signal transduction	NA	gi|545878428|ref|XP_005672671.1|//PREDICTED: SPARC-like [Sus scrofa]
ENSSSCG00000000773	ENSSSCT00000000837	262.18	223.16	198.49	177.24	240.94	200.34	GO:0015630//microtubule cytoskeleton	GO:0032561//guanyl ribonucleotide binding;GO:0017111//nucleoside-triphosphatase activity	GO:0007017//microtubule-based process;GO:0043623//cellular protein complex assembly	K07374//tubulin alpha	gi|532111896|ref|XP_005340638.1|//PREDICTED: tubulin alpha-8 chain isoform X1 [Ictidomys tridecemlineatus]
ENSSSCG00000026533	ENSSSCT00000001023	262.17	195.92	100.81	235.28	141.99	130.9	GO:0031981//nuclear lumen	GO:0046983//protein dimerization activity;GO:0001071//nucleic acid binding transcription factor activity	GO:0009952//anterior/posterior pattern specification;GO:0014706//striated muscle tissue development;GO:0042692//muscle cell differentiation;GO:0048513//organ development;GO:0042246//tissue regeneration;GO:0045597//positive regulation of cell differentiation	K18485//myogenic factor 6	gi|347658936|ref|NP_001231601.1|//myogenic factor 6 [Sus scrofa]
ENSSSCG00000013780	ENSSSCT00000015057	259.95	211.77	236.55	180.6	245.06	281.57	GO:0043231//intracellular membrane-bounded organelle;GO:0031224//intrinsic component of membrane;GO:0031090//organelle membrane	GO:0016628//oxidoreductase activity, acting on the CH-CH group of donors, NAD or NADP as acceptor;GO:0003995//acyl-CoA dehydrogenase activity	GO:0035336//long-chain fatty-acyl-CoA metabolic process;GO:0006641//triglyceride metabolic process;GO:0006631//fatty acid metabolic process	K10258//very-long-chain enoyl-CoA reductase [EC:1.3.1.93]	gi|545809015|ref|XP_005661292.1|//PREDICTED: very-long-chain enoyl-CoA reductase [Sus scrofa]
ENSSSCG00000027428	ENSSSCT00000029176	257.01	115.44	291.27	169.35	206.88	314.22	NA	NA	NA	K10409//dynein intermediate chain 1, axonemal;K05059//ciliary neurotrophic factor receptor	gi|296484549|tpg|DAA26664.1|//TPA: hypothetical protein BOS_9159 [Bos taurus]
ENSSSCG00000000064	BGI_novel_T005834,ENSSSCT00000000070	256.52	291.07	251.39	230.52	319.03	259.24	GO:0043231//intracellular membrane-bounded organelle;GO:0005634//nucleus;GO:0005739//mitochondrion	GO:0016836//hydro-lyase activity;GO:0005506//iron ion binding;GO:0046914//transition metal ion binding;GO:0051539//4 iron, 4 sulfur cluster binding;GO:0051536//iron-sulfur cluster binding;GO:0052633//isocitrate hydro-lyase (cis-aconitate-forming) activity	GO:0006099//tricarboxylic acid cycle;GO:0006101//citrate metabolic process;GO:0072350//tricarboxylic acid metabolic process;GO:0009060//aerobic respiration	K01681//aconitate hydratase [EC:4.2.1.3]	gi|47522738|ref|NP_999119.1|//aconitate hydratase, mitochondrial precursor [Sus scrofa];gi|655884414|ref|XP_002721435.2|//PREDICTED: aconitate hydratase, mitochondrial [Oryctolagus cuniculus]
ENSSSCG00000003693	BGI_novel_T006933,ENSSSCT00000004091,ENSSSCT00000028416	254.25	210.54	338.49	294.89	231.83	243.45	NA	NA	NA	K12567//titin [EC:2.7.11.1]	gi|335291143|ref|XP_003127892.2|//PREDICTED: myomesin-1 isoform X1 [Sus scrofa];gi|545835211|ref|XP_005665357.1|//PREDICTED: myomesin-1 isoform X2 [Sus scrofa]
ENSSSCG00000012772	BGI_novel_T009581,BGI_novel_T009582,ENSSSCT00000013964,ENSSSCT00000032877,ENSSSCT00000033092,ENSSSCT00000033187,ENSSSCT00000033819,ENSSSCT00000033957,ENSSSCT00000034216,ENSSSCT00000034466,ENSSSCT00000034845,ENSSSCT00000035392,ENSSSCT00000035874,ENSSSCT00000036532	253.24	363.68	260.59	236.58	331.07	292.54	GO:0012505//endomembrane system;GO:0043231//intracellular membrane-bounded organelle;GO:0031090//organelle membrane;GO:0016021//integral component of membrane;GO:0005793//endoplasmic reticulum-Golgi intermediate compartment;GO:0044444//cytoplasmic part	GO:0005515//protein binding;GO:0004871//signal transducer activity	GO:0002376//immune system process;GO:0048232//male gamete generation;GO:0015031//protein transport;GO:0006915//apoptotic process	K14009//B-cell receptor-associated protein 31	gi|335306675|ref|XP_003135528.2|//PREDICTED: B-cell receptor-associated protein 31 isoform X1 [Sus scrofa];gi|301787415|ref|XP_002929128.1|//PREDICTED: b-cell receptor-associated protein 31-like [Ailuropoda melanoleuca];gi|560992904|ref|XP_006218581.1|//PREDICTED: B-cell receptor-associated protein 31 [Vicugna pacos]
ENSSSCG00000026725	BGI_novel_T007324,ENSSSCT00000030622	249.56	281.64	239.57	250.23	259.38	250.32	NA	GO:0016814//hydrolase activity, acting on carbon-nitrogen (but not peptide) bonds, in cyclic amidines;GO:0046914//transition metal ion binding;GO:0008270//zinc ion binding;GO:0003676//nucleic acid binding	GO:0006396//RNA processing;GO:0006216//cytidine catabolic process;GO:0009451//RNA modification	K18772//C->U-editing enzyme APOBEC2 [EC:3.5.4.-]	gi|311260390|ref|XP_003128432.1|//PREDICTED: probable C->U-editing enzyme APOBEC-2-like isoform 1 [Sus scrofa]
ENSSSCG00000006752	BGI_novel_T005707,BGI_novel_T005708,ENSSSCT00000007397	249.54	245.41	295.38	227.32	242.55	241.32	GO:0044424//intracellular part	GO:0003676//nucleic acid binding	GO:0008406//gonad development;GO:0006351//transcription, DNA-templated	K11970//p53-associated parkin-like cytoplasmic protein	gi|676276010|gb|KFO30335.1|//Cold shock domain-containing protein E1 [Fukomys damarensis];gi|28972443|dbj|BAC65675.1|//mKIAA0885 protein [Mus musculus];gi|537249884|gb|ERE88284.1|//cold shock domain-containing protein E1-like protein [Cricetulus griseus]
ENSSSCG00000001852	ENSSSCT00000002075	249.31	279.93	270.49	258.61	283.03	233.68	GO:0043231//intracellular membrane-bounded organelle;GO:0019866//organelle inner membrane	GO:0004448//isocitrate dehydrogenase activity;GO:0046872//metal ion binding;GO:0000166//nucleotide binding	GO:0043648//dicarboxylic acid metabolic process;GO:0044262//cellular carbohydrate metabolic process;GO:0009060//aerobic respiration	K00031//isocitrate dehydrogenase [EC:1.1.1.42]	gi|27065480|pdb|1LWD|A//Chain A, Crystal Structure Of Nadp-Dependent Isocitrate Dehydrogenase From Porcine Heart Mitochondria
ENSSSCG00000010303	BGI_novel_T002649,BGI_novel_T002650,BGI_novel_T002651,ENSSSCT00000011276	248.66	240.79	247.98	282.52	251.27	164.86	NA	NA	NA	K09187//histone-lysine N-methyltransferase MLL2 [EC:2.1.1.43];K18625//protein Shroom	gi|335301798|ref|XP_001928618.3|//PREDICTED: synaptopodin 2-like isoform 1 [Sus scrofa];gi|545870638|ref|XP_003359286.2|//PREDICTED: synaptopodin 2-like isoform 2 [Sus scrofa]
BGI_novel_G000807	BGI_novel_T008744	247.57	247.38	265.67	323.68	251.49	288.43	NA	NA	NA	K02957//small subunit ribosomal protein S15Ae	gi|678979436|gb|KFV91808.1|//40S ribosomal protein S15a, partial [Eurypyga helias]
ENSSSCG00000002963	ENSSSCT00000003287	246.83	227.95	214.28	202.63	213.01	229.7	GO:0043231//intracellular membrane-bounded organelle;GO:0043234//protein complex;GO:0044444//cytoplasmic part	GO:0008135//translation factor activity, nucleic acid binding;GO:0043021//ribonucleoprotein complex binding	GO:0006413//translational initiation	K15028//translation initiation factor 3 subunit K	gi|634889107|ref|XP_007953702.1|//PREDICTED: eukaryotic translation initiation factor 3 subunit K isoform X1 [Orycteropus afer afer]
ENSSSCG00000007524	BGI_novel_T003610,ENSSSCT00000008251,ENSSSCT00000033403,ENSSSCT00000033972	246.41	232.45	266.86	250.09	242.4	298.34	GO:0005753//mitochondrial proton-transporting ATP synthase complex	GO:0019829//cation-transporting ATPase activity;GO:0015078//hydrogen ion transmembrane transporter activity	GO:0006754//ATP biosynthetic process;GO:0022900//electron transport chain;GO:0006818//hydrogen transport;GO:0006839//mitochondrial transport;GO:0009207//purine ribonucleoside triphosphate catabolic process	K02135//F-type H+-transporting ATPase subunit epsilon	gi|466071130|ref|XP_004282437.1|//PREDICTED: uncharacterized protein LOC101283188 [Orcinus orca];gi|296475007|tpg|DAA17122.1|//TPA: ATP synthase, H+ transporting, mitochondrial F1 complex, epsilon subunit-like [Bos taurus]
ENSSSCG00000013436	ENSSSCT00000014680	245.69	248.57	225.14	174.18	234.97	195.98	GO:0031224//intrinsic component of membrane;GO:0043231//intracellular membrane-bounded organelle;GO:0019866//organelle inner membrane	GO:0015078//hydrogen ion transmembrane transporter activity	GO:0006091//generation of precursor metabolites and energy;GO:0051234//establishment of localization	K00420//ubiquinol-cytochrome c reductase subunit 10	gi|548474376|ref|XP_005682976.1|//PREDICTED: cytochrome b-c1 complex subunit 10-like [Capra hircus]
BGI_novel_G000232	BGI_novel_T003018	244.57	253.03	284.53	225.02	243.94	239.4	NA	NA	NA	K02866//large subunit ribosomal protein L10e	gi|545874536|ref|XP_005671955.1|//PREDICTED: 60S ribosomal protein L10-like [Sus scrofa]
ENSSSCG00000013864	ENSSSCT00000015144	244.28	254.33	181.99	201.08	223.34	230.48	GO:0031224//intrinsic component of membrane;GO:0005635//nuclear envelope;GO:0005789//endoplasmic reticulum membrane	GO:0005261//cation channel activity	GO:0034220//ion transmembrane transport;GO:0030001//metal ion transport	NA	gi|545808800|ref|XP_005661247.1|//PREDICTED: trimeric intracellular cation channel type A [Sus scrofa]
ENSSSCG00000004725	BGI_novel_T000276,BGI_novel_T000277,ENSSSCT00000005218	242.01	230.73	283.16	184.66	232.51	216.43	NA	NA	NA	K10260//F-box and WD-40 domain protein 7;K18188//protein PET117;K19538//retinitis pigmentosa 1;K10779//transcriptional regulator ATRX [EC:3.6.4.12];K17552//protein phosphatase 1 regulatory subunit 10;K08836//STE20-like kinase [EC:2.7.11.1]	gi|545801077|ref|XP_005659765.1|//PREDICTED: zinc finger protein 106 isoform X2 [Sus scrofa]
ENSSSCG00000027072	ENSSSCT00000029874	241.99	239.3	230.16	210.05	210.05	234.56	GO:0005743//mitochondrial inner membrane	GO:0042802//identical protein binding;GO:0004857//enzyme inhibitor activity;GO:0019899//enzyme binding	GO:0043086//negative regulation of catalytic activity;GO:0051260//protein homooligomerization;GO:0048646//anatomical structure formation involved in morphogenesis;GO:0006140//regulation of nucleotide metabolic process;GO:0001935//endothelial cell proliferation	NA	gi|148222591|ref|NP_001090955.1|//ATPase inhibitor, mitochondrial precursor [Sus scrofa]
ENSSSCG00000014058	BGI_novel_T004432,ENSSSCT00000015357	241.8	257.62	209.53	220.8	244.64	219.97	GO:0060170//ciliary membrane;GO:0030117//membrane coat;GO:0012510//trans-Golgi network transport vesicle membrane;GO:0030132//clathrin coat of coated pit;GO:0030130//clathrin coat of trans-Golgi network vesicle;GO:0005905//coated pit;GO:0005802//trans-Golgi network	GO:0005515//protein binding;GO:0005198//structural molecule activity;GO:0042277//peptide binding;GO:0005488//binding	GO:0006886//intracellular protein transport;GO:0015031//protein transport;GO:0016192//vesicle-mediated transport	K04645//clathrin light chain B	gi|545811388|ref|XP_005661527.1|//PREDICTED: clathrin light chain B isoform X1 [Sus scrofa];gi|586536756|ref|XP_006923238.1|//PREDICTED: clathrin light chain B isoform X1 [Pteropus alecto]
ENSSSCG00000011698	ENSSSCT00000012806	241.33	226.59	176.62	193.41	227.39	193.21	GO:0044444//cytoplasmic part	GO:0043169//cation binding;GO:0048029//monosaccharide binding;GO:0035251//UDP-glucosyltransferase activity	GO:0005977//glycogen metabolic process;GO:0019318//hexose metabolic process	K00750//glycogenin glucosyltransferase [EC:2.4.1.186]	gi|350591628|ref|XP_003358650.2|//PREDICTED: glycogenin-1 [Sus scrofa]
ENSSSCG00000012274	ENSSSCT00000013422,ENSSSCT00000035719,ENSSSCT00000036490	240.36	244.97	232.03	240.93	241	254.08	GO:0031224//intrinsic component of membrane;GO:0043231//intracellular membrane-bounded organelle;GO:0019866//organelle inner membrane	NA	GO:0006091//generation of precursor metabolites and energy;GO:0051234//establishment of localization	K11351//NADH dehydrogenase (ubiquinone) 1 beta subcomplex subunit 11	gi|311276243|ref|XP_003135105.1|//PREDICTED: NADH dehydrogenase [ubiquinone] 1 beta subcomplex subunit 11, mitochondrial isoformX2 [Sus scrofa];gi|311276241|ref|XP_003135104.1|//PREDICTED: NADH dehydrogenase [ubiquinone] 1 beta subcomplex subunit 11, mitochondrial isoformX1 [Sus scrofa];gi|545884638|ref|XP_005673644.1|//PREDICTED: NADH dehydrogenase [ubiquinone] 1 beta subcomplex subunit 11, mito…
ENSSSCG00000000905	ENSSSCT00000000989	239.36	238.93	246.6	226.46	228.81	254.82	GO:0005746//mitochondrial respiratory chain	GO:0050136//NADH dehydrogenase (quinone) activity	GO:0006091//generation of precursor metabolites and energy;GO:0006950//response to stress;GO:0051234//establishment of localization	K11352//NADH dehydrogenase (ubiquinone) 1 alpha subcomplex subunit 12	gi|311256688|ref|XP_003126763.1|//PREDICTED: NADH dehydrogenase [ubiquinone] 1 alpha subcomplex subunit 12 isoform 1 [Sus scrofa]
ENSSSCG00000014569	BGI_novel_T007962,ENSSSCT00000015919	238.13	254.4	268.3	237.91	237.01	261.12	GO:0005840//ribosome	GO:0005198//structural molecule activity;GO:0003735//structural constituent of ribosome	GO:0006412//translation	K02900//large subunit ribosomal protein L27Ae	gi|594111234|ref|XP_006078444.1|//PREDICTED: 60S ribosomal protein L27a-like, partial [Bubalus bubalis];gi|675970153|pdb|4W20|AA//Chain a, Structure Of The Mammalian 60s Ribosomal Subunit (this Entry Contains The Large Ribosomal Proteins)
ENSSSCG00000003493	BGI_novel_T006779,ENSSSCT00000003880,ENSSSCT00000003881	233.91	203.51	198.25	190.53	198.2	238.53	GO:0031252//cell leading edge;GO:0043234//protein complex;GO:0015629//actin cytoskeleton;GO:0044444//cytoplasmic part	GO:0008092//cytoskeletal protein binding	GO:0030835//negative regulation of actin filament depolymerization;GO:0030031//cell projection assembly;GO:0007599//hemostasis	K10365//capping protein (actin filament) muscle Z-line, beta	gi|270000216|gb|ACZ57957.1|//F-actin capping protein beta subunit variant II [Sus scrofa];gi|55732943|emb|CAH93159.1|//hypothetical protein [Pongo abelii];gi|545833911|ref|XP_005656084.1|//PREDICTED: F-actin-capping protein subunit beta isoform X1 [Sus scrofa]
ENSSSCG00000013889	ENSSSCT00000015175	232.67	242.16	232.95	223.32	222.45	286.6	GO:0015934//large ribosomal subunit	GO:0005198//structural molecule activity;GO:0003676//nucleic acid binding	GO:0031016//pancreas development;GO:0019080//viral gene expression;GO:0006412//translation	K02882//large subunit ribosomal protein L18Ae	gi|675970145|pdb|4W20|S//Chain S, Structure Of The Mammalian 60s Ribosomal Subunit (this Entry Contains The Large Ribosomal Proteins)
ENSSSCG00000003385	ENSSSCT00000003756	232.64	193.04	186.39	179.22	194.18	197.59	GO:0043231//intracellular membrane-bounded organelle;GO:0044444//cytoplasmic part;GO:0043005//neuron projection	GO:0016209//antioxidant activity;GO:0003723//RNA binding;GO:0016705//oxidoreductase activity, acting on paired donors, with incorporation or reduction of molecular oxygen;GO:0016787//hydrolase activity;GO:0042802//identical protein binding	GO:0043393//regulation of protein binding;GO:0009566//fertilization;GO:0034614//cellular response to reactive oxygen species;GO:0072593//reactive oxygen species metabolic process;GO:0032411//positive regulation of transporter activity;GO:0006996//organelle organization;GO:0043523//regulation of neuron apoptotic process;GO:0044248//cellular catabolic process;GO:0007626//locomotory behavior;GO:0031…	K05687//protein DJ-1	gi|533181972|ref|XP_005404118.1|//PREDICTED: protein DJ-1 isoform X1 [Chinchilla lanigera]
ENSSSCG00000004682	ENSSSCT00000005170	227.14	372.33	261.96	301.86	281.4	320.3	GO:0009986//cell surface;GO:0042611//MHC protein complex	NA	GO:0001912//positive regulation of leukocyte mediated cytotoxicity;GO:0009607//response to biotic stimulus;GO:0002477//antigen processing and presentation of exogenous peptide antigen via MHC class Ib	K08055//beta-2-microglobulin	gi|47522782|ref|NP_999143.1|//beta-2-microglobulin precursor [Sus scrofa]
ENSSSCG00000002704	BGI_novel_T006288,ENSSSCT00000002998	222.86	242.05	254.53	199.62	224.23	228.35	GO:0044424//intracellular part	GO:0046872//metal ion binding;GO:0032559//adenyl ribonucleotide binding;GO:0004812//aminoacyl-tRNA ligase activity	GO:0006418//tRNA aminoacylation for protein translation	K04567//lysyl-tRNA synthetase, class II [EC:6.1.1.6]	gi|335289114|ref|XP_003355791.1|//PREDICTED: lysine--tRNA ligase isoform 2 [Sus scrofa];gi|335289112|ref|XP_003126904.2|//PREDICTED: lysine--tRNA ligase isoform 1 [Sus scrofa]
ENSSSCG00000007757	BGI_novel_T004755,BGI_novel_T004756,BGI_novel_T004757,ENSSSCT00000008504,ENSSSCT00000035153	221.84	188.87	218.13	228.45	209.22	163.09	GO:0012506//vesicle membrane;GO:0005886//plasma membrane	GO:0046914//transition metal ion binding;GO:0005543//phospholipid binding	GO:0048513//organ development;GO:0003008//system process;GO:0007009//plasma membrane organization;GO:0051259//protein oligomerization;GO:0016192//vesicle-mediated transport	K12036//tripartite motif-containing protein 72	gi|335284311|ref|XP_003124542.2|//PREDICTED: tripartite motif-containing protein 72 [Sus scrofa]
ENSSSCG00000003156	ENSSSCT00000003506	221.42	219.9	153.58	186.54	190.95	165.63	NA	NA	NA	K06706//CD248 antigen, endosialin	gi|335289946|ref|XP_003127335.2|//PREDICTED: sarcoplasmic reticulum histidine-rich calcium-binding protein [Sus scrofa]
ENSSSCG00000024550	ENSSSCT00000031506	221.23	260.09	227.5	201.06	256.81	225.49	GO:0043231//intracellular membrane-bounded organelle;GO:0044425//membrane part;GO:0019866//organelle inner membrane	GO:0015078//hydrogen ion transmembrane transporter activity	GO:0022904//respiratory electron transport chain;GO:0051234//establishment of localization	K00419//ubiquinol-cytochrome c reductase subunit 9	gi|478511177|ref|XP_004429860.1|//PREDICTED: cytochrome b-c1 complex subunit 9-like isoform 1 [Ceratotherium simum simum]
ENSSSCG00000029613	BGI_novel_T000317,BGI_novel_T000318,ENSSSCT00000023715	221.13	219.48	224.47	201.28	221.86	184.38	GO:0045111//intermediate filament cytoskeleton;GO:0043234//protein complex;GO:0030016//myofibril;GO:0070161//anchoring junction	GO:0008092//cytoskeletal protein binding;GO:0005198//structural molecule activity;GO:0032403//protein complex binding	GO:0007010//cytoskeleton organization	K10376//desmuslin	gi|350578838|ref|XP_003353468.2|//PREDICTED: synemin [Sus scrofa];gi|593756157|ref|XP_007116920.1|//PREDICTED: synemin isoform X1 [Physeter catodon]
ENSSSCG00000013596	ENSSSCT00000014850	220.96	206.18	166.58	141.26	207.77	193.97	GO:0005746//mitochondrial respiratory chain	GO:0050136//NADH dehydrogenase (quinone) activity	GO:0022904//respiratory electron transport chain;GO:0051234//establishment of localization	K03951//NADH dehydrogenase (ubiquinone) 1 alpha subcomplex subunit 7	gi|335282548|ref|XP_003123233.2|//PREDICTED: NADH dehydrogenase [ubiquinone] 1 alpha subcomplex subunit 7 isoform 1 [Sus scrofa]
ENSSSCG00000021345	BGI_novel_T005688,BGI_novel_T005689,ENSSSCT00000025431	218.78	197.31	145.29	192.48	184.26	200.57	NA	NA	NA	K16549//myomegalin	gi|545823420|ref|XP_003125855.4|//PREDICTED: myomegalin-like isoform X1 [Sus scrofa];gi|465970187|ref|XP_004263308.1|//PREDICTED: myomegalin-like isoform 1 [Orcinus orca]
ENSSSCG00000030731	ENSSSCT00000035227	217.72	403.16	83.11	256.18	279.59	235.28	GO:0031224//intrinsic component of membrane;GO:0042611//MHC protein complex	NA	GO:0048002//antigen processing and presentation of peptide antigen	K06751//major histocompatibility complex, class I;K06459//CD8B antigen, beta polypeptide;K06458//CD8A antigen, alpha polypeptide	gi|5690004|emb|CAB51874.1|//swine leucocyte antigen 2/2(SLA-2/2) [Sus scrofa]
ENSSSCG00000005528	ENSSSCT00000006079	217.45	192.13	187.7	183.89	201.23	191.25	GO:0005746//mitochondrial respiratory chain	NA	GO:0006091//generation of precursor metabolites and energy;GO:0051234//establishment of localization	K03952//NADH dehydrogenase (ubiquinone) 1 alpha subcomplex subunit 8	gi|298104126|ref|NP_001177126.1|//NADH dehydrogenase [ubiquinone] 1 alpha subcomplex subunit 8 [Sus scrofa]
ENSSSCG00000009111	ENSSSCT00000009978	216.8	209.83	134.8	178.46	201.24	142.21	NA	NA	NA	K06086//sorbin and SH3 domain containing 1;K18625//protein Shroom	gi|545846281|ref|XP_005666955.1|//PREDICTED: synaptopodin-2 [Sus scrofa]
ENSSSCG00000006163	BGI_novel_T005429,ENSSSCT00000006757	215.84	211.74	236.03	179.24	201.68	252.96	GO:0043231//intracellular membrane-bounded organelle	GO:0030291//protein serine/threonine kinase inhibitor activity	GO:0006357//regulation of transcription from RNA polymerase II promoter;GO:0006606//protein import into nucleus;GO:0000086//G2/M transition of mitotic cell cycle;GO:0033673//negative regulation of kinase activity	K15985//cAMP-dependent protein kinase inhibitor alpha	gi|511885101|ref|XP_004762374.1|//PREDICTED: cAMP-dependent protein kinase inhibitor alpha [Mustela putorius furo];gi|545548902|ref|XP_005638117.1|//PREDICTED: cAMP-dependent protein kinase inhibitor alpha isoform X3 [Canis lupus familiaris]
ENSSSCG00000001868	ENSSSCT00000002093	215.75	192.78	198.33	169	198.7	166.32	GO:0031224//intrinsic component of membrane	NA	NA	K17293//tetraspanin-3	gi|346644673|ref|NP_001231125.1|//tetraspanin 3 [Sus scrofa]
ENSSSCG00000003746	ENSSSCT00000004148	215.54	177.33	148.51	172.18	146.78	174.45	GO:0043231//intracellular membrane-bounded organelle;GO:0016020//membrane;GO:0015935//small ribosomal subunit;GO:0030684//preribosome	GO:0005515//protein binding;GO:0005198//structural molecule activity;GO:0004871//signal transducer activity;GO:0043021//ribonucleoprotein complex binding	GO:0019080//viral gene expression;GO:0031016//pancreas development;GO:0000462//maturation of SSU-rRNA from tricistronic rRNA transcript (SSU-rRNA, 5.8S rRNA, LSU-rRNA);GO:0022618//ribonucleoprotein complex assembly;GO:0006412//translation	K02998//small subunit ribosomal protein SAe	gi|80971504|ref|NP_001032223.1|//40S ribosomal protein SA [Sus scrofa]
ENSSSCG00000005264	BGI_novel_T000482,BGI_novel_T000483,BGI_novel_T000484,ENSSSCT00000005799	214.7	257.26	181.09	245.8	243.28	182.16	NA	NA	NA	K12163//AN1-type zinc finger and ubiquitin domain-containing protein 1	gi|119582941|gb|EAW62537.1|//zinc finger, A20 domain containing 2, isoform CRA_d, partial [Homo sapiens]
ENSSSCG00000003261	BGI_novel_T006630,ENSSSCT00000003622	212.47	253.76	268.52	229.08	295.61	314.08	GO:0031224//intrinsic component of membrane;GO:0043231//intracellular membrane-bounded organelle;GO:0019866//organelle inner membrane	NA	GO:0006091//generation of precursor metabolites and energy;GO:0051234//establishment of localization	K03947//NADH dehydrogenase (ubiquinone) 1 alpha subcomplex subunit 3	gi|545832637|ref|XP_005664878.1|//PREDICTED: NADH dehydrogenase [ubiquinone] 1 alpha subcomplex subunit 3 isoform X2 [Sus scrofa];gi|311258138|ref|XP_003127458.1|//PREDICTED: NADH dehydrogenase [ubiquinone] 1 alpha subcomplex subunit 3 isoform X1 [Sus scrofa]
ENSSSCG00000002907	BGI_novel_T006413,ENSSSCT00000003212	211.31	251.19	220.42	236.71	238.06	259.36	GO:0005740//mitochondrial envelope;GO:0019866//organelle inner membrane	GO:0015002//heme-copper terminal oxidase activity	NA	K02267//cytochrome c oxidase subunit 6b	gi|291414072|ref|XP_002723288.1|//PREDICTED: cytochrome c oxidase subunit 6B1-like [Oryctolagus cuniculus];gi|431918579|gb|ELK17797.1|//ETS translocation variant 2 [Pteropus alecto]
ENSSSCG00000029441	BGI_novel_T001633,BGI_novel_T001634,BGI_novel_T001637,ENSSSCT00000019596	209.63	167.54	463.84	357.36	156.02	248.96	GO:0005925//focal adhesion;GO:0031672//A band;GO:0043292//contractile fiber;GO:0031981//nuclear lumen;GO:0005859//muscle myosin complex;GO:0005730//nucleolus;GO:0016459//myosin complex;GO:0032982//myosin filament;GO:0014704//intercalated disc;GO:0005924//cell-substrate adherens junction	GO:0003779//actin binding;GO:0005524//ATP binding;GO:0032559//adenyl ribonucleotide binding;GO:0008092//cytoskeletal protein binding;GO:0003774//motor activity;GO:0017111//nucleoside-triphosphatase activity;GO:0005516//calmodulin binding	NA	K10352//myosin heavy chain	gi|55741490|ref|NP_999301.1|//myosin-2 [Sus scrofa];gi|157279731|ref|NP_001098421.1|//myosin-1 [Sus scrofa]
BGI_novel_G000320	BGI_novel_T003859	209.55	181.57	176.85	178.64	184.89	202.55	NA	NA	NA	K03941//NADH dehydrogenase (ubiquinone) Fe-S protein 8 [EC:1.6.5.3 1.6.99.3]	gi|311247106|ref|XP_003122482.1|//PREDICTED: NADH dehydrogenase [ubiquinone] iron-sulfur protein 8, mitochondrial isoformX1 [Sus scrofa]
ENSSSCG00000006070	ENSSSCT00000006661	208.94	237.93	222.43	238.04	258.22	252.37	GO:0031224//intrinsic component of membrane;GO:0043231//intracellular membrane-bounded organelle;GO:0019866//organelle inner membrane	GO:0015002//heme-copper terminal oxidase activity	NA	K02268//cytochrome c oxidase subunit 6c	gi|545820701|ref|XP_005662995.1|//PREDICTED: cytochrome c oxidase subunit 6C isoform X1 [Sus scrofa]
ENSSSCG00000028414	ENSSSCT00000032220	208.8	232.64	203.2	194.34	215.95	231.84	GO:0043231//intracellular membrane-bounded organelle;GO:0031224//intrinsic component of membrane	NA	NA	K17784//mitochondrial inner membrane organizing system protein 1	gi|545833936|ref|XP_005656091.1|//PREDICTED: uncharacterized protein LOC100623381 isoform X2 [Sus scrofa]
ENSSSCG00000030309	BGI_novel_T008908,BGI_novel_T008909,ENSSSCT00000032367	208.62	212.06	166.67	163.14	184.66	175.87	NA	NA	NA	K18266//protein NDRG1	gi|514469679|ref|XP_005005718.1|//PREDICTED: protein NDRG2 isoform X2 [Cavia porcellus];gi|514469681|ref|XP_003474573.2|//PREDICTED: protein NDRG2 isoform X1 [Cavia porcellus]
ENSSSCG00000026990	ENSSSCT00000025122	206.97	207.61	220.86	222.52	231.94	227.55	NA	NA	NA	K04622//G protein-coupled receptor family C group 6 member A	gi|343790888|ref|NP_001230502.1|//uncharacterized protein LOC100627352 [Sus scrofa]
ENSSSCG00000003189	BGI_novel_T006591,ENSSSCT00000003544	204.55	230.78	190.72	160.95	216.4	216.11	GO:0043231//intracellular membrane-bounded organelle;GO:0032991//macromolecular complex;GO:0005654//nucleoplasm;GO:0043234//protein complex;GO:0005829//cytosol;GO:0044444//cytoplasmic part	GO:0035242//protein-arginine omega-N asymmetric methyltransferase activity;GO:0008469//histone-arginine N-methyltransferase activity;GO:0030519//snoRNP binding;GO:0044020//histone methyltransferase activity (H4-R3 specific);GO:0016275//[cytochrome c]-arginine N-methyltransferase activity;GO:0005515//protein binding;GO:0035241//protein-arginine omega-N monomethyltransferase activity;GO:0043021//ri…	GO:0007165//signal transduction;GO:0035247//peptidyl-arginine omega-N-methylation;GO:0030030//cell projection organization;GO:0001701//in utero embryonic development;GO:0007166//cell surface receptor signaling pathway;GO:0043009//chordate embryonic development;GO:0018216//peptidyl-arginine methylation;GO:0045653//negative regulation of megakaryocyte differentiation;GO:0043985//histone H4-R3 methy…	K11434//protein arginine N-methyltransferase 1 [EC:2.1.1.-]	gi|148690831|gb|EDL22778.1|//protein arginine N-methyltransferase 1, isoform CRA_c [Mus musculus]
ENSSSCG00000006681	ENSSSCT00000007319	202.96	95.49	216.6	200.32	123.21	214.87	GO:0005740//mitochondrial envelope	GO:0030234//enzyme regulator activity;GO:0019899//enzyme binding	GO:0006605//protein targeting;GO:0009913//epidermal cell differentiation;GO:0009605//response to external stimulus;GO:0009746//response to hexose;GO:0043627//response to estrogen;GO:0006915//apoptotic process;GO:0000302//response to reactive oxygen species;GO:0006357//regulation of transcription from RNA polymerase II promoter;GO:0007169//transmembrane receptor protein tyrosine kinase signaling p…	NA	gi|113205906|ref|NP_001038079.1|//thioredoxin-interacting protein [Sus scrofa]
BGI_novel_G000383	BGI_novel_T004610	202.88	172.24	196.45	195.11	179.2	200.25	GO:0005954//calcium- and calmodulin-dependent protein kinase complex;GO:0032839//dendrite cytoplasm;GO:0030054//cell junction;GO:0042734//presynaptic membrane;GO:0005886//plasma membrane	GO:0035254//glutamate receptor binding;GO:0005524//ATP binding;GO:0004683//calmodulin-dependent protein kinase activity;GO:0005516//calmodulin binding;GO:0032794//GTPase activating protein binding	GO:0051092//positive regulation of NF-kappaB transcription factor activity;GO:0006816//calcium ion transport;GO:0046777//protein autophosphorylation;GO:0035235//ionotropic glutamate receptor signaling pathway;GO:0018105//peptidyl-serine phosphorylation;GO:0048168//regulation of neuronal synaptic plasticity;GO:0000082//G1/S transition of mitotic cell cycle;GO:0046928//regulation of neurotransmitte…	K04515//calcium/calmodulin-dependent protein kinase (CaM kinase) II [EC:2.7.11.17]	gi|6753250|ref|NP_033922.1|//calcium/calmodulin-dependent protein kinase type II subunit alpha isoform 1 precursor [Mus musculus]
ENSSSCG00000017936	ENSSSCT00000019520	202.35	197.63	204.03	174.15	186.15	193.26	GO:0012505//endomembrane system;GO:0005774//vacuolar membrane;GO:0005783//endoplasmic reticulum;GO:0015630//microtubule cytoskeleton;GO:0000323//lytic vacuole	GO:0015631//tubulin binding;GO:0005102//receptor binding;GO:0004871//signal transducer activity	GO:0006886//intracellular protein transport;GO:0007010//cytoskeleton organization;GO:0007267//cell-cell signaling	K08341//GABA(A) receptor-associated protein	gi|149053135|gb|EDM04952.1|//gamma-aminobutyric acid receptor associated protein, isoform CRA_b [Rattus norvegicus]
ENSSSCG00000007026	ENSSSCT00000007695	202.06	190.69	167.85	156.8	170.38	163.02	GO:0016021//integral component of membrane;GO:0031966//mitochondrial membrane;GO:0019866//organelle inner membrane	GO:0005244//voltage-gated ion channel activity;GO:0022829//wide pore channel activity;GO:0005488//binding	GO:0043269//regulation of ion transport;GO:0002209//behavioral defense response;GO:0007268//synaptic transmission;GO:0007611//learning or memory	K15041//voltage-dependent anion channel protein 3	gi|545878916|ref|XP_005657706.1|//PREDICTED: voltage-dependent anion-selective channel protein 3 isoform X2 [Sus scrofa]
ENSSSCG00000028002	ENSSSCT00000030060	200.73	203.74	178.93	162.55	186.66	165.04	GO:0030424//axon;GO:0005875//microtubule associated complex;GO:0048770//pigment granule	GO:0030291//protein serine/threonine kinase inhibitor activity;GO:0016597//amino acid binding;GO:0019899//enzyme binding	GO:0021543//pallium development;GO:0006886//intracellular protein transport;GO:0016477//cell migration;GO:0007169//transmembrane receptor protein tyrosine kinase signaling pathway;GO:0022402//cell cycle process;GO:0006470//protein dephosphorylation;GO:0051704//multi-organism process	K06630//14-3-3 protein epsilon	gi|587010591|ref|XP_006940050.1|//PREDICTED: 14-3-3 protein epsilon isoform X2 [Felis catus]
ENSSSCG00000020830	BGI_novel_T005971,BGI_novel_T005972,BGI_novel_T005973,ENSSSCT00000025543,ENSSSCT00000033645	199.9	212.24	235.19	231.42	218.22	223.72	GO:0043231//intracellular membrane-bounded organelle;GO:0043234//protein complex	GO:0003712//transcription cofactor activity;GO:0008134//transcription factor binding;GO:0003676//nucleic acid binding	GO:0006810//transport;GO:0006351//transcription, DNA-templated;GO:0051704//multi-organism process	K03626//nascent polypeptide-associated complex subunit alpha	gi|478510109|ref|XP_004429330.1|//PREDICTED: nascent polypeptide-associated complex subunit alpha, muscle-specific form isoform 2 [Ceratotherium simum simum];gi|528949501|ref|XP_005206630.1|//PREDICTED: nascent polypeptide-associated complex subunit alpha isoform X1 [Bos taurus];gi|593748402|ref|XP_007129456.1|//PREDICTED: nascent polypeptide-associated complex subunit alpha, muscle-specific form…
ENSSSCG00000013736	ENSSSCT00000015010	199.78	210.3	195.37	186.16	225	182.38	NA	GO:0016705//oxidoreductase activity, acting on paired donors, with incorporation or reduction of molecular oxygen	GO:0019725//cellular homeostasis	K03386//peroxiredoxin (alkyl hydroperoxide reductase subunit C) [EC:1.11.1.15]	gi|347300176|ref|NP_001231403.1|//peroxiredoxin-2 [Sus scrofa]
ENSSSCG00000015384	ENSSSCT00000016759	199.04	261.32	220.81	230.79	230.74	263.35	GO:0031224//intrinsic component of membrane;GO:0005741//mitochondrial outer membrane	GO:0008320//protein transmembrane transporter activity	GO:0006605//protein targeting	K17771//mitochondrial import receptor subunit TOM7	gi|655837022|ref|XP_002713756.2|//PREDICTED: mitochondrial import receptor subunit TOM7 homolog [Oryctolagus cuniculus]
ENSSSCG00000006501	BGI_novel_T005562,ENSSSCT00000007120	198.51	180.77	171.22	163.73	170.99	187.39	GO:0031224//intrinsic component of membrane;GO:0043231//intracellular membrane-bounded organelle;GO:0031090//organelle membrane	NA	GO:0006612//protein targeting to membrane	K13250//translocon-associated protein subunit beta	gi|528942222|ref|XP_005203725.1|//PREDICTED: translocon-associated protein subunit beta isoform X1 [Bos taurus]
ENSSSCG00000007279	BGI_novel_T003500,BGI_novel_T003501,ENSSSCT00000007964	197.94	227.93	184.55	170.68	187.57	212.79	GO:0030286//dynein complex	GO:0005515//protein binding;GO:0003774//motor activity	GO:0007610//behavior;GO:0008088//axon cargo transport	K05633//atrophin-1 interacting protein 5 (WW domain containing E3 ubiquitin protein ligase 1) [EC:2.3.2.26];K10419//dynein light chain roadblock-type;K05632//atrophin-1 interacting protein 4 [EC:2.3.2.26]	gi|148674168|gb|EDL06115.1|//dynein light chain roadblock-type 1, isoform CRA_c [Mus musculus];gi|602668328|ref|XP_007439714.1|//PREDICTED: E3 ubiquitin-protein ligase Itchy [Python bivittatus]
ENSSSCG00000025460	ENSSSCT00000028618	197.58	171.56	180.96	212.97	169.56	211.41	GO:0044424//intracellular part	GO:0005488//binding	GO:0007165//signal transduction	K10344//SPRY domain-containing SOCS box protein 2	gi|478529158|ref|XP_004438752.1|//PREDICTED: SPRY domain-containing SOCS box protein 2 isoform 1 [Ceratotherium simum simum]
ENSSSCG00000006954	ENSSSCT00000007619,ENSSSCT00000028155	196.99	210.09	183.25	180.69	171.15	191.53	NA	NA	NA	K15410//elongation factor 1-delta	gi|545226394|ref|XP_005613401.1|//PREDICTED: uncharacterized protein LOC100065805 isoform X3 [Equus caballus]
ENSSSCG00000005849	ENSSSCT00000006428	195.98	226.9	165.13	113.56	249.12	186.22	GO:0043234//protein complex;GO:0015630//microtubule cytoskeleton;GO:0044444//cytoplasmic part	GO:0042287//MHC protein binding;GO:0032561//guanyl ribonucleotide binding;GO:0017111//nucleoside-triphosphatase activity	GO:0006458//'de novo' protein folding;GO:0001909//leukocyte mediated cytotoxicity;GO:0022402//cell cycle process;GO:0007017//microtubule-based process;GO:0043623//cellular protein complex assembly;GO:0009207//purine ribonucleoside triphosphate catabolic process	K07375//tubulin beta	gi|395844458|ref|XP_003794978.1|//PREDICTED: sodium-dependent phosphate transport protein 2C [Otolemur garnettii]
ENSSSCG00000021620	ENSSSCT00000027308	195.83	274.6	229.07	155.4	214.26	269.46	GO:0043231//intracellular membrane-bounded organelle	NA	NA	K09553//stress-induced-phosphoprotein 1	gi|545531041|ref|XP_854960.2|//PREDICTED: stress-induced-phosphoprotein 1 [Canis lupus familiaris]
ENSSSCG00000023380	ENSSSCT00000030805	193.56	204.54	192.8	198.88	209.4	206.75	GO:0043231//intracellular membrane-bounded organelle;GO:0044444//cytoplasmic part	GO:0005515//protein binding;GO:0046914//transition metal ion binding;GO:0051540//metal cluster binding	GO:0071941//nitrogen cycle metabolic process;GO:0031163//metallo-sulfur cluster assembly	K04488//nitrogen fixation protein NifU and related proteins;K19195//AT-rich interactive domain-containing protein 4B	gi|556721768|ref|XP_005956729.1|//PREDICTED: iron-sulfur cluster assembly enzyme ISCU, mitochondrial [Pantholops hodgsonii]
ENSSSCG00000011287	BGI_novel_T001737,BGI_novel_T001738,ENSSSCT00000012357	193.48	217.88	212.52	190.28	377.06	244.94	GO:0031224//intrinsic component of membrane	GO:0016747//transferase activity, transferring acyl groups other than amino-acyl groups	NA	K06256//CD44 antigen;K05719//integrin beta 1;K06493//integrin beta 3;K06236//collagen, type I/II/III/V/XI/XXIV/XXVII, alpha;K06257//syndecan 1;K04520//amyloid beta A4 protein	gi|545861744|ref|XP_005669478.1|//PREDICTED: hedgehog acyltransferase-like isoform X2 [Sus scrofa];gi|635117972|ref|XP_007982005.1|//PREDICTED: protein-cysteine N-palmitoyltransferase HHAT-like protein isoform X2 [Chlorocebus sabaeus]
ENSSSCG00000011286	ENSSSCT00000012356	192.69	216.35	314.57	218.58	366.91	227.21	NA	NA	NA	K10473//kelch repeat and BTB domain-containing protein 5/10	gi|311268729|ref|XP_003132184.1|//PREDICTED: kelch-like protein 40 isoform X1 [Sus scrofa]
ENSSSCG00000011356	BGI_novel_T001780,ENSSSCT00000012433	191.24	189.15	191.5	160.13	188.08	194.93	NA	NA	NA	K00414//ubiquinol-cytochrome c reductase core subunit 1	gi|335299041|ref|XP_001926664.3|//PREDICTED: cytochrome b-c1 complex subunit 1, mitochondrial isoform X1 [Sus scrofa];gi|545862218|ref|XP_005669579.1|//PREDICTED: cytochrome b-c1 complex subunit 1, mitochondrial isoform X4 [Sus scrofa]
ENSSSCG00000029802	ENSSSCT00000023017	190.55	165.91	162.9	78.59	134.45	198.4	GO:0030529//ribonucleoprotein complex	GO:0005198//structural molecule activity;GO:0003676//nucleic acid binding	GO:0010467//gene expression	K02893//large subunit ribosomal protein L23Ae	gi|441661201|ref|XP_003277177.2|//PREDICTED: 60S ribosomal protein L23a isoform 1 [Nomascus leucogenys]
ENSSSCG00000011769	BGI_novel_T002073,BGI_novel_T002074,BGI_novel_T002075,ENSSSCT00000012881,ENSSSCT00000027021,ENSSSCT00000027605	188.44	199.62	208.92	172.62	184.55	175.58	NA	NA	NA	K15516//fragile X mental retardation protein	gi|635083727|ref|XP_007970192.1|//PREDICTED: fragile X mental retardation syndrome-related protein 1 isoform X6 [Chlorocebus sabaeus];gi|635083723|ref|XP_007970190.1|//PREDICTED: fragile X mental retardation syndrome-related protein 1 isoform X4 [Chlorocebus sabaeus];gi|655853580|ref|XP_008264774.1|//PREDICTED: fragile X mental retardation syndrome-related protein 1 isoform X1 [Oryctolagus cunicu…
ENSSSCG00000004094	ENSSSCT00000004526	186.64	94.18	75.97	126.37	142.37	106.5	NA	GO:0004864//protein phosphatase inhibitor activity	NA	K17556//protein phosphatase 1 regulatory subunit 14C	gi|635077504|ref|XP_008005744.1|//PREDICTED: protein phosphatase 1 regulatory subunit 14C isoform X1 [Chlorocebus sabaeus]
ENSSSCG00000001769	ENSSSCT00000001981,ENSSSCT00000034669	186.39	191.66	172.37	174.03	165.69	163.6	GO:0070822//Sin3-type complex;GO:0043189//H4/H2A histone acetyltransferase complex	GO:0005515//protein binding	GO:0000725//recombinational repair;GO:0050789//regulation of biological process;GO:0016573//histone acetylation;GO:0006476//protein deacetylation	K11339//mortality factor 4-like protein 1	gi|194039507|ref|XP_001927776.1|//PREDICTED: mortality factor 4 like 1 isoform 1 [Sus scrofa];gi|194039509|ref|XP_001927789.1|//PREDICTED: mortality factor 4 like 1 isoform 2 [Sus scrofa]
ENSSSCG00000023331	BGI_novel_T004211,ENSSSCT00000030558	185.74	216.25	184.26	170.74	199.73	188.09	GO:0044424//intracellular part	NA	NA	K13113//ubiquitin-like protein 5	gi|593715849|ref|XP_007104382.1|//PREDICTED: ubiquitin-like protein 5 isoform X1 [Physeter catodon];gi|545222269|ref|XP_005612011.1|//PREDICTED: ubiquitin-like protein 5 isoform X2 [Equus caballus]
ENSSSCG00000017271	ENSSSCT00000018801	185.55	188.56	201.08	211.08	178.11	227.12	GO:0016020//membrane	GO:0005262//calcium channel activity	GO:0034765//regulation of ion transmembrane transport;GO:0006816//calcium ion transport	K04866//voltage-dependent calcium channel gamma-1	gi|113205860|ref|NP_001038070.1|//voltage-dependent calcium channel gamma-1 subunit [Sus scrofa]
ENSSSCG00000016991	BGI_novel_T003346,BGI_novel_T003347,ENSSSCT00000018501,ENSSSCT00000033376,ENSSSCT00000035952,ENSSSCT00000036623,ENSSSCT00000036646	185.44	148.59	78.65	98.47	261.61	69.33	GO:0031981//nuclear lumen	GO:0017017//MAP kinase tyrosine/serine/threonine phosphatase activity;GO:0008138//protein tyrosine/serine/threonine phosphatase activity;GO:0004725//protein tyrosine phosphatase activity;GO:0005488//binding	GO:0000165//MAPK cascade;GO:0001704//formation of primary germ layer;GO:0043627//response to estrogen;GO:0000302//response to reactive oxygen species;GO:0031960//response to corticosteroid;GO:0006464//cellular protein modification process;GO:0009314//response to radiation;GO:0006470//protein dephosphorylation;GO:0033189//response to vitamin A;GO:0006796//phosphate-containing compound metabolic pr…	K04459//dual specificity MAP kinase phosphatase [EC:3.1.3.16 3.1.3.48]	gi|560914453|ref|XP_006183489.1|//PREDICTED: dual specificity protein phosphatase 1 [Camelus ferus];gi|676280239|gb|KFO34128.1|//Dual specificity protein phosphatase 1 [Fukomys damarensis];gi|366882266|ref|NP_001243004.1|//dual specificity protein phosphatase 1 [Sus scrofa]
ENSSSCG00000012965	ENSSSCT00000014172	184.29	183.1	198.8	191.84	179.93	232.33	GO:0043231//intracellular membrane-bounded organelle	GO:0003677//DNA binding;GO:0005515//protein binding;GO:0003712//transcription cofactor activity	GO:0006357//regulation of transcription from RNA polymerase II promoter	K08066//nuclear transcription factor Y, gamma	gi|529012768|ref|XP_005227218.1|//PREDICTED: dr1-associated corepressor isoform X1 [Bos taurus]
ENSSSCG00000007500	ENSSSCT00000008210,ENSSSCT00000034522	182.54	163.42	187.69	154.39	197.61	205.39	GO:0030529//ribonucleoprotein complex;GO:0044444//cytoplasmic part	GO:0005198//structural molecule activity	GO:0031016//pancreas development;GO:0019080//viral gene expression;GO:0006412//translation	K02901//large subunit ribosomal protein L27e	gi|297281765|ref|XP_001108238.2|//PREDICTED: 60S ribosomal protein L27-like [Macaca mulatta];gi|676270027|gb|KFO25281.1|//60S ribosomal protein L27 [Fukomys damarensis]
ENSSSCG00000016605	ENSSSCT00000018078	182.2	259.94	113.88	288.3	197.72	94.87	NA	NA	NA	K10370//tropomodulin	gi|311275511|ref|XP_003134774.1|//PREDICTED: leiomodin-2 isoform X1 [Sus scrofa]
ENSSSCG00000017905	ENSSSCT00000019485	182.12	187.45	166.79	162.29	190.83	183.22	GO:0005856//cytoskeleton;GO:0043231//intracellular membrane-bounded organelle;GO:0044444//cytoplasmic part	GO:0008092//cytoskeletal protein binding;GO:0017016//Ras GTPase binding;GO:0035091//phosphatidylinositol binding	GO:0014020//primary neural tube formation;GO:0010604//positive regulation of macromolecule metabolic process;GO:0006357//regulation of transcription from RNA polymerase II promoter;GO:0045935//positive regulation of nucleobase-containing compound metabolic process;GO:0070848//response to growth factor;GO:0032233//positive regulation of actin filament bundle assembly;GO:0030832//regulation of acti…	K05759//profilin	gi|149053224|gb|EDM05041.1|//profilin 1, isoform CRA_c [Rattus norvegicus]
ENSSSCG00000027746	BGI_novel_T007724,ENSSSCT00000025694	182.05	219.41	208.6	167.43	209.42	195.53	GO:0044424//intracellular part	NA	NA	K07190//phosphorylase kinase alpha/beta subunit;K05747//Wiskott-Aldrich syndrome protein;K13171//serine/arginine repetitive matrix protein 1;K05748//WAS protein family, member 2	gi|558200693|ref|XP_006105419.1|//PREDICTED: MORF4 family-associated protein 1-like [Myotis lucifugus];gi|335293177|ref|XP_003356892.1|//PREDICTED: MORF4 family-associated protein 1-like isoform X1 [Sus scrofa]
ENSSSCG00000006789	ENSSSCT00000007437	181.23	161.46	162.22	126.63	162.53	155.02	GO:0005753//mitochondrial proton-transporting ATP synthase complex	GO:0017111//nucleoside-triphosphatase activity;GO:0015078//hydrogen ion transmembrane transporter activity	GO:0006754//ATP biosynthetic process;GO:0006810//transport;GO:0009207//purine ribonucleoside triphosphate catabolic process	K02127//F-type H+-transporting ATPase subunit b	gi|335287187|ref|XP_003355292.1|//PREDICTED: ATP synthase subunit b, mitochondrial [Sus scrofa]
ENSSSCG00000026127	ENSSSCT00000027515	180.96	209.31	179.37	181.92	193.18	188.76	NA	GO:0016814//hydrolase activity, acting on carbon-nitrogen (but not peptide) bonds, in cyclic amidines;GO:0046914//transition metal ion binding;GO:0003676//nucleic acid binding	GO:0006396//RNA processing;GO:0006216//cytidine catabolic process;GO:0009451//RNA modification	K18772//C->U-editing enzyme APOBEC2 [EC:3.5.4.-]	gi|311260390|ref|XP_003128432.1|//PREDICTED: probable C->U-editing enzyme APOBEC-2-like isoform 1 [Sus scrofa]
ENSSSCG00000012784	BGI_novel_T009585,BGI_novel_T009586,ENSSSCT00000013976,ENSSSCT00000033552,ENSSSCT00000033661,ENSSSCT00000033666,ENSSSCT00000033750,ENSSSCT00000033875,ENSSSCT00000034300,ENSSSCT00000034828,ENSSSCT00000035972,ENSSSCT00000036496	180.91	153.26	169.52	187.83	180.7	166.49	GO:0016020//membrane;GO:0043231//intracellular membrane-bounded organelle;GO:0031224//intrinsic component of membrane;GO:0031090//organelle membrane;GO:0044425//membrane part	GO:0004871//signal transducer activity	NA	K04571//translocon-associated protein subunit delta	gi|667312419|ref|XP_008585086.1|//PREDICTED: translocon-associated protein subunit delta isoform X5 [Galeopterus variegatus];gi|667312413|ref|XP_008585082.1|//PREDICTED: translocon-associated protein subunit delta isoform X3 [Galeopterus variegatus];gi|311277187|ref|XP_003135530.1|//PREDICTED: translocon-associated protein subunit delta isoformX1 [Sus scrofa];gi|555994776|ref|XP_005909136.1|//PRE…
ENSSSCG00000024886	ENSSSCT00000018107	180.29	160.19	124.41	115.12	153.3	139.67	GO:0015629//actin cytoskeleton;GO:0044444//cytoplasmic part	GO:0008092//cytoskeletal protein binding	GO:0030835//negative regulation of actin filament depolymerization	K10364//capping protein (actin filament) muscle Z-line, alpha	gi|61316477|ref|NP_001013013.1|//F-actin-capping protein subunit alpha-2 [Canis lupus familiaris]
ENSSSCG00000007949	BGI_novel_T004876,ENSSSCT00000008712	179.76	180.28	182.47	192.96	168.53	158.42	NA	NA	NA	K12483//EH domain-containing protein 1;K12476//EH domain-containing protein 3	gi|594667070|ref|XP_007181600.1|//PREDICTED: sarcalumenin isoform X1 [Balaenoptera acutorostrata scammoni];gi|545815128|ref|XP_005653093.1|//PREDICTED: sarcalumenin-like [Sus scrofa]
ENSSSCG00000000071	ENSSSCT00000000077	178.54	194.41	179.68	133.3	171.22	166.25	NA	NA	NA	K09560//suppressor of tumorigenicity protein 13	gi|350583750|ref|XP_003481579.1|//PREDICTED: hsc70-interacting protein isoform 1 [Sus scrofa]
ENSSSCG00000021217	BGI_novel_T000404,ENSSSCT00000026628	178.03	225.92	235.19	162	190.82	216.21	GO:0043231//intracellular membrane-bounded organelle	GO:0005527//macrolide binding;GO:0016859//cis-trans isomerase activity	GO:0018193//peptidyl-amino acid modification	K09570//FK506-binding protein 3 [EC:5.2.1.8]	gi|545802331|ref|XP_005659992.1|//PREDICTED: peptidyl-prolyl cis-trans isomerase FKBP3-like [Sus scrofa]
ENSSSCG00000013994	BGI_novel_T004376,BGI_novel_T004377,BGI_novel_T004378,BGI_novel_T004379,BGI_novel_T004380,BGI_novel_T004382,BGI_novel_T004383,ENSSSCT00000015285	177.97	202.71	340.42	282.64	180.7	223.29	GO:0030016//myofibril	GO:0008092//cytoskeletal protein binding;GO:0005085//guanyl-nucleotide exchange factor activity	GO:0009966//regulation of signal transduction;GO:0035556//intracellular signal transduction	K17531//Obscurin-RhoGEF [EC:2.7.11.1]	gi|545810989|ref|XP_005661482.1|//PREDICTED: obscurin-like [Sus scrofa];gi|560993413|ref|XP_006220436.1|//PREDICTED: LOW QUALITY PROTEIN: obscurin, cytoskeletal calmodulin and titin-interacting RhoGEF [Vicugna pacos]
ENSSSCG00000008540	BGI_novel_T005204,ENSSSCT00000009345	177.93	174.53	171.15	167.19	175.25	147.87	GO:0043231//intracellular membrane-bounded organelle	GO:0043169//cation binding;GO:0016791//phosphatase activity	GO:0006073//cellular glucan metabolic process	K14621//phospholipase B1, membrane-associated [EC:3.1.1.4 3.1.1.5];K06269//serine/threonine-protein phosphatase PP1 catalytic subunit [EC:3.1.3.16]	gi|449495741|ref|XP_002187041.2|//PREDICTED: phospholipase B1, membrane-associated [Taeniopygia guttata];gi|641695995|ref|XP_008160499.1|//PREDICTED: serine/threonine-protein phosphatase PP1-beta catalytic subunit isoform X1 [Eptesicus fuscus]
ENSSSCG00000000138	ENSSSCT00000000144,ENSSSCT00000032626,ENSSSCT00000035876	177.85	166.73	106.33	185.97	105.73	167.44	GO:0044424//intracellular part;GO:0043005//neuron projection	GO:0046872//metal ion binding	NA	NA	gi|297747319|ref|NP_001177086.1|//parvalbumin [Sus scrofa]
ENSSSCG00000007369	BGI_novel_T003543,ENSSSCT00000008065	177.53	181.7	129.98	130.73	144.91	168.31	GO:0033017//sarcoplasmic reticulum membrane	NA	GO:0007204//positive regulation of cytosolic calcium ion concentration;GO:0032412//regulation of ion transmembrane transporter activity	K19530//junctophilin	gi|545880734|ref|XP_003134499.4|//PREDICTED: junctophilin-2-like [Sus scrofa]
ENSSSCG00000000125	ENSSSCT00000000131	177.08	235.35	206.34	160.17	262.72	292.92	GO:0031012//extracellular matrix;GO:0044464//cell part	GO:0060089//molecular transducer activity;GO:0048029//monosaccharide binding	GO:0042692//muscle cell differentiation;GO:0007249//I-kappaB kinase/NF-kappaB signaling	K05719//integrin beta 1;K06514//Thy-1 cell surface antigen;K06464//integrin beta 2;K06830//galectin-1	gi|545206317|ref|XP_001501082.2|//PREDICTED: galectin-1 [Equus caballus]
ENSSSCG00000030395	ENSSSCT00000023661	177.07	306.11	89.13	162.44	221.1	83.37	NA	NA	GO:0007165//signal transduction	K10327//ankyrin repeat and SOCS box protein 5	gi|594682978|ref|XP_007189047.1|//PREDICTED: ankyrin repeat and SOCS box protein 5 isoform X1 [Balaenoptera acutorostrata scammoni]
ENSSSCG00000017913	ENSSSCT00000019495	176.93	157.41	140.89	146.95	148.51	178.66	NA	NA	NA	K02738//20S proteasome subunit beta 1 [EC:3.4.25.1]	gi|670990359|ref|XP_008686162.1|//PREDICTED: proteasome subunit beta type-6 [Ursus maritimus]
ENSSSCG00000002467	BGI_novel_T007637,BGI_novel_T007638,BGI_novel_T007639,BGI_novel_T007640,BGI_novel_T007641,ENSSSCT00000002739	176.46	248.43	289.04	214.69	252.59	278.25	NA	NA	NA	K10324//ankyrin repeat and SOCS box protein 2	gi|350587160|ref|XP_001925376.3|//PREDICTED: ankyrin repeat and SOCS box protein 2-like [Sus scrofa];gi|602724042|ref|XP_007447498.1|//PREDICTED: ankyrin repeat and SOCS box protein 2 [Lipotes vexillifer]
BGI_novel_G000846	BGI_novel_T008867	176.39	212.77	207.5	182.83	214.37	210.26	NA	NA	NA	K02925//large subunit ribosomal protein L3e	gi|545894727|ref|XP_005658938.1|//PREDICTED: 60S ribosomal protein L3-like, partial [Sus scrofa]
ENSSSCG00000021071	ENSSSCT00000024081	176.09	182.66	151.74	166.23	260.27	183.63	NA	NA	NA	K09546//heat shock protein beta-7	gi|343432593|ref|NP_001230317.1|//heat shock 27kDa protein family, member 7 (cardiovascular) [Sus scrofa]
ENSSSCG00000029126	ENSSSCT00000024222	174.83	202.4	167.81	169.53	169.42	162.07	NA	NA	NA	K00476//aspartate beta-hydroxylase [EC:1.14.11.16]	gi|545821581|ref|XP_005663123.1|//PREDICTED: aspartyl/asparaginyl beta-hydroxylase-like isoform X4 [Sus scrofa]
ENSSSCG00000008982	ENSSSCT00000009839	174.11	158.65	111.25	139.43	125.14	134.21	NA	NA	NA	NA	gi|545845484|ref|XP_003129141.2|//PREDICTED: starch-binding domain-containing protein 1 [Sus scrofa]
ENSSSCG00000023247	ENSSSCT00000023307	173.01	141.89	164.67	145.44	184.41	128.44	GO:0044431//Golgi apparatus part	GO:0005515//protein binding	GO:0006886//intracellular protein transport;GO:0007030//Golgi organization;GO:0000301//retrograde transport, vesicle recycling within Golgi	K07210//inhibitor of nuclear factor kappa-B kinase subunit gamma	gi|47522752|ref|NP_999126.1|//optineurin [Sus scrofa]
BGI_novel_G000249	BGI_novel_T003185	172.31	178.63	140.71	116.33	181.29	190.33	NA	NA	NA	K08809//striated muscle-specific serine/threonine protein kinase [EC:2.7.11.1]	gi|291045190|ref|NP_001166949.1|//SPEG complex locus [Canis lupus familiaris]
ENSSSCG00000011266	ENSSSCT00000012334	170.95	171.02	186.03	170.6	170.29	189.95	GO:0016020//membrane;GO:0043231//intracellular membrane-bounded organelle;GO:0015935//small ribosomal subunit;GO:0030684//preribosome	GO:0005515//protein binding;GO:0005198//structural molecule activity;GO:0004871//signal transducer activity	GO:0000462//maturation of SSU-rRNA from tricistronic rRNA transcript (SSU-rRNA, 5.8S rRNA, LSU-rRNA);GO:0022618//ribonucleoprotein complex assembly	K02998//small subunit ribosomal protein SAe	gi|80971504|ref|NP_001032223.1|//40S ribosomal protein SA [Sus scrofa]
ENSSSCG00000025554	ENSSSCT00000023026	168.73	165.83	152.22	173.58	170.82	130.53	GO:0044424//intracellular part	GO:0019787//small conjugating protein transferase activity	GO:0031396//regulation of protein ubiquitination	K10349//Fem-1 homolog b	gi|545893250|ref|XP_005658128.1|//PREDICTED: protein fem-1 homolog A-like [Sus scrofa]
ENSSSCG00000013747	BGI_novel_T004189,ENSSSCT00000015021	165.81	183.66	156.34	161.84	170.54	175.78	GO:0044424//intracellular part	GO:0005488//binding	GO:0044260//cellular macromolecule metabolic process;GO:0050789//regulation of biological process;GO:0044238//primary metabolic process	K10839//UV excision repair protein RAD23	gi|62089006|dbj|BAD92950.1|//UV excision repair protein RAD23 homolog A variant [Homo sapiens]
ENSSSCG00000020682	ENSSSCT00000028031	164.91	167.19	153.57	143.21	160.32	163.07	GO:0016020//membrane;GO:0043231//intracellular membrane-bounded organelle	NA	NA	K00413//ubiquinol-cytochrome c reductase cytochrome c1 subunit	gi|311253273|ref|XP_003125491.1|//PREDICTED: cytochrome c1, heme protein, mitochondrial-like [Sus scrofa]
ENSSSCG00000006623	ENSSSCT00000007257	164.88	146.38	132.82	150.39	150.92	139.8	GO:0043231//intracellular membrane-bounded organelle;GO:0005815//microtubule organizing center;GO:0000502//proteasome complex	GO:0004175//endopeptidase activity;GO:0005488//binding	GO:0006508//proteolysis;GO:0002437//inflammatory response to antigenic stimulus	K02736//20S proteasome subunit beta 7 [EC:3.4.25.1]	gi|346986466|ref|NP_001231384.1|//proteasome (prosome, macropain) subunit, beta type, 4 [Sus scrofa]
ENSSSCG00000003683	ENSSSCT00000004081	164.73	153.29	143.56	145.64	155.1	138.31	GO:0043231//intracellular membrane-bounded organelle;GO:0044425//membrane part;GO:0019866//organelle inner membrane	GO:0050136//NADH dehydrogenase (quinone) activity;GO:0043169//cation binding;GO:0000166//nucleotide binding;GO:0051536//iron-sulfur cluster binding	GO:0006091//generation of precursor metabolites and energy;GO:0051234//establishment of localization	K03943//NADH dehydrogenase (ubiquinone) flavoprotein 2 [EC:1.6.5.3 1.6.99.3]	gi|528925013|ref|XP_001250335.3|//PREDICTED: NADH dehydrogenase [ubiquinone] flavoprotein 2, mitochondrial-like [Bos taurus]
ENSSSCG00000023498	ENSSSCT00000025250	164.65	211.32	130.86	181.66	199.46	169.49	GO:0043231//intracellular membrane-bounded organelle	GO:0042802//identical protein binding	NA	K09545//heat shock protein beta-6	gi|194388432|dbj|BAG60184.1|//unnamed protein product [Homo sapiens]
ENSSSCG00000013936	ENSSSCT00000015222	163.49	160.98	151.51	190.31	160.78	181.92	NA	NA	NA	K11353//NADH dehydrogenase (ubiquinone) 1 alpha subcomplex subunit 13	gi|440892285|gb|ELR45541.1|//NADH dehydrogenase [ubiquinone] 1 alpha subcomplex subunit 13, partial [Bos mutus]
ENSSSCG00000028322	ENSSSCT00000028661	163.01	117.51	59.54	119.45	132.13	79.73	NA	NA	GO:0033554//cellular response to stress;GO:0008213//protein alkylation;GO:0003002//regionalization	K14443//protein Tob/BTG	gi|158938767|gb|ABW83760.1|//B cell translocation protein 2 [Sus scrofa]
ENSSSCG00000008882	ENSSSCT00000009725	162.63	162.99	133.93	105.75	177.51	170.72	GO:0030529//ribonucleoprotein complex;GO:0044444//cytoplasmic part	GO:0005198//structural molecule activity;GO:0003676//nucleic acid binding	GO:0031016//pancreas development;GO:0019080//viral gene expression;GO:0006412//translation	K02877//large subunit ribosomal protein L15e	gi|296490452|tpg|DAA32565.1|//TPA: ribosomal protein L15-like [Bos taurus]
ENSSSCG00000027358	ENSSSCT00000030780	162.46	193.62	198.28	174.37	179.79	186.47	GO:0015935//small ribosomal subunit	GO:0005198//structural molecule activity	GO:0048872//homeostasis of number of cells;GO:0042254//ribosome biogenesis;GO:0022618//ribonucleoprotein complex assembly;GO:0006412//translation	K02962//small subunit ribosomal protein S17e	gi|594100882|ref|XP_006073535.1|//PREDICTED: 40S ribosomal protein S17 [Bubalus bubalis]
ENSSSCG00000011804	BGI_novel_T002105,ENSSSCT00000012916	161.83	153.87	143.72	135.46	144.92	161.15	NA	NA	NA	K10755//replication factor C subunit 2/4	gi|545865195|ref|XP_005652428.1|//PREDICTED: replication factor C subunit 4 isoform X1 [Sus scrofa]
ENSSSCG00000024144	BGI_novel_T004355,BGI_novel_T004356,ENSSSCT00000023318,ENSSSCT00000031245	161.17	145.18	136.32	148.13	139.19	151.74	GO:0005746//mitochondrial respiratory chain	GO:0050136//NADH dehydrogenase (quinone) activity;GO:0046914//transition metal ion binding;GO:0048037//cofactor binding;GO:0051536//iron-sulfur cluster binding	GO:0006091//generation of precursor metabolites and energy;GO:0010257//NADH dehydrogenase complex assembly;GO:0051234//establishment of localization	K03940//NADH dehydrogenase (ubiquinone) Fe-S protein 7 [EC:1.6.5.3 1.6.99.3]	gi|545810886|ref|XP_003354019.2|//PREDICTED: NADH dehydrogenase [ubiquinone] iron-sulfur protein 7, mitochondrial isoformX1 [Sus scrofa]
ENSSSCG00000012911	BGI_novel_T003866,ENSSSCT00000014114	160.45	119.93	148.14	177.09	139.38	176.19	NA	NA	NA	K14755//carnosine synthase [EC:6.3.2.11]	gi|584297532|gb|AHI87718.1|//carnosine synthase 1 [Sus scrofa]
ENSSSCG00000013435	ENSSSCT00000014679	160.2	166.06	136.69	131.21	145.35	139.86	GO:0000785//chromatin;GO:0000118//histone deacetylase complex	GO:0003676//nucleic acid binding	GO:0006342//chromatin silencing;GO:0006357//regulation of transcription from RNA polymerase II promoter;GO:0048856//anatomical structure development;GO:0043009//chordate embryonic development;GO:0016570//histone modification	K11591//methyl-CpG-binding domain protein 3	gi|311248259|ref|XP_003123042.1|//PREDICTED: methyl-CpG-binding domain protein 3 isoformX1 [Sus scrofa]
ENSSSCG00000024481	BGI_novel_T005690,BGI_novel_T005691,BGI_novel_T005692,BGI_novel_T005693,ENSSSCT00000030320	159.44	147.7	253.41	236	141.43	154.62	NA	NA	NA	K16549//myomegalin	gi|545823439|ref|XP_005663593.1|//PREDICTED: myomegalin-like, partial [Sus scrofa]
ENSSSCG00000009063	ENSSSCT00000009928	159.33	171.1	149.09	167.7	154.51	147.29	GO:0031224//intrinsic component of membrane;GO:0043231//intracellular membrane-bounded organelle;GO:0019866//organelle inner membrane	NA	GO:0006091//generation of precursor metabolites and energy;GO:0051234//establishment of localization	K03967//NADH dehydrogenase (ubiquinone) 1 subunit C1	gi|545845879|ref|XP_005656588.1|//PREDICTED: NADH dehydrogenase [ubiquinone] 1 subunit C1, mitochondrial isoform X1 [Sus scrofa]
ENSSSCG00000007743	ENSSSCT00000008489	159.28	157.02	148.75	139.65	167.02	147.8	NA	NA	NA	K11837//ubiquitin carboxyl-terminal hydrolase 6/32 [EC:3.4.19.12]	gi|311273437|ref|XP_003133863.1|//PREDICTED: coiled-coil-helix-coiled-coil-helix domain-containing protein 2, mitochondrial-like [Sus scrofa]
ENSSSCG00000016722	ENSSSCT00000018203	159.15	134.8	150.32	142.23	148.96	167.47	NA	GO:0032559//adenyl ribonucleotide binding;GO:0019787//small conjugating protein transferase activity	GO:0000209//protein polyubiquitination	K06689//ubiquitin-conjugating enzyme E2 D/E [EC:2.3.2.23]	gi|297288420|ref|XP_001096263.2|//PREDICTED: ubiquitin-conjugating enzyme E2 D4-like isoform 1 [Macaca mulatta]
ENSSSCG00000014289	BGI_novel_T004527,ENSSSCT00000015612	159.03	177.89	167.04	148.47	163.69	162.08	GO:0043231//intracellular membrane-bounded organelle;GO:0044425//membrane part;GO:0005743//mitochondrial inner membrane;GO:0019866//organelle inner membrane	GO:0008121//ubiquinol-cytochrome-c reductase activity;GO:0015078//hydrogen ion transmembrane transporter activity	GO:0021680//cerebellar Purkinje cell layer development;GO:0030901//midbrain development;GO:0021766//hippocampus development;GO:0021539//subthalamus development;GO:0021860//pyramidal neuron development;GO:0006091//generation of precursor metabolites and energy;GO:0021854//hypothalamus development;GO:0021548//pons development;GO:0021794//thalamus development;GO:0051234//establishment of localization	K00418//ubiquinol-cytochrome c reductase subunit 8	gi|335283467|ref|XP_003354325.1|//PREDICTED: cytochrome b-c1 complex subunit 8-like isoformX2 [Sus scrofa];gi|594052613|ref|XP_006050618.1|//PREDICTED: cytochrome b-c1 complex subunit 8-like [Bubalus bubalis]
ENSSSCG00000003653	ENSSSCT00000004049	158.2	161.76	139.12	164.46	136.75	176.57	GO:0043231//intracellular membrane-bounded organelle	NA	GO:0010257//NADH dehydrogenase complex assembly	K03938//NADH dehydrogenase (ubiquinone) Fe-S protein 5	gi|586995101|ref|XP_003989933.2|//PREDICTED: NADH dehydrogenase [ubiquinone] iron-sulfur protein 5 [Felis catus]
ENSSSCG00000006628	BGI_novel_T005629,BGI_novel_T005630,ENSSSCT00000007264	157.52	149.97	142.43	126.67	157.36	140.77	GO:0043234//protein complex	GO:0046914//transition metal ion binding	GO:0030330//DNA damage response, signal transduction by p53 class mediator;GO:0016070//RNA metabolic process;GO:0006520//cellular amino acid metabolic process;GO:0051320//S phase;GO:0007050//cell cycle arrest;GO:0006259//DNA metabolic process;GO:0006915//apoptotic process;GO:0043161//proteasome-mediated ubiquitin-dependent protein catabolic process;GO:0051439//regulation of ubiquitin-protein liga…	K03029//26S proteasome regulatory subunit N10	gi|545823152|ref|XP_005663527.1|//PREDICTED: 26S proteasome non-ATPase regulatory subunit 4 isoform X1 [Sus scrofa];gi|635105075|ref|XP_007975417.1|//PREDICTED: 26S proteasome non-ATPase regulatory subunit 4 [Chlorocebus sabaeus];gi|544402652|ref|XP_005541976.1|//PREDICTED: 26S proteasome non-ATPase regulatory subunit 4 isoform X1 [Macaca fascicularis]
ENSSSCG00000016034	ENSSSCT00000017459	156	137.73	191.13	204.2	128.12	199.53	GO:0005581//collagen trimer	NA	GO:0048513//organ development;GO:0030198//extracellular matrix organization;GO:0043170//macromolecule metabolic process;GO:0007166//cell surface receptor signaling pathway	K06256//CD44 antigen;K05719//integrin beta 1;K06493//integrin beta 3;K06236//collagen, type I/II/III/V/XI/XXIV/XXVII, alpha;K06257//syndecan 1;K04520//amyloid beta A4 protein	gi|343168808|ref|NP_001230226.1|//collagen alpha-1(III) chain precursor [Sus scrofa]
ENSSSCG00000027613	BGI_novel_T000097,BGI_novel_T000098,ENSSSCT00000029492	155.75	131.42	176.26	157.3	152.11	141.78	NA	NA	NA	K04574//neurofilament heavy polypeptide	gi|556743609|ref|XP_005967312.1|//PREDICTED: triadin [Pantholops hodgsonii];gi|594686783|ref|XP_007190852.1|//PREDICTED: triadin [Balaenoptera acutorostrata scammoni]
ENSSSCG00000016331	BGI_novel_T003237,BGI_novel_T003238,ENSSSCT00000017784	155.48	197.54	201.86	149.2	210.26	247.5	GO:0031224//intrinsic component of membrane;GO:0009986//cell surface;GO:0044424//intracellular part;GO:0016021//integral component of membrane;GO:0005886//plasma membrane;GO:0043235//receptor complex	GO:0004948//calcitonin receptor activity;GO:0022892//substrate-specific transporter activity;GO:0008565//protein transporter activity;GO:0004871//signal transducer activity;GO:0031716//calcitonin receptor binding;GO:0015026//coreceptor activity	GO:0007186//G-protein coupled receptor signaling pathway;GO:0072659//protein localization to plasma membrane;GO:0001525//angiogenesis;GO:0031623//receptor internalization;GO:0006816//calcium ion transport;GO:0006886//intracellular protein transport;GO:0008277//regulation of G-protein coupled receptor protein signaling pathway;GO:0015031//protein transport;GO:0030819//positive regulation of cAMP b…	K08447//receptor activity modifying protein 1	gi|47523484|ref|NP_999364.1|//receptor activity-modifying protein 1 precursor [Sus scrofa]
ENSSSCG00000027757	ENSSSCT00000028571	155.12	158.92	152.94	126.13	155.53	171.14	GO:0031231//intrinsic component of peroxisomal membrane;GO:0031306//intrinsic component of mitochondrial outer membrane	GO:0005488//binding	GO:0007031//peroxisome organization;GO:0012501//programmed cell death;GO:0007005//mitochondrion organization	K17969//mitochondrial fission 1 protein	gi|335310669|ref|XP_003362140.1|//PREDICTED: uncharacterized protein LOC100622909 [Sus scrofa]
ENSSSCG00000023142	ENSSSCT00000026588	154.79	131.54	128.6	155.91	133.83	133.81	NA	GO:0008757//S-adenosylmethionine-dependent methyltransferase activity	GO:0009653//anatomical structure morphogenesis;GO:0006600//creatine metabolic process;GO:0048232//male gamete generation;GO:0035264//multicellular organism growth	K00542//guanidinoacetate N-methyltransferase [EC:2.1.1.2]	gi|335282287|ref|XP_003354023.1|//PREDICTED: guanidinoacetate N-methyltransferase isoformX1 [Sus scrofa]
ENSSSCG00000013448	BGI_novel_T004329,BGI_novel_T004330,BGI_novel_T004331,ENSSSCT00000014692	154.68	206.64	174.36	113.73	210.69	186.87	NA	GO:0032559//adenyl ribonucleotide binding;GO:0004672//protein kinase activity	GO:0006464//cellular protein modification process	K04372//MAP kinase interacting serine/threonine kinase [EC:2.7.11.1]	gi|560968230|ref|XP_006206487.1|//PREDICTED: MAP kinase-interacting serine/threonine-protein kinase 2 isoform X2 [Vicugna pacos];gi|545810776|ref|XP_005661430.1|//PREDICTED: MAP kinase-interacting serine/threonine-protein kinase 2 [Sus scrofa];gi|593719341|ref|XP_007106022.1|//PREDICTED: MAP kinase-interacting serine/threonine-protein kinase 2 isoform X1 [Physeter catodon]
ENSSSCG00000017591	ENSSSCT00000019150	154.12	146.01	122.06	115.93	140.8	143.55	GO:0043231//intracellular membrane-bounded organelle;GO:0016020//membrane	GO:0046872//metal ion binding;GO:0005515//protein binding;GO:0032559//adenyl ribonucleotide binding;GO:0004672//protein kinase activity;GO:0032561//guanyl ribonucleotide binding;GO:0016776//phosphotransferase activity, phosphate group as acceptor;GO:0004518//nuclease activity	GO:0007589//body fluid secretion;GO:0009206//purine ribonucleoside triphosphate biosynthetic process;GO:0048732//gland development;GO:0009209//pyrimidine ribonucleoside triphosphate biosynthetic process;GO:0051099//positive regulation of binding;GO:0006796//phosphate-containing compound metabolic process;GO:0009132//nucleoside diphosphate metabolic process;GO:0008284//positive regulation of cell …	K00940//nucleoside-diphosphate kinase [EC:2.7.4.6]	gi|545858763|ref|XP_005668989.1|//PREDICTED: nucleoside diphosphate kinase B isoform X1 [Sus scrofa]
ENSSSCG00000009851	ENSSSCT00000010797	153.8	148.16	136.7	129.72	129.15	136.98	GO:0044424//intracellular part	GO:0032559//adenyl ribonucleotide binding;GO:0004866//endopeptidase inhibitor activity	NA	K12367//dedicator of cytokinesis protein 2;K17439//large subunit ribosomal protein L35	gi|311270662|ref|XP_003132938.1|//PREDICTED: phosphatidylethanolamine-binding protein 1 [Sus scrofa]
ENSSSCG00000016881	ENSSSCT00000018385	153.76	139.73	145	127.73	150.37	152.42	GO:0005753//mitochondrial proton-transporting ATP synthase complex	GO:0015077//monovalent inorganic cation transmembrane transporter activity	GO:0006754//ATP biosynthetic process;GO:0006810//transport	K02138//F-type H+-transporting ATPase subunit d	gi|311273670|ref|XP_003133974.1|//PREDICTED: ATP synthase subunit d, mitochondrial-like [Sus scrofa]
ENSSSCG00000023248	BGI_novel_T004353,ENSSSCT00000028123	152.77	185.88	182.36	141.39	169.6	197.58	GO:0031981//nuclear lumen;GO:0015935//small ribosomal subunit	GO:0005198//structural molecule activity;GO:0003676//nucleic acid binding	GO:0031016//pancreas development;GO:0019080//viral gene expression;GO:0000054//ribosomal subunit export from nucleus;GO:0022618//ribonucleoprotein complex assembly;GO:0006412//translation	K02958//small subunit ribosomal protein S15e	gi|505842974|ref|XP_004614987.1|//PREDICTED: 40S ribosomal protein S15 [Sorex araneus];gi|507966333|ref|XP_004688981.1|//PREDICTED: 40S ribosomal protein S15 [Condylura cristata]
ENSSSCG00000015034	BGI_novel_T008119,ENSSSCT00000016399	152.38	172.1	150.79	136.75	144.48	157.11	GO:0031224//intrinsic component of membrane;GO:0005749//mitochondrial respiratory chain complex II;GO:0016021//integral component of membrane;GO:0005746//mitochondrial respiratory chain	GO:0016627//oxidoreductase activity, acting on the CH-CH group of donors;GO:0020037//heme binding;GO:0046872//metal ion binding;GO:0005515//protein binding;GO:0005506//iron ion binding;GO:0048038//quinone binding;GO:0048039//ubiquinone binding	GO:0006099//tricarboxylic acid cycle;GO:0022900//electron transport chain;GO:0009060//aerobic respiration;GO:0051234//establishment of localization	K00237//succinate dehydrogenase (ubiquinone) membrane anchor subunit	gi|148231660|ref|NP_001090985.1|//succinate dehydrogenase [ubiquinone] cytochrome b small subunit, mitochondrial [Sus scrofa];gi|205831553|sp|A5GZW8.2|DHSD_PIG//RecName: Full=Succinate dehydrogenase [ubiquinone] cytochrome b small subunit, mitochondrial; Short=CybS; AltName: Full=CII-4; AltName: Full=QPs3; AltName: Full=Succinate dehydrogenase complex subunit D; AltName: Full=Succinate-ubiquinone…
ENSSSCG00000011000	ENSSSCT00000012042	151.47	253.02	172.43	101.05	203.83	209.46	GO:0044424//intracellular part	GO:0043169//cation binding;GO:0070325//lipoprotein particle receptor binding;GO:0032559//adenyl ribonucleotide binding	GO:0044267//cellular protein metabolic process;GO:0048870//cell motility;GO:0048232//male gamete generation;GO:0006974//cellular response to DNA damage stimulus;GO:0030518//intracellular steroid hormone receptor signaling pathway	K09502//DnaJ homolog subfamily A member 1	gi|471363676|ref|XP_004391436.1|//PREDICTED: LOW QUALITY PROTEIN: DnaJ (Hsp40) homolog, subfamily A, member 1 [Trichechus manatus latirostris]
ENSSSCG00000010281	BGI_novel_T002631,ENSSSCT00000011253,ENSSSCT00000031700	151.25	182.69	145.51	124.17	164.48	154.29	GO:0044421//extracellular region part;GO:0005615//extracellular space;GO:0005794//Golgi apparatus;GO:0005739//mitochondrion;GO:0005764//lysosome;GO:0000323//lytic vacuole	NA	GO:0003006//developmental process involved in reproduction;GO:0043408//regulation of MAPK cascade;GO:0006643//membrane lipid metabolic process;GO:0071310//cellular response to organic substance;GO:0060742//epithelial cell differentiation involved in prostate gland development;GO:0006665//sphingolipid metabolic process;GO:0019216//regulation of lipid metabolic process;GO:0040007//growth;GO:0060736…	K12382//saposin	gi|312062797|ref|NP_001185848.1|//proactivator polypeptide precursor [Sus scrofa];gi|545870466|ref|XP_005671100.1|//PREDICTED: proactivator polypeptide isoform X3 [Sus scrofa];gi|545870462|ref|XP_005671098.1|//PREDICTED: proactivator polypeptide isoform X1 [Sus scrofa]
ENSSSCG00000021972	BGI_novel_T009621,ENSSSCT00000025655	151.24	154.87	160.94	140.41	162.49	182.09	GO:0072379//ER membrane insertion complex	GO:0016881//acid-amino acid ligase activity	GO:0043412//macromolecule modification;GO:0045048//protein insertion into ER membrane	K02977//small subunit ribosomal protein S27Ae;K08770//ubiquitin C;K00036//glucose-6-phosphate 1-dehydrogenase [EC:1.1.1.49 1.1.1.363];K02927//large subunit ribosomal protein L40e;K13119//protein FAM50	gi|335306763|ref|XP_003360560.1|//PREDICTED: ubiquitin-like protein 4A isoform 1 [Sus scrofa];gi|472390890|ref|XP_004414748.1|//PREDICTED: ubiquitin-like protein 4A-like [Odobenus rosmarus divergens]
ENSSSCG00000030422	BGI_novel_T004564,ENSSSCT00000023543	151.12	143.07	151.83	132.85	151.87	138.64	GO:0016020//membrane;GO:0043234//protein complex;GO:0044444//cytoplasmic part	GO:0005515//protein binding	GO:0051084//'de novo' posttranslational protein folding	K09548//prefoldin subunit 1	gi|562855371|ref|XP_006156259.1|//PREDICTED: prefoldin subunit 1 [Tupaia chinensis]
ENSSSCG00000024824	ENSSSCT00000023669	150.98	207.39	124.19	206.85	196.09	162.48	NA	NA	NA	K17602//YLP motif-containing protein 1;K18040//tyrosine-protein phosphatase non-receptor type 23 [EC:3.1.3.48];K09545//heat shock protein beta-6	gi|545830278|ref|XP_005664557.1|//PREDICTED: lin-37 homolog isoform X1 [Sus scrofa]
ENSSSCG00000011076	ENSSSCT00000012122	150.25	127.74	43.25	127.33	159.15	56.45	NA	NA	NA	K13716//OTU domain-containing protein 1 [EC:3.4.19.12]	gi|545853775|ref|XP_005674574.1|//PREDICTED: LOW QUALITY PROTEIN: OTU domain containing 1 [Sus scrofa]
ENSSSCG00000012050	ENSSSCT00000013182	149.67	136.74	89.83	93.83	122.17	110.78	GO:0043231//intracellular membrane-bounded organelle	NA	GO:0019932//second-messenger-mediated signaling;GO:0048747//muscle fiber development;GO:0010921//regulation of phosphatase activity	K17901//calcipressin-1	gi|345199308|ref|NP_001230842.1|//regulator of calcineurin 1 [Sus scrofa]
ENSSSCG00000022362	ENSSSCT00000026780	149.5	128.3	134.24	136.13	133.17	116.99	NA	NA	NA	K06268//serine/threonine-protein phosphatase 2B regulatory subunit	gi|667286204|ref|XP_008576064.1|//PREDICTED: LOW QUALITY PROTEIN: calcineurin subunit B type 1 [Galeopterus variegatus]
ENSSSCG00000001527	BGI_novel_T007291,ENSSSCT00000001702	149.19	156.89	191.58	167.81	154.24	125.22	NA	NA	NA	K17987//next to BRCA1 gene 1 protein	gi|674063084|ref|XP_008838345.1|//PREDICTED: uncharacterized protein C6orf106 homolog isoform X2 [Nannospalax galili];gi|281338445|gb|EFB14029.1|//hypothetical protein PANDA_002244 [Ailuropoda melanoleuca]
ENSSSCG00000016330	BGI_novel_T003235,BGI_novel_T003236,ENSSSCT00000017783	148.83	128.5	139.87	125.54	137.69	143.88	NA	GO:0005488//binding	NA	K10352//myosin heavy chain;K17570//hydrocephalus-inducing protein;K17785//mitofilin	gi|545876160|ref|XP_005672378.1|//PREDICTED: leucine-rich repeat flightless-interacting protein 2 isoform X12 [Sus scrofa]
ENSSSCG00000023110	ENSSSCT00000029345	148.37	146.14	130.75	133.17	156.89	152.08	GO:0044424//intracellular part;GO:0043234//protein complex	GO:0043130//ubiquitin binding;GO:0019899//enzyme binding	GO:0031330//negative regulation of cellular catabolic process;GO:0006511//ubiquitin-dependent protein catabolic process;GO:0016567//protein ubiquitination	K18993//ubiquitin-associated and SH3 domain-containing protein [EC:3.1.3.48]	gi|545806893|ref|XP_005660847.1|//PREDICTED: UBX domain-containing protein 1 [Sus scrofa]
ENSSSCG00000025768	ENSSSCT00000031940	148.13	147.07	152.71	172.57	163.65	158.91	NA	NA	NA	K02183//calmodulin	gi|528967376|ref|XP_005212286.1|//PREDICTED: calmodulin isoform X1 [Bos taurus]
ENSSSCG00000010795	ENSSSCT00000011811	148.05	149.44	135.74	129.22	148.93	155.03	GO:0005746//mitochondrial respiratory chain	GO:0050136//NADH dehydrogenase (quinone) activity;GO:0008289//lipid binding;GO:0022892//substrate-specific transporter activity;GO:0019842//vitamin binding	GO:0022904//respiratory electron transport chain;GO:0006631//fatty acid metabolic process;GO:0051234//establishment of localization	K03955//NADH dehydrogenase (ubiquinone) 1 alpha/beta subcomplex 1	gi|528754866|gb|EPY74525.1|//hypothetical protein CB1_001982010 [Camelus ferus]
ENSSSCG00000017731	BGI_novel_T001481,BGI_novel_T001482,ENSSSCT00000019298	147.88	155.93	117.69	121.39	146.16	117.76	GO:0043234//protein complex	GO:0005488//binding	GO:0030330//DNA damage response, signal transduction by p53 class mediator;GO:0016070//RNA metabolic process;GO:0006520//cellular amino acid metabolic process;GO:0051320//S phase;GO:0007050//cell cycle arrest;GO:0006915//apoptotic process;GO:0043161//proteasome-mediated ubiquitin-dependent protein catabolic process;GO:0051439//regulation of ubiquitin-protein ligase activity involved in mitotic ce…	K03036//26S proteasome regulatory subunit N6	gi|664725155|ref|XP_008519705.1|//PREDICTED: 26S proteasome non-ATPase regulatory subunit 11 [Equus przewalskii]
ENSSSCG00000024388	ENSSSCT00000030128	147.74	137.73	123.76	141.11	112.71	161.68	GO:0031224//intrinsic component of membrane;GO:0005740//mitochondrial envelope	NA	GO:0045444//fat cell differentiation;GO:0006915//apoptotic process	K15464//BCL2/adenovirus E1B 19 kDa protein-interacting protein 3	gi|545872867|ref|XP_003359452.2|//PREDICTED: BCL2/adenovirus E1B 19 kDa protein-interacting protein 3-like [Sus scrofa]
ENSSSCG00000006558	BGI_novel_T005607,BGI_novel_T005608,ENSSSCT00000007185	147.26	162.77	142.31	153.85	161.45	150.35	GO:0043231//intracellular membrane-bounded organelle;GO:0005634//nucleus;GO:0022627//cytosolic small ribosomal subunit;GO:0015935//small ribosomal subunit	GO:0003677//DNA binding;GO:0005515//protein binding;GO:0046914//transition metal ion binding;GO:0008270//zinc ion binding;GO:0005198//structural molecule activity;GO:0003735//structural constituent of ribosome;GO:0003676//nucleic acid binding	GO:0006415//translational termination;GO:0000184//nuclear-transcribed mRNA catabolic process, nonsense-mediated decay;GO:0006414//translational elongation;GO:0000236//mitotic prometaphase;GO:0007067//mitotic nuclear division;GO:0031016//pancreas development;GO:0019080//viral gene expression;GO:0006413//translational initiation;GO:0006614//SRP-dependent cotranslational protein targeting to membran…	K02978//small subunit ribosomal protein S27e	gi|696973233|ref|XP_009556445.1|//PREDICTED: 40S ribosomal protein S27, partial [Cuculus canorus];gi|395824794|ref|XP_003785639.1|//PREDICTED: 40S ribosomal protein S27-like [Otolemur garnettii];gi|524924886|ref|XP_005066689.1|//PREDICTED: 40S ribosomal protein S27-like [Mesocricetus auratus]
ENSSSCG00000006016	ENSSSCT00000006602	146.4	126.18	139.44	137.78	123.77	139.87	NA	NA	NA	K03247//translation initiation factor 3 subunit H	gi|545820414|ref|XP_005662949.1|//PREDICTED: eukaryotic translation initiation factor 3 subunit H isoform X2 [Sus scrofa]
ENSSSCG00000029074	BGI_novel_T001409,ENSSSCT00000026557	146.38	181.07	137.03	346.03	132.29	232.09	NA	NA	NA	K06256//CD44 antigen;K05719//integrin beta 1;K06493//integrin beta 3;K06236//collagen, type I/II/III/V/XI/XXIV/XXVII, alpha;K06257//syndecan 1;K04520//amyloid beta A4 protein	gi|528768687|gb|EPY88346.1|//hypothetical protein CB1_000176003 [Camelus ferus];gi|545858751|ref|XP_005668985.1|//PREDICTED: collagen alpha-1(I) chain-like [Sus scrofa]
ENSSSCG00000003766	ENSSSCT00000004168	145.71	150.97	60.25	91.52	179.84	90.11	GO:0016020//membrane;GO:0044424//intracellular part	GO:0005515//protein binding	GO:0044267//cellular protein metabolic process;GO:0006950//response to stress	K09510//DnaJ homolog subfamily B member 4	gi|440898066|gb|ELR49639.1|//DnaJ-like protein subfamily B member 4, partial [Bos mutus]
ENSSSCG00000001759	ENSSSCT00000001965	145.52	125.28	114.35	97.95	138.05	128.89	GO:0044424//intracellular part	GO:0043169//cation binding;GO:0005515//protein binding;GO:0032559//adenyl ribonucleotide binding	GO:0044267//cellular protein metabolic process;GO:0006950//response to stress	K09505//DnaJ homolog subfamily A member 4	gi|47523738|ref|NP_999504.1|//dnaJ homolog subfamily A member 4 [Sus scrofa]
ENSSSCG00000003046	ENSSSCT00000003383	144.76	154.01	137.41	153.14	140.28	158.33	GO:0031224//intrinsic component of membrane;GO:0044459//plasma membrane part;GO:0030136//clathrin-coated vesicle	GO:0005515//protein binding	NA	K19496//anoctamin-1	gi|533199737|ref|XP_005412459.1|//PREDICTED: prenylated Rab acceptor protein 1 [Chinchilla lanigera]
ENSSSCG00000007692	BGI_novel_T004724,ENSSSCT00000008433	144.75	167.26	169.64	144.4	154.92	132.38	GO:0005829//cytosol;GO:0044444//cytoplasmic part	GO:0030291//protein serine/threonine kinase inhibitor activity;GO:0030971//receptor tyrosine kinase binding;GO:0005102//receptor binding;GO:0019901//protein kinase binding;GO:0003779//actin binding;GO:0005080//protein kinase C binding;GO:0019904//protein domain specific binding;GO:0008426//protein kinase C inhibitor activity;GO:0004497//monooxygenase activity;GO:0005159//insulin-like growth facto…	GO:0006605//protein targeting;GO:0007165//signal transduction;GO:0045664//regulation of neuron differentiation;GO:0033673//negative regulation of kinase activity;GO:0055114//oxidation-reduction process;GO:0050804//regulation of synaptic transmission;GO:0006886//intracellular protein transport;GO:0006469//negative regulation of protein kinase activity;GO:0022402//cell cycle process;GO:0009966//reg…	K16198//14-3-3 protein gamma/eta	gi|564378965|ref|XP_006249246.1|//PREDICTED: 14-3-3 protein gamma isoform X1 [Rattus norvegicus]
ENSSSCG00000006366	ENSSSCT00000006976	144.24	174.7	131.32	120.05	175.55	161.83	GO:0043234//protein complex	GO:0005515//protein binding	GO:0006458//'de novo' protein folding	K09549//prefoldin subunit 2	gi|194036902|ref|XP_001927358.1|//PREDICTED: prefoldin subunit 2 [Sus scrofa]
ENSSSCG00000004446	ENSSSCT00000004911	143.49	146.79	167.76	147.77	143.7	169.57	NA	GO:0005488//binding	NA	K10640//E3 ubiquitin-protein ligase RNF25 [EC:2.3.2.27]	gi|426235103|ref|XP_004011530.1|//PREDICTED: uncharacterized protein LOC101105082 [Ovis aries]
ENSSSCG00000008245	ENSSSCT00000009030	143.41	170.6	141.75	191.37	160.21	188.64	GO:0043232//intracellular non-membrane-bounded organelle	GO:0003779//actin binding	GO:0007281//germ cell development;GO:0030837//negative regulation of actin filament polymerization	K13785//thymosin beta 10	gi|586984327|ref|XP_006931023.1|//PREDICTED: histone-lysine N-methyltransferase 2B-like [Felis catus]
ENSSSCG00000023118	BGI_novel_T008281,BGI_novel_T008282,ENSSSCT00000030703	143.28	139.38	109.43	94.99	131.96	100.47	NA	GO:0005488//binding	GO:0044260//cellular macromolecule metabolic process;GO:0048731//system development;GO:0048869//cellular developmental process	K03260//translation initiation factor 4G;K03240//translation initiation factor eIF-2B subunit epsilon	gi|488553489|ref|XP_004467998.1|//PREDICTED: basic leucine zipper and W2 domain-containing protein 2 isoform 1 [Dasypus novemcinctus];gi|533124242|ref|XP_005377393.1|//PREDICTED: basic leucine zipper and W2 domain-containing protein 2 isoform X1 [Chinchilla lanigera];gi|472361331|ref|XP_004400260.1|//PREDICTED: basic leucine zipper and W2 domain-containing protein 2 isoform 2 [Odobenus rosmarus d…
ENSSSCG00000016735	ENSSSCT00000018217	143.23	133.71	132.41	222.01	112	179.92	GO:0015934//large ribosomal subunit	GO:0003676//nucleic acid binding	GO:0031016//pancreas development;GO:0019080//viral gene expression;GO:0006412//translation	K02942//large subunit ribosomal protein LP1	gi|545798214|ref|XP_005654454.1|//PREDICTED: 60S acidic ribosomal protein P1-like [Sus scrofa]
ENSSSCG00000015334	ENSSSCT00000016707	142.81	166.68	118.52	167.8	228.82	184.39	GO:0043231//intracellular membrane-bounded organelle;GO:0019866//organelle inner membrane	GO:0032559//adenyl ribonucleotide binding;GO:0004673//protein histidine kinase activity	GO:0007165//signal transduction;GO:0006468//protein phosphorylation	K00898//pyruvate dehydrogenase kinase 2/3/4 [EC:2.7.11.2]	gi|226533691|ref|NP_001152778.1|//[Pyruvate dehydrogenase [lipoamide]] kinase isozyme 4, mitochondrial [Sus scrofa]
ENSSSCG00000014305	ENSSSCT00000015629	141.79	135.58	122.75	144.45	113.2	119.22	GO:0030134//ER to Golgi transport vesicle;GO:0000139//Golgi membrane	GO:0043169//cation binding;GO:0032561//guanyl ribonucleotide binding;GO:0017111//nucleoside-triphosphatase activity	GO:0048193//Golgi vesicle transport;GO:0006901//vesicle coating;GO:0006487//protein N-linked glycosylation;GO:0015031//protein transport;GO:0009207//purine ribonucleoside triphosphate catabolic process	K07953//GTP-binding protein SAR1 [EC:3.6.5.-]	gi|56711362|ref|NP_001008689.1|//GTP-binding protein SAR1b [Sus scrofa]
BGI_novel_G000234	BGI_novel_T003061	141.55	134.55	219.51	142.01	142.41	140.42	NA	NA	NA	K12567//titin [EC:2.7.11.1]	gi|545874869|ref|XP_005657624.1|//PREDICTED: titin-like [Sus scrofa]
ENSSSCG00000011224	BGI_novel_T001690,BGI_novel_T001692,BGI_novel_T001693,BGI_novel_T001694,ENSSSCT00000012291	141.28	72.64	121.76	151.46	111.47	107.39	NA	GO:0048037//cofactor binding;GO:0016830//carbon-carbon lyase activity	GO:0043436//oxoacid metabolic process	K18966//sulfinoalanine decarboxylase / aspartate 1-decarboxylase [EC:4.1.1.29 4.1.1.11]	gi|594688358|ref|XP_007191597.1|//PREDICTED: glutamate decarboxylase-like protein 1 [Balaenoptera acutorostrata scammoni];gi|694900703|ref|XP_009443345.1|//PREDICTED: glutamate decarboxylase-like protein 1 isoform X3 [Pan troglodytes];gi|545861265|ref|XP_005669383.1|//PREDICTED: glutamate decarboxylase-like protein 1-like, partial [Sus scrofa]
ENSSSCG00000011508	BGI_novel_T001901,ENSSSCT00000012594	140.9	121.42	69.16	171.91	106.62	83.62	GO:0043232//intracellular non-membrane-bounded organelle	GO:0008092//cytoskeletal protein binding	NA	K10370//tropomodulin	gi|311269146|ref|XP_003132362.1|//PREDICTED: leiomodin-3 [Sus scrofa]
ENSSSCG00000020926	ENSSSCT00000027692	140.34	127.03	139.83	130.21	119.72	115.98	GO:0005746//mitochondrial respiratory chain	GO:0000104//succinate dehydrogenase activity;GO:0043169//cation binding;GO:0048038//quinone binding;GO:0051536//iron-sulfur cluster binding	GO:0043648//dicarboxylic acid metabolic process;GO:0022900//electron transport chain;GO:0009060//aerobic respiration;GO:0051234//establishment of localization	K00235//succinate dehydrogenase (ubiquinone) iron-sulfur subunit [EC:1.3.5.1]	gi|157279735|ref|NP_001098423.1|//succinate dehydrogenase [ubiquinone] iron-sulfur subunit, mitochondrial precursor [Sus scrofa]
ENSSSCG00000011917	BGI_novel_T002169,ENSSSCT00000013041	140.33	143.93	169.85	100.78	128.63	139.17	GO:0044424//intracellular part	GO:0016407//acetyltransferase activity;GO:0005488//binding	GO:0006473//protein acetylation	K17807//mitochondrial translocator assembly and maintenance protein 41;K00670//peptide alpha-N-acetyltransferase [EC:2.3.1.88]	gi|426219243|ref|XP_004003838.1|//PREDICTED: uncharacterized protein LOC101115755 [Ovis aries]
ENSSSCG00000017953	ENSSSCT00000019537	139.71	135.25	127.74	129.4	122.73	118.68	GO:0015934//large ribosomal subunit	GO:0003676//nucleic acid binding	NA	K15516//fragile X mental retardation protein	gi|332250899|ref|XP_003274587.1|//PREDICTED: LOW QUALITY PROTEIN: fragile X mental retardation syndrome-related protein 2 [Nomascus leucogenys]
ENSSSCG00000003644	ENSSSCT00000004040	139.27	163	193.89	204.94	143.47	161.02	GO:0043231//intracellular membrane-bounded organelle;GO:0031674//I band;GO:0032432//actin filament bundle	GO:0008092//cytoskeletal protein binding;GO:0046914//transition metal ion binding	GO:0007010//cytoskeleton organization	K14380//four and a half LIM domains protein 2;K12827//splicing factor 3A subunit 3	gi|545208084|ref|XP_001503598.2|//PREDICTED: four and a half LIM domains protein 3 isoform 1 [Equus caballus]
ENSSSCG00000009631	BGI_novel_T002276,ENSSSCT00000010558	139.07	111.72	95.08	151.56	119.35	110.56	NA	NA	NA	K12367//dedicator of cytokinesis protein 2;K17439//large subunit ribosomal protein L35	gi|242253862|ref|NP_001156360.1|//phosphatidylethanolamine-binding protein 4 precursor [Sus scrofa]
ENSSSCG00000026554	BGI_novel_T006710,ENSSSCT00000028536	139.01	94.16	127.6	135.28	116.83	162.9	GO:0005829//cytosol;GO:0044444//cytoplasmic part	GO:0016614//oxidoreductase activity, acting on CH-OH group of donors;GO:0016616//oxidoreductase activity, acting on the CH-OH group of donors, NAD or NADP as acceptor	GO:0006693//prostaglandin metabolic process;GO:0001516//prostaglandin biosynthetic process	K15717//prostamide/prostaglandin F2alpha synthase [EC:1.11.1.20]	gi|164664450|ref|NP_001106912.1|//prostamide/prostaglandin F synthase [Sus scrofa]
ENSSSCG00000026617	ENSSSCT00000029372	138.58	142.32	139.61	136.43	142.04	141.59	NA	GO:0008135//translation factor activity, nucleic acid binding	GO:0006412//translation	K03238//translation initiation factor 2 subunit 2	gi|671021558|ref|XP_008701591.1|//PREDICTED: eukaryotic translation initiation factor 2 subunit 2 [Ursus maritimus]
ENSSSCG00000000606	ENSSSCT00000000652	137.34	153.47	89.58	172.06	115.8	159.43	GO:0032991//macromolecular complex;GO:0043231//intracellular membrane-bounded organelle;GO:0044421//extracellular region part	GO:0046872//metal ion binding;GO:0005515//protein binding	GO:0009888//tissue development;GO:0030323//respiratory tube development;GO:0065003//macromolecular complex assembly;GO:0048869//cellular developmental process;GO:0030278//regulation of ossification;GO:0001763//morphogenesis of a branching structure	K19481//matrix Gla protein	gi|47523040|ref|NP_999281.1|//matrix Gla protein precursor [Sus scrofa]
ENSSSCG00000001379	ENSSSCT00000001501	137.2	147.56	121.27	87.2	119.96	134.33	GO:0043234//protein complex;GO:0015630//microtubule cytoskeleton;GO:0044444//cytoplasmic part	GO:0042287//MHC protein binding;GO:0032561//guanyl ribonucleotide binding;GO:0017111//nucleoside-triphosphatase activity;GO:0005198//structural molecule activity	GO:0007051//spindle organization;GO:0000087//mitotic M phase;GO:0030154//cell differentiation;GO:0001909//leukocyte mediated cytotoxicity;GO:0043623//cellular protein complex assembly;GO:0009207//purine ribonucleoside triphosphate catabolic process	K07375//tubulin beta	gi|562833975|ref|XP_006172159.1|//PREDICTED: LOW QUALITY PROTEIN: tubulin, beta class I [Tupaia chinensis]
ENSSSCG00000016743	BGI_novel_T003778,BGI_novel_T003779,BGI_novel_T003780,ENSSSCT00000018225	136.97	145.56	131.47	122.56	162.67	131.37	GO:0005740//mitochondrial envelope	GO:0019842//vitamin binding;GO:0016624//oxidoreductase activity, acting on the aldehyde or oxo group of donors, disulfide as acceptor;GO:0034601//oxoglutarate dehydrogenase [NAD(P)+] activity	GO:0006553//lysine metabolic process;GO:0006007//glucose catabolic process;GO:0009060//aerobic respiration	K00164//2-oxoglutarate dehydrogenase E1 component [EC:1.2.4.2]	gi|545883750|ref|XP_003134939.4|//PREDICTED: LOW QUALITY PROTEIN: 2-oxoglutarate dehydrogenase, mitochondrial [Sus scrofa]
ENSSSCG00000003798	BGI_novel_T006996,ENSSSCT00000004203	136.68	135.85	144.42	129.53	131.36	133.45	GO:0005634//nucleus;GO:0005886//plasma membrane;GO:0048471//perinuclear region of cytoplasm	GO:0005515//protein binding;GO:0003730//mRNA 3'-UTR binding	GO:0043488//regulation of mRNA stability	K13199//plasminogen activator inhibitor 1 RNA-binding protein	gi|395821932|ref|XP_003784283.1|//PREDICTED: plasminogen activator inhibitor 1 RNA-binding protein isoform 2 [Otolemur garnettii];gi|395821934|ref|XP_003784284.1|//PREDICTED: plasminogen activator inhibitor 1 RNA-binding protein isoform 3 [Otolemur garnettii]
ENSSSCG00000028355	BGI_novel_T001169,ENSSSCT00000025260	136.66	156.88	126.27	137.59	146.06	151.07	GO:0005884//actin filament;GO:0035097//histone methyltransferase complex;GO:0043189//H4/H2A histone acetyltransferase complex;GO:0043292//contractile fiber;GO:0043005//neuron projection	GO:0032559//adenyl ribonucleotide binding;GO:0008092//cytoskeletal protein binding;GO:0019900//kinase binding;GO:0005198//structural molecule activity	GO:0045216//cell-cell junction organization;GO:0031032//actomyosin structure organization;GO:0006935//chemotaxis;GO:0007599//hemostasis;GO:0010038//response to metal ion	K05692//actin beta/gamma 1	gi|585192925|ref|XP_006752408.1|//PREDICTED: LOW QUALITY PROTEIN: actin, gamma 1 [Leptonychotes weddellii]
ENSSSCG00000014013	ENSSSCT00000015306,ENSSSCT00000034792,ENSSSCT00000035144	136.41	135.86	116.58	123.83	128.04	144.77	GO:0031224//intrinsic component of membrane;GO:0043231//intracellular membrane-bounded organelle	GO:0046914//transition metal ion binding;GO:0003824//catalytic activity	GO:0012501//programmed cell death;GO:0032446//protein modification by small protein conjugation	K15701//E3 ubiquitin-protein ligase RNF130 [EC:2.3.2.27]	gi|664774012|ref|XP_008506254.1|//PREDICTED: E3 ubiquitin-protein ligase RNF130-like [Equus przewalskii];gi|671033841|ref|XP_008707738.1|//PREDICTED: E3 ubiquitin-protein ligase RNF130, partial [Ursus maritimus]
ENSSSCG00000006166	ENSSSCT00000006760	136.29	144.62	131.32	115.74	130.81	140.7	GO:0031224//intrinsic component of membrane;GO:0005746//mitochondrial respiratory chain	GO:0050136//NADH dehydrogenase (quinone) activity	GO:0022904//respiratory electron transport chain;GO:0051234//establishment of localization	K03964//NADH dehydrogenase (ubiquinone) 1 beta subcomplex subunit 8	gi|221325626|ref|NP_001138314.1|//NADH dehydrogenase [ubiquinone] 1 beta subcomplex subunit 8, mitochondrial [Sus scrofa]
ENSSSCG00000016646	ENSSSCT00000018124	135.64	116.32	32.84	110.65	71.41	56.65	GO:0043231//intracellular membrane-bounded organelle	NA	GO:0007525//somatic muscle development;GO:0030154//cell differentiation;GO:0032501//multicellular organismal process	NA	gi|55926205|ref|NP_001007520.1|//interferon-related developmental regulator 1 [Sus scrofa]
ENSSSCG00000007504	ENSSSCT00000008216,ENSSSCT00000033672	134.64	215.41	142.14	103.93	175.44	167	GO:0043231//intracellular membrane-bounded organelle;GO:0044444//cytoplasmic part	GO:0003729//mRNA binding	GO:0030330//DNA damage response, signal transduction by p53 class mediator;GO:0006396//RNA processing;GO:0008283//cell proliferation;GO:0022402//cell cycle process;GO:0048255//mRNA stabilization	K14411//RNA-binding protein Musashi	gi|545881331|ref|XP_005673096.1|//PREDICTED: RNA-binding protein 38 isoform X1 [Sus scrofa];gi|157427752|ref|NP_001098782.1|//RNA-binding protein 38 [Sus scrofa]
ENSSSCG00000017900	BGI_novel_T001569,ENSSSCT00000019480	134.46	151.82	119.54	129.88	132.26	127.67	NA	NA	NA	K10392//kinesin family member 1	gi|311268219|ref|XP_003131946.1|//PREDICTED: kinesin family member 1C isoform X1 [Sus scrofa]
ENSSSCG00000006174	BGI_novel_T005436,ENSSSCT00000006768	133.98	129.29	120.31	139.91	117.04	100.36	GO:0033017//sarcoplasmic reticulum membrane	NA	GO:0007204//positive regulation of cytosolic calcium ion concentration;GO:0032412//regulation of ion transmembrane transporter activity	K19530//junctophilin	gi|148682412|gb|EDL14359.1|//junctophilin 1 [Mus musculus];gi|466062239|ref|XP_004280609.1|//PREDICTED: junctophilin-1 [Orcinus orca]
ENSSSCG00000016545	ENSSSCT00000018015	133.97	134.12	136.68	109.16	122.55	127.16	GO:0043231//intracellular membrane-bounded organelle;GO:0019866//organelle inner membrane	NA	NA	K17563//coiled-coil-helix-coiled-coil-helix domain-containing protein 3, mitochondrial	gi|346644866|ref|NP_001231105.1|//coiled-coil-helix-coiled-coil-helix domain-containing protein 3, mitochondrial [Sus scrofa]
ENSSSCG00000003660	BGI_novel_T006896,ENSSSCT00000004056	133.65	145.58	115.03	110.44	115.75	118.98	NA	NA	NA	K13126//polyadenylate-binding protein	gi|350585908|ref|XP_003482078.1|//PREDICTED: polyadenylate-binding protein 4 isoformX2 [Sus scrofa];gi|545834971|ref|XP_005665309.1|//PREDICTED: polyadenylate-binding protein 4 isoform X6 [Sus scrofa]
ENSSSCG00000001959	BGI_novel_T007463,ENSSSCT00000002192	133.59	96.92	120.55	103.97	104.88	101.39	GO:0034399//nuclear periphery;GO:0043232//intracellular non-membrane-bounded organelle;GO:0015629//actin cytoskeleton;GO:0016363//nuclear matrix;GO:0005737//cytoplasm	GO:0003779//actin binding;GO:0008092//cytoskeletal protein binding	GO:0030042//actin filament depolymerization	K05765//cofilin;K11655//bromodomain adjacent to zinc finger domain protein 1A	gi|14719392|ref|NP_068733.1|//cofilin-2 isoform 1 [Homo sapiens];gi|148704795|gb|EDL36742.1|//cofilin 2, muscle, isoform CRA_b [Mus musculus]
ENSSSCG00000029034	ENSSSCT00000029520	133.47	143.18	146.65	165.55	132.1	161.64	GO:0031224//intrinsic component of membrane;GO:0005746//mitochondrial respiratory chain	GO:0015002//heme-copper terminal oxidase activity	NA	K02263//cytochrome c oxidase subunit 4	gi|545211939|ref|XP_005608531.1|//PREDICTED: cytochrome c oxidase subunit 4 isoform 1, mitochondrial [Equus caballus]
ENSSSCG00000017510	BGI_novel_T001381,BGI_novel_T001382,BGI_novel_T001383,BGI_novel_T001384,BGI_novel_T001385,ENSSSCT00000019063	133.18	122.57	117.67	124.65	121.03	131.31	GO:0005783//endoplasmic reticulum;GO:0042383//sarcolemma;GO:0034704//calcium channel complex	GO:0005245//voltage-gated calcium channel activity	GO:0006605//protein targeting;GO:0032412//regulation of ion transmembrane transporter activity;GO:0006816//calcium ion transport;GO:0006935//chemotaxis	K04862//voltage-dependent calcium channel beta-1	gi|587011434|ref|XP_006940349.1|//PREDICTED: voltage-dependent L-type calcium channel subunit beta-1 isoform X3 [Felis catus];gi|545858355|ref|XP_005653997.1|//PREDICTED: voltage-dependent L-type calcium channel subunit beta-1 isoform X5 [Sus scrofa];gi|426237877|ref|XP_004012884.1|//PREDICTED: voltage-dependent L-type calcium channel subunit beta-1 isoform 2 [Ovis aries];gi|350590372|ref|XP_0034…
ENSSSCG00000004697	ENSSSCT00000005187	133.06	158.72	162.15	149.73	156.01	163.75	NA	NA	NA	NA	gi|594697813|ref|XP_007196048.1|//PREDICTED: LOW QUALITY PROTEIN: huntingtin-interacting protein K [Balaenoptera acutorostrata scammoni]
ENSSSCG00000016982	ENSSSCT00000018492	131.95	131.83	128.58	114.64	113.25	96.82	NA	NA	NA	NA	gi|640822318|ref|XP_008068141.1|//PREDICTED: biorientation of chromosomes in cell division protein 1-like [Tarsius syrichta]
ENSSSCG00000005172	ENSSSCT00000005702	131.85	139.4	116.9	86.34	113.05	138.21	GO:0043231//intracellular membrane-bounded organelle;GO:0044444//cytoplasmic part	GO:0016859//cis-trans isomerase activity;GO:0005488//binding	GO:0044267//cellular protein metabolic process;GO:0050792//regulation of viral process	K03767//peptidyl-prolyl cis-trans isomerase A (cyclophilin A) [EC:5.2.1.8]	gi|350579215|ref|XP_003480558.1|//PREDICTED: peptidyl-prolyl cis-trans isomerase A-like [Sus scrofa]
ENSSSCG00000017114	ENSSSCT00000018632	131.46	131.84	133.27	115.6	129.53	162.08	GO:0005746//mitochondrial respiratory chain	GO:0050136//NADH dehydrogenase (quinone) activity	GO:0022904//respiratory electron transport chain;GO:0051234//establishment of localization	K03939//NADH dehydrogenase (ubiquinone) Fe-S protein 6	gi|311274155|ref|XP_003134215.1|//PREDICTED: NADH dehydrogenase [ubiquinone] iron-sulfur protein 6, mitochondrial [Sus scrofa]
ENSSSCG00000008913	ENSSSCT00000009759	131.44	142.37	133.01	125.68	121.59	160.5	GO:0044421//extracellular region part	GO:0005488//binding	GO:0008283//cell proliferation;GO:0009987//cellular process	K08785//HtrA serine peptidase 3 [EC:3.4.21.-];K08784//HtrA serine peptidase 1 [EC:3.4.21.-]	gi|255028015|ref|NP_001157273.1|//insulin-like growth factor-binding protein 7 precursor [Sus scrofa]
ENSSSCG00000025774	BGI_novel_T003125,ENSSSCT00000027514	131.35	116.45	113.09	96.12	103.92	106.33	NA	NA	NA	K17532//STE20-related kinase adapter protein beta	gi|545875261|ref|XP_005654249.1|//PREDICTED: STE20-related kinase adapter protein beta isoform X3 [Sus scrofa];gi|335303222|ref|XP_003133635.2|//PREDICTED: STE20-related kinase adapter protein beta isoform X1 [Sus scrofa]
ENSSSCG00000030839	ENSSSCT00000036290	131.26	161.02	106.45	104.92	196.03	128.37	GO:0031981//nuclear lumen;GO:0000785//chromatin;GO:0043234//protein complex;GO:0044444//cytoplasmic part	GO:0000981//sequence-specific DNA binding RNA polymerase II transcription factor activity;GO:0043566//structure-specific DNA binding;GO:0042802//identical protein binding;GO:0043565//sequence-specific DNA binding;GO:0003712//transcription cofactor activity;GO:0046332//SMAD binding;GO:0046983//protein dimerization activity	GO:0009267//cellular response to starvation;GO:0008637//apoptotic mitochondrial changes;GO:0006275//regulation of DNA replication;GO:0002237//response to molecule of bacterial origin;GO:0009628//response to abiotic stimulus;GO:0003007//heart morphogenesis;GO:0000302//response to reactive oxygen species;GO:0043921//modulation by host of viral transcription;GO:0043065//positive regulation of apopto…	K04448//transcription factor AP-1	gi|585175249|ref|XP_006739433.1|//PREDICTED: transcription factor AP-1 [Leptonychotes weddellii]
ENSSSCG00000029311	BGI_novel_T002609,BGI_novel_T002610,BGI_novel_T002611,BGI_novel_T002612,ENSSSCT00000031009	130.48	143.84	123.61	144.85	133.72	108.21	NA	NA	NA	K12567//titin [EC:2.7.11.1]	gi|335301703|ref|XP_003359264.1|//PREDICTED: myopalladin [Sus scrofa]
ENSSSCG00000017907	ENSSSCT00000019487	128.81	124.24	117.72	120.28	109.47	112.2	NA	NA	NA	K15104//solute carrier family 25 (mitochondrial oxoglutarate transporter), member 11	gi|545859949|ref|XP_005669223.1|//PREDICTED: LOW QUALITY PROTEIN: mitochondrial 2-oxoglutarate/malate carrier protein [Sus scrofa]
ENSSSCG00000005300	BGI_novel_T000500,ENSSSCT00000005837	128.73	132.95	125.4	128.57	134.42	117.05	GO:0031981//nuclear lumen;GO:0035861//site of double-strand break;GO:0005634//nucleus;GO:0005783//endoplasmic reticulum;GO:0000502//proteasome complex;GO:0043234//protein complex;GO:0005829//cytosol;GO:0044444//cytoplasmic part	GO:0005524//ATP binding;GO:0031593//polyubiquitin binding;GO:0019903//protein phosphatase binding;GO:0008289//lipid binding;GO:0043130//ubiquitin binding;GO:0019904//protein domain specific binding;GO:0032559//adenyl ribonucleotide binding;GO:0019902//phosphatase binding;GO:0017111//nucleoside-triphosphatase activity	GO:0030970//retrograde protein transport, ER to cytosol;GO:0016567//protein ubiquitination;GO:0031331//positive regulation of cellular catabolic process;GO:0006302//double-strand break repair;GO:0048193//Golgi vesicle transport;GO:0006984//ER-nucleus signaling pathway;GO:0070841//inclusion body assembly;GO:0051259//protein oligomerization;GO:0009207//purine ribonucleoside triphosphate catabolic p…	K13525//transitional endoplasmic reticulum ATPase	gi|148670554|gb|EDL02501.1|//valosin containing protein, isoform CRA_b [Mus musculus]
ENSSSCG00000001701	ENSSSCT00000001901	128.38	184.27	161.45	105.31	152.65	155.31	GO:0044459//plasma membrane part;GO:0005903//brush border;GO:0048770//pigment granule	GO:0032558//adenyl deoxyribonucleotide binding;GO:0032557//pyrimidine ribonucleotide binding;GO:0005515//protein binding;GO:0032559//adenyl ribonucleotide binding;GO:0032561//guanyl ribonucleotide binding	GO:0044267//cellular protein metabolic process;GO:0001959//regulation of cytokine-mediated signaling pathway;GO:0014070//response to organic cyclic compound;GO:0031330//negative regulation of cellular catabolic process;GO:0048513//organ development;GO:0006970//response to osmotic stress	K04079//molecular chaperone HtpG	gi|444725038|gb|ELW65618.1|//Heat shock protein HSP 90-beta [Tupaia chinensis]
ENSSSCG00000012275	BGI_novel_T009307,BGI_novel_T009308,ENSSSCT00000013423,ENSSSCT00000034636,ENSSSCT00000035701,ENSSSCT00000035825	127.88	144.39	119.56	109.15	130.65	132.96	GO:0043231//intracellular membrane-bounded organelle;GO:0005739//mitochondrion	GO:0005057//receptor signaling protein activity;GO:0005524//ATP binding;GO:0046872//metal ion binding;GO:0043169//cation binding;GO:0004674//protein serine/threonine kinase activity;GO:0004672//protein kinase activity;GO:0032559//adenyl ribonucleotide binding;GO:0004871//signal transducer activity	GO:0007165//signal transduction;GO:0006464//cellular protein modification process;GO:0033138//positive regulation of peptidyl-serine phosphorylation;GO:0043066//negative regulation of apoptotic process;GO:0035556//intracellular signal transduction	K08845//A-Raf proto-oncogene serine/threonine-protein kinase [EC:2.7.11.1]	gi|528756027|gb|EPY75686.1|//A-Raf proto-oncogene serine/threonine-protein kinase isoform 1-like protein [Camelus ferus];gi|593715557|ref|XP_007104244.1|//PREDICTED: serine/threonine-protein kinase A-Raf isoform X2 [Physeter catodon];gi|281353673|gb|EFB29257.1|//hypothetical protein PANDA_006197 [Ailuropoda melanoleuca];gi|593715559|ref|XP_007104245.1|//PREDICTED: serine/threonine-protein kinase …
ENSSSCG00000023971	ENSSSCT00000022867	127.68	96.77	118.7	113.47	102.37	121.06	GO:0031981//nuclear lumen;GO:0000785//chromatin	GO:0003676//nucleic acid binding	GO:0034728//nucleosome organization;GO:0009719//response to endogenous stimulus;GO:0007126//meiotic nuclear division;GO:0007599//hemostasis;GO:0007417//central nervous system development	K11253//histone H3	gi|587012336|ref|XP_003997209.2|//PREDICTED: LOW QUALITY PROTEIN: histone H3.3 [Felis catus]
ENSSSCG00000006829	ENSSSCT00000007480	127.65	123.68	115.05	130.02	108.29	119.02	GO:0031224//intrinsic component of membrane;GO:0030136//clathrin-coated vesicle	NA	GO:0006875//cellular metal ion homeostasis	K11318//ataxin-7	gi|311254655|ref|XP_003125917.1|//PREDICTED: synaptophysin-like protein 2 [Sus scrofa]
ENSSSCG00000000719	ENSSSCT00000000782	127.6	125.17	104.07	127.44	116.62	107.44	GO:0005746//mitochondrial respiratory chain	GO:0016651//oxidoreductase activity, acting on NAD(P)H	GO:0006091//generation of precursor metabolites and energy;GO:0051234//establishment of localization	K03953//NADH dehydrogenase (ubiquinone) 1 alpha subcomplex subunit 9	gi|335288570|ref|XP_003126608.2|//PREDICTED: NADH dehydrogenase [ubiquinone] 1 alpha subcomplex subunit 9, mitochondrial [Sus scrofa]
ENSSSCG00000025284	ENSSSCT00000023399	127.15	130.99	109.16	108.77	124.34	108.95	GO:0043231//intracellular membrane-bounded organelle	NA	GO:0006743//ubiquinone metabolic process	K18587//ubiquinone biosynthesis protein COQ9	gi|335289328|ref|XP_003355850.1|//PREDICTED: ubiquinone biosynthesis protein COQ9, mitochondrial [Sus scrofa]
ENSSSCG00000024784	BGI_novel_T000825,BGI_novel_T000826,ENSSSCT00000028700	125.97	104.63	188.16	183.82	118.22	125.91	GO:0005783//endoplasmic reticulum;GO:0042383//sarcolemma;GO:0034704//calcium channel complex;GO:0030017//sarcomere	GO:0005245//voltage-gated calcium channel activity	GO:0006936//muscle contraction;GO:0014888//striated muscle adaptation;GO:0032412//regulation of ion transmembrane transporter activity;GO:0006816//calcium ion transport;GO:0048741//skeletal muscle fiber development;GO:0006996//organelle organization;GO:0000768//syncytium formation by plasma membrane fusion	K04857//voltage-dependent calcium channel L type alpha-1S	gi|594111369|ref|XP_006078505.1|//PREDICTED: voltage-dependent L-type calcium channel subunit alpha-1S isoform X1 [Bubalus bubalis];gi|545852684|ref|XP_003357717.3|//PREDICTED: voltage-dependent L-type calcium channel subunit alpha-1S [Sus scrofa]
ENSSSCG00000003154	ENSSSCT00000003502	125.52	100.84	128.37	133.02	125.58	105.65	GO:0044424//intracellular part	GO:0035251//UDP-glucosyltransferase activity	GO:0005977//glycogen metabolic process;GO:0048513//organ development	K00693//glycogen(starch) synthase [EC:2.4.1.11]	gi|426244045|ref|XP_004015846.1|//PREDICTED: LOW QUALITY PROTEIN: glycogen [starch] synthase, muscle [Ovis aries]
ENSSSCG00000001779	BGI_novel_T007375,ENSSSCT00000001994	124.7	103.45	90.66	98.54	107.45	110.51	NA	GO:0003677//DNA binding;GO:0031593//polyubiquitin binding;GO:0046914//transition metal ion binding;GO:0008270//zinc ion binding;GO:0003676//nucleic acid binding	GO:0071356//cellular response to tumor necrosis factor;GO:0006625//protein targeting to peroxisome;GO:0042981//regulation of apoptotic process;GO:0043122//regulation of I-kappaB kinase/NF-kappaB signaling	K01555//fumarylacetoacetase [EC:3.7.1.2];K12163//AN1-type zinc finger and ubiquitin domain-containing protein 1	gi|594043857|ref|XP_006046436.1|//PREDICTED: AN1-type zinc finger protein 6-like isoform X1 [Bubalus bubalis];gi|545840274|ref|XP_005656313.1|//PREDICTED: AN1-type zinc finger protein 6 isoform X5 [Sus scrofa]
ENSSSCG00000011927	ENSSSCT00000013051	124.41	114.97	111.02	101.15	95.79	115	GO:0016020//membrane;GO:0001739//sex chromatin	GO:0032559//adenyl ribonucleotide binding;GO:0019787//small conjugating protein transferase activity;GO:0019899//enzyme binding	GO:0003006//developmental process involved in reproduction;GO:0009968//negative regulation of signal transduction;GO:0009416//response to light stimulus;GO:0048232//male gamete generation;GO:0043009//chordate embryonic development;GO:0016577//histone demethylation;GO:0016574//histone ubiquitination;GO:0006511//ubiquitin-dependent protein catabolic process;GO:0007131//reciprocal meiotic recombinat…	K10574//ubiquitin-conjugating enzyme E2 B [EC:2.3.2.23]	gi|149052521|gb|EDM04338.1|//ubiquitin-conjugating enzyme E2B, RAD6 homolog (S. cerevisiae), isoform CRA_a [Rattus norvegicus]
ENSSSCG00000016998	ENSSSCT00000018510,ENSSSCT00000025485,ENSSSCT00000028813	123.08	132.16	129.36	106.42	111.45	112.57	NA	NA	NA	K11276//nucleophosmin 1	gi|471361387|ref|XP_004371259.1|//PREDICTED: nucleophosmin isoform 1 [Trichechus manatus latirostris]
ENSSSCG00000025966	ENSSSCT00000024462,ENSSSCT00000029656	122.77	131.81	118.27	125.72	121.4	112.86	GO:0043234//protein complex;GO:0044444//cytoplasmic part	GO:0008135//translation factor activity, nucleic acid binding	GO:0006413//translational initiation	K03258//translation initiation factor 4B	gi|568938095|ref|XP_006504482.1|//PREDICTED: eukaryotic translation initiation factor 4H isoform X1 [Mus musculus];gi|558122736|ref|XP_006088297.1|//PREDICTED: eukaryotic translation initiation factor 4H isoform X1 [Myotis lucifugus]
ENSSSCG00000006358	ENSSSCT00000006967	122.66	116.29	109.05	111.63	120.25	97.88	GO:0005746//mitochondrial respiratory chain	GO:0050136//NADH dehydrogenase (quinone) activity;GO:0043169//cation binding;GO:0000166//nucleotide binding;GO:0048037//cofactor binding;GO:0051536//iron-sulfur cluster binding	GO:0006091//generation of precursor metabolites and energy;GO:0006950//response to stress;GO:0051234//establishment of localization	K03935//NADH dehydrogenase (ubiquinone) Fe-S protein 2 [EC:1.6.5.3 1.6.99.3]	gi|545822308|ref|XP_005663224.1|//PREDICTED: NADH dehydrogenase [ubiquinone] iron-sulfur protein 2, mitochondrial isoform X2 [Sus scrofa]
ENSSSCG00000023267	BGI_novel_T006404,ENSSSCT00000026468	122.51	116.22	117.18	100.65	100.77	113.01	GO:0031224//intrinsic component of membrane;GO:0030315//T-tubule;GO:0001518//voltage-gated sodium channel complex;GO:0014704//intercalated disc;GO:0033268//node of Ranvier	GO:0005515//protein binding;GO:0086062//voltage-gated sodium channel activity involved in Purkinje myocyte action potential;GO:0005272//sodium channel activity;GO:0016247//channel regulator activity;GO:0005488//binding;GO:0019871//sodium channel inhibitor activity	GO:0035725//sodium ion transmembrane transport;GO:0034220//ion transmembrane transport;GO:0046684//response to pyrethroid;GO:0060371//regulation of atrial cardiac muscle cell membrane depolarization;GO:0017085//response to insecticide;GO:0086047//membrane depolarization during Purkinje myocyte cell action potential;GO:2000649//regulation of sodium ion transmembrane transporter activity;GO:0021966…	K04845//voltage-gated sodium channel type I beta	gi|545830253|ref|XP_005664550.1|//PREDICTED: sodium channel subunit beta-1 [Sus scrofa];gi|148692003|gb|EDL23950.1|//sodium channel, voltage-gated, type I, beta, isoform CRA_a [Mus musculus]
BGI_novel_G000171	BGI_novel_T001976	122.44	162	120.76	105.15	141.64	107.41	NA	NA	NA	K07897//Ras-related protein Rab-7A	gi|657780904|ref|XP_008318180.1|//PREDICTED: ras-related protein Rab-7a-like, partial [Cynoglossus semilaevis]
ENSSSCG00000026807	ENSSSCT00000029549	122.39	111.45	123.13	104.78	116.06	126.16	NA	NA	NA	K03960//NADH dehydrogenase (ubiquinone) 1 beta subcomplex subunit 4	gi|335310208|ref|XP_003361930.1|//PREDICTED: NADH dehydrogenase [ubiquinone] 1 beta subcomplex subunit 4 isoform X1 [Sus scrofa]
ENSSSCG00000015565	ENSSSCT00000016955	122.21	121.69	133.87	99.52	110.72	114.06	NA	NA	NA	NA	gi|125630729|ref|NP_001075016.1|//uncharacterized protein C1orf21 homolog [Bos taurus]
ENSSSCG00000025321	BGI_novel_T004793,ENSSSCT00000027242	122.14	139.42	118.84	109.59	122.68	129.05	GO:0005634//nucleus;GO:0005737//cytoplasm	GO:0000981//sequence-specific DNA binding RNA polymerase II transcription factor activity;GO:0003723//RNA binding;GO:0005515//protein binding;GO:0000979//RNA polymerase II core promoter sequence-specific DNA binding;GO:0003682//chromatin binding;GO:0008270//zinc ion binding;GO:0003676//nucleic acid binding	GO:0006353//DNA-templated transcription, termination;GO:0045944//positive regulation of transcription from RNA polymerase II promoter;GO:0006369//termination of RNA polymerase II transcription;GO:0006367//transcription initiation from RNA polymerase II promoter;GO:0006352//DNA-templated transcription, initiation	K09228//KRAB domain-containing zinc finger protein	gi|466003239|ref|XP_004268724.1|//PREDICTED: myc-associated zinc finger protein isoform 2 [Orcinus orca];gi|335284405|ref|XP_003354601.1|//PREDICTED: myc-associated zinc finger protein-like isoformX2 [Sus scrofa]
ENSSSCG00000006312	BGI_novel_T005492,BGI_novel_T005493,BGI_novel_T005495,ENSSSCT00000006919	121.94	113.98	113.08	128.78	105.67	88.67	GO:0031224//intrinsic component of membrane	NA	NA	K14165//atypical dual specificity phosphatase [EC:3.1.3.16 3.1.3.48];K06790//cell surface A33 antigen	gi|545822115|ref|XP_005663199.1|//PREDICTED: cell surface A33 antigen [Sus scrofa];gi|335286561|ref|XP_003355120.1|//PREDICTED: inactive dual specificity phosphatase 27 [Sus scrofa]
ENSSSCG00000009853	BGI_novel_T002413,ENSSSCT00000010800	121.7	146.66	128.22	123.86	129.83	113.02	NA	NA	GO:0007165//signal transduction;GO:0016567//protein ubiquitination;GO:0035556//intracellular signal transduction	K10342//WD repeat and SOCS box-containing protein 2	gi|194042982|ref|XP_001926012.1|//PREDICTED: WD repeat and SOCS box-containing protein 2 isoform X1 [Sus scrofa]
ENSSSCG00000011830	BGI_novel_T002119,ENSSSCT00000012942	121.46	105.75	142.22	99.89	107.72	115.56	NA	NA	NA	K16833//protein phosphatase inhibitor 2	gi|545865410|ref|XP_005670141.1|//PREDICTED: uncharacterized protein LOC100156975, partial [Sus scrofa]
ENSSSCG00000015724	ENSSSCT00000017124	121.45	121.36	110.31	61.5	95.14	114.15	NA	NA	NA	K06576//glycophorin C	gi|350593278|ref|XP_003133337.3|//PREDICTED: glycophorin-C-like [Sus scrofa]
ENSSSCG00000012534	BGI_novel_T009443,ENSSSCT00000013703,ENSSSCT00000033034,ENSSSCT00000033482,ENSSSCT00000033881,ENSSSCT00000034302,ENSSSCT00000035102,ENSSSCT00000035318,ENSSSCT00000036574	121.03	132.29	110.58	104.37	109.35	107.78	GO:0043231//intracellular membrane-bounded organelle;GO:0031981//nuclear lumen;GO:0005730//nucleolus	GO:0005488//binding	GO:0033554//cellular response to stress;GO:0050789//regulation of biological process;GO:0006325//chromatin organization;GO:0016049//cell growth;GO:0006259//DNA metabolic process	K11342//mortality factor 4-like protein 2	gi|521027135|gb|EPQ08923.1|//Mortality factor 4-like protein 2 [Myotis brandtii];gi|311276706|ref|XP_003135315.1|//PREDICTED: mortality factor 4-like protein 2 isoformX1 [Sus scrofa]
ENSSSCG00000017083	ENSSSCT00000018599	120.88	132.31	130.72	187.35	118.81	160.48	GO:0031091//platelet alpha granule;GO:0005578//proteinaceous extracellular matrix	GO:0046872//metal ion binding;GO:0005515//protein binding	GO:0001775//cell activation;GO:0008283//cell proliferation;GO:0070848//response to growth factor;GO:0023052//signaling;GO:0007599//hemostasis;GO:0006887//exocytosis	K06788//coxsackievirus and adenovirus receptor;K06491//neural cell adhesion molecule;K08136//sparc/osteonectin, cwcv and kazal-like domains proteoglycan (testican);K06778//receptor-type tyrosine-protein phosphatase S [EC:3.1.3.48];K06254//agrin	gi|72535202|ref|NP_001026964.1|//SPARC precursor [Sus scrofa]
ENSSSCG00000003468	ENSSSCT00000003854,ENSSSCT00000026419	120.42	136.73	112.62	118.53	135.99	124.76	NA	NA	NA	K15348//pleckstrin homology domain-containing family M member 2	gi|545833768|ref|XP_003356211.3|//PREDICTED: LOW QUALITY PROTEIN: pleckstrin homology domain-containing family M member 2 [Sus scrofa]
ENSSSCG00000013905	BGI_novel_T004110,ENSSSCT00000015191	120.07	115.11	104.57	100.79	107.69	118.83	GO:0031967//organelle envelope;GO:0031227//intrinsic component of endoplasmic reticulum membrane	GO:0005527//macrolide binding;GO:0016859//cis-trans isomerase activity	GO:0018193//peptidyl-amino acid modification;GO:0007399//nervous system development;GO:0045165//cell fate commitment;GO:0009953//dorsal/ventral pattern formation;GO:0001654//eye development;GO:0030509//BMP signaling pathway;GO:0010467//gene expression;GO:0040007//growth	K09574//FK506-binding protein 8 [EC:5.2.1.8]	gi|311249297|ref|XP_003123564.1|//PREDICTED: peptidyl-prolyl cis-trans isomerase FKBP8 isoform X1 [Sus scrofa];gi|511993343|ref|XP_004814319.1|//PREDICTED: peptidyl-prolyl cis-trans isomerase FKBP8 isoform X1 [Mustela putorius furo]
ENSSSCG00000005915	ENSSSCT00000006495	119.66	137.98	116.2	124.23	120	137.13	GO:0043231//intracellular membrane-bounded organelle	NA	GO:0006359//regulation of transcription from RNA polymerase III promoter	K00413//ubiquinol-cytochrome c reductase cytochrome c1 subunit	gi|311253279|ref|XP_003125492.1|//PREDICTED: repressor of RNA polymerase III transcription MAF1 homolog [Sus scrofa]
ENSSSCG00000009281	BGI_novel_T001002,BGI_novel_T001003,BGI_novel_T001004,BGI_novel_T001005,ENSSSCT00000010165	119.4	122.27	118.6	140.53	127.31	134.26	GO:0044424//intracellular part;GO:0044425//membrane part;GO:0005886//plasma membrane	NA	NA	K12564//gamma-sarcoglycan	gi|350589708|ref|XP_003482903.1|//PREDICTED: gamma-sarcoglycan-like [Sus scrofa]
ENSSSCG00000030587	BGI_novel_T008462,ENSSSCT00000029706	119.27	124.07	116.71	104.75	120.8	103.68	GO:0022624//proteasome accessory complex	GO:0005488//binding	GO:0030330//DNA damage response, signal transduction by p53 class mediator;GO:0016070//RNA metabolic process;GO:0006520//cellular amino acid metabolic process;GO:0051320//S phase;GO:0007050//cell cycle arrest;GO:0006915//apoptotic process;GO:0043161//proteasome-mediated ubiquitin-dependent protein catabolic process;GO:0051439//regulation of ubiquitin-protein ligase activity involved in mitotic ce…	K03038//26S proteasome regulatory subunit N8	gi|664719219|ref|XP_008516632.1|//PREDICTED: 26S proteasome non-ATPase regulatory subunit 7 [Equus przewalskii]
ENSSSCG00000010929	BGI_novel_T000848,BGI_novel_T000849,ENSSSCT00000011961	119.17	129.84	118.43	107.76	132.87	124.16	NA	NA	NA	K00326//cytochrome-b5 reductase [EC:1.6.2.2]	gi|345199319|ref|NP_001230847.1|//cytochrome b5 reductase 1 [Sus scrofa]
ENSSSCG00000001801	BGI_novel_T007381,ENSSSCT00000002017	119.16	117.39	127.49	97.88	105.02	106.6	GO:0030529//ribonucleoprotein complex;GO:0043234//protein complex;GO:0000932//cytoplasmic mRNA processing body	GO:0005515//protein binding;GO:0005488//binding	GO:0043393//regulation of protein binding;GO:0016567//protein ubiquitination	K10477//BTB/POZ domain-containing protein 1/2	gi|194039570|ref|XP_001929200.1|//PREDICTED: BTB/POZ domain-containing protein 1 [Sus scrofa]
ENSSSCG00000008433	ENSSSCT00000009234	118.76	88.21	141.46	113.24	92.97	197.04	NA	NA	NA	K02183//calmodulin	gi|444525736|gb|ELV14138.1|//Calmodulin [Tupaia chinensis]
ENSSSCG00000012411	BGI_novel_T009403,BGI_novel_T009404,ENSSSCT00000013571,ENSSSCT00000025272,ENSSSCT00000028904	118.64	102.44	132.24	122.78	102.98	100.69	GO:0016020//membrane;GO:0043234//protein complex;GO:0044444//cytoplasmic part	GO:0015926//glucosidase activity;GO:0005515//protein binding;GO:0004683//calmodulin-dependent protein kinase activity	GO:0005977//glycogen metabolic process;GO:0006468//protein phosphorylation;GO:0019318//hexose metabolic process	K07190//phosphorylase kinase alpha/beta subunit	gi|555975398|ref|XP_005899681.1|//PREDICTED: phosphorylase b kinase regulatory subunit alpha, skeletal muscle isoform isoform X3 [Bos mutus];gi|545885510|ref|XP_005652714.1|//PREDICTED: phosphorylase b kinase regulatory subunit alpha, skeletal muscle isoform-like [Sus scrofa]
ENSSSCG00000028808	BGI_novel_T005946,ENSSSCT00000000419	118.58	183.61	73.07	63.25	77.1	62.77	GO:0044444//cytoplasmic part;GO:0016460//myosin II complex	GO:0046872//metal ion binding;GO:0005509//calcium ion binding;GO:0017111//nucleoside-triphosphatase activity;GO:0005198//structural molecule activity	GO:0014706//striated muscle tissue development;GO:0006936//muscle contraction	K12751//myosin light chain 6	gi|194037529|ref|XP_001929233.1|//PREDICTED: myosin light chain 6B [Sus scrofa]
ENSSSCG00000023600	ENSSSCT00000025590	118.56	138.86	104.65	108.57	155.19	135.35	NA	NA	NA	K17404//small subunit ribosomal protein S25	gi|335299457|ref|XP_003358580.1|//PREDICTED: 28S ribosomal protein S25, mitochondrial-like [Sus scrofa]
ENSSSCG00000016495	BGI_novel_T003675,ENSSSCT00000017959	118.2	118.43	115.61	109.69	125.52	129.1	GO:0016020//membrane;GO:0043231//intracellular membrane-bounded organelle	NA	NA	K03958//NADH dehydrogenase (ubiquinone) 1 beta subcomplex subunit 2	gi|349585174|ref|NP_001231814.1|//NADH dehydrogenase (ubiquinone) 1 beta subcomplex, 2, 8kDa [Sus scrofa]
ENSSSCG00000004618	ENSSSCT00000005100	118.14	130.73	129.31	81.51	123.7	131.01	GO:0044424//intracellular part	GO:0019903//protein phosphatase binding;GO:0004857//enzyme inhibitor activity;GO:0016247//channel regulator activity;GO:0019888//protein phosphatase regulator activity	GO:0007186//G-protein coupled receptor signaling pathway;GO:0000087//mitotic M phase;GO:0046578//regulation of Ras protein signal transduction;GO:0006094//gluconeogenesis;GO:0010828//positive regulation of glucose transport	K16494//protocadherin beta	gi|655864723|ref|XP_008267795.1|//PREDICTED: cAMP-regulated phosphoprotein 19 [Oryctolagus cuniculus]
ENSSSCG00000009403	ENSSSCT00000010302	117.97	119.06	114.24	110.11	105.4	138.89	GO:0031224//intrinsic component of membrane;GO:0043231//intracellular membrane-bounded organelle;GO:0012505//endomembrane system	GO:0005515//protein binding;GO:0032559//adenyl ribonucleotide binding	GO:0012502//induction of programmed cell death;GO:0048731//system development	K18264//integral membrane protein 2B	gi|108796070|ref|NP_001035834.1|//integral membrane protein 2B [Sus scrofa]
ENSSSCG00000003155	BGI_novel_T006562,BGI_novel_T006563,ENSSSCT00000003504	117.78	115.72	32.86	85.92	87.95	60.88	NA	NA	NA	K14019//protein phosphatase 1 regulatory subunit 15A	gi|311257846|ref|XP_003127323.1|//PREDICTED: protein phosphatase 1 regulatory subunit 15A isoform X1 [Sus scrofa]
ENSSSCG00000015040	BGI_novel_T008120,ENSSSCT00000016406	117.28	123.46	117.75	104.72	113.96	116.23	NA	NA	NA	K01737//6-pyruvoyltetrahydropterin/6-carboxytetrahydropterin synthase [EC:4.2.3.12 4.1.2.50]	gi|351703815|gb|EHB06734.1|//6-pyruvoyl tetrahydrobiopterin synthase [Heterocephalus glaber];gi|545848561|ref|XP_005667396.1|//PREDICTED: 6-pyruvoyl tetrahydrobiopterin synthase [Sus scrofa]
ENSSSCG00000000119	ENSSSCT00000000125	117.12	105.64	102.75	103.78	101.62	97.31	GO:0044452//nucleolar part;GO:0043234//protein complex	GO:0008135//translation factor activity, nucleic acid binding	GO:0006412//translation	K15029//translation initiation factor 3 subunit L	gi|47678403|emb|CAG30322.1|//dJ1014D13.1 [Homo sapiens]
ENSSSCG00000010073	ENSSSCT00000011034	116.92	130.08	122.08	110.58	113.22	123.46	NA	NA	NA	K11837//ubiquitin carboxyl-terminal hydrolase 6/32 [EC:3.4.19.12];K00558//DNA (cytosine-5)-methyltransferase 1 [EC:2.1.1.37]	gi|694982126|ref|XP_009436199.1|//PREDICTED: coiled-coil-helix-coiled-coil-helix domain-containing protein 10, mitochondrial [Pan troglodytes]
ENSSSCG00000006303	BGI_novel_T005485,BGI_novel_T005486,BGI_novel_T005487,ENSSSCT00000006908	115.85	113	91.99	98.32	112.55	89.48	GO:0043231//intracellular membrane-bounded organelle;GO:0031461//cullin-RING ubiquitin ligase complex	GO:0003713//transcription coactivator activity	GO:0006357//regulation of transcription from RNA polymerase II promoter;GO:0032446//protein modification by small protein conjugation	K11795//nuclear receptor interaction protein	gi|528941568|ref|XP_005203453.1|//PREDICTED: DDB1- and CUL4-associated factor 6 isoform X6 [Bos taurus];gi|594638478|ref|XP_007172531.1|//PREDICTED: DDB1- and CUL4-associated factor 6 isoform X5 [Balaenoptera acutorostrata scammoni];gi|545822135|ref|XP_005663201.1|//PREDICTED: DDB1- and CUL4-associated factor 6 [Sus scrofa]
ENSSSCG00000017287	BGI_novel_T001254,BGI_novel_T001255,ENSSSCT00000018819	115.47	113.57	104.67	106.18	108.41	105.74	GO:0031981//nuclear lumen;GO:0043234//protein complex	GO:0000989//transcription factor binding transcription factor activity;GO:0001664//G-protein coupled receptor binding;GO:0032559//adenyl ribonucleotide binding;GO:0017111//nucleoside-triphosphatase activity	GO:0030330//DNA damage response, signal transduction by p53 class mediator;GO:0043161//proteasome-mediated ubiquitin-dependent protein catabolic process;GO:0006520//cellular amino acid metabolic process;GO:0051320//S phase;GO:0051439//regulation of ubiquitin-protein ligase activity involved in mitotic cell cycle;GO:0007050//cell cycle arrest;GO:0006915//apoptotic process;GO:0009207//purine ribonu…	K03066//26S proteasome regulatory subunit T6	gi|431908879|gb|ELK12471.1|//26S protease regulatory subunit 8 [Pteropus alecto];gi|591324562|ref|XP_007088322.1|//PREDICTED: 26S protease regulatory subunit 8 isoform X1 [Panthera tigris altaica];gi|578831151|ref|XP_006722043.1|//PREDICTED: 26S protease regulatory subunit 8 isoform X1 [Homo sapiens]
ENSSSCG00000000288	BGI_novel_T005923,ENSSSCT00000000309	114.71	117.73	119.78	121.15	114.03	97.44	GO:0031981//nuclear lumen;GO:0005681//spliceosomal complex	GO:0043566//structure-specific DNA binding;GO:0003723//RNA binding;GO:0000166//nucleotide binding;GO:0003676//nucleic acid binding	GO:0050658//RNA transport;GO:0006913//nucleocytoplasmic transport;GO:0000377//RNA splicing, via transesterification reactions with bulged adenosine as nucleophile;GO:0051704//multi-organism process	K12741//heterogeneous nuclear ribonucleoprotein A1/A3	gi|148671985|gb|EDL03932.1|//mCG15678, isoform CRA_c [Mus musculus];gi|335347347|ref|NP_001229438.1|//heterogeneous nuclear ribonucleoprotein A1 [Equus caballus]
ENSSSCG00000007265	ENSSSCT00000007950	114.29	112.87	101.77	104.68	104.69	122.4	GO:0044459//plasma membrane part;GO:0043232//intracellular non-membrane-bounded organelle	GO:0019904//protein domain specific binding;GO:0008092//cytoskeletal protein binding	GO:0003012//muscle system process;GO:0048741//skeletal muscle fiber development	K16175//protein scribble;K14548//U3 small nucleolar RNA-associated protein 4;K00431//thyroid peroxidase [EC:1.11.1.8];K12196//vacuolar protein-sorting-associated protein 4	gi|335304681|ref|XP_003359993.1|//PREDICTED: alpha-1-syntrophin [Sus scrofa]
ENSSSCG00000014362	BGI_novel_T004565,ENSSSCT00000015692	114.26	91.68	41.98	100.97	82.19	50.87	GO:0016020//membrane;GO:0005576//extracellular region;GO:0044464//cell part	GO:0005102//receptor binding;GO:0005488//binding	GO:0048522//positive regulation of cellular process;GO:0016477//cell migration;GO:0007165//signal transduction;GO:0048584//positive regulation of response to stimulus;GO:0042060//wound healing	K08523//heparin-binding EGF-like growth factor	gi|47523658|ref|NP_999464.1|//proheparin-binding EGF-like growth factor precursor [Sus scrofa]
ENSSSCG00000009904	ENSSSCT00000010854	114.11	102.62	124.36	84.16	116.08	150.06	GO:0043231//intracellular membrane-bounded organelle;GO:0016020//membrane;GO:0030286//dynein complex;GO:0044444//cytoplasmic part	GO:0042802//identical protein binding;GO:0030234//enzyme regulator activity;GO:0017111//nucleoside-triphosphatase activity	GO:0032502//developmental process;GO:0001505//regulation of neurotransmitter levels;GO:0016310//phosphorylation;GO:0044271//cellular nitrogen compound biosynthetic process;GO:0006351//transcription, DNA-templated;GO:0031327//negative regulation of cellular biosynthetic process;GO:0022402//cell cycle process;GO:0007010//cytoskeleton organization;GO:0007017//microtubule-based process;GO:0007276//ga…	K10418//dynein light chain LC8-type	gi|183637075|gb|ACC64544.1|//dynein light chain 1 (predicted) [Rhinolophus ferrumequinum]
ENSSSCG00000000915	BGI_novel_T006220,ENSSSCT00000000999	113.42	125.2	121.53	154.76	95.95	137.12	GO:0031012//extracellular matrix;GO:0005615//extracellular space;GO:0005578//proteinaceous extracellular matrix	GO:0005515//protein binding;GO:0030247//polysaccharide binding;GO:0005539//glycosaminoglycan binding;GO:0050840//extracellular matrix binding	GO:0018149//peptide cross-linking;GO:0019800//peptide cross-linking via chondroitin 4-sulfate glycosaminoglycan	K04660//decorin	gi|545828421|ref|XP_005664326.1|//PREDICTED: decorin isoform X1 [Sus scrofa]
ENSSSCG00000006311	BGI_novel_T005491,ENSSSCT00000006918	113.13	117.55	111.51	130.57	107.93	86.92	NA	NA	NA	K14165//atypical dual specificity phosphatase [EC:3.1.3.16 3.1.3.48]	gi|335286561|ref|XP_003355120.1|//PREDICTED: inactive dual specificity phosphatase 27 [Sus scrofa]
ENSSSCG00000007744	ENSSSCT00000008491	113.09	117.37	109	163.5	85.86	107.97	GO:0043234//protein complex	GO:0005515//protein binding;GO:0032559//adenyl ribonucleotide binding;GO:0004683//calmodulin-dependent protein kinase activity	GO:0005977//glycogen metabolic process;GO:0006464//cellular protein modification process;GO:0006796//phosphate-containing compound metabolic process	K00871//phosphorylase kinase gamma subunit [EC:2.7.11.19]	gi|641738619|ref|NP_001280073.1|//phosphorylase kinase gamma subunit [Sus scrofa]
ENSSSCG00000002036	ENSSSCT00000002278	112.79	114.01	107.97	105.81	128.87	122.06	GO:0043231//intracellular membrane-bounded organelle;GO:0000502//proteasome complex	GO:0004175//endopeptidase activity	GO:0006511//ubiquitin-dependent protein catabolic process;GO:0006950//response to stress	K02737//20S proteasome subunit beta 5 [EC:3.4.25.1]	gi|335292522|ref|XP_001924480.2|//PREDICTED: proteasome subunit beta type-5 [Sus scrofa]
ENSSSCG00000002885	ENSSSCT00000003187	112.66	144.35	126.26	132.86	134.19	138.7	GO:0043231//intracellular membrane-bounded organelle	GO:0003677//DNA binding;GO:0000981//sequence-specific DNA binding RNA polymerase II transcription factor activity;GO:0042802//identical protein binding;GO:0008134//transcription factor binding;GO:0046983//protein dimerization activity	GO:0007589//body fluid secretion;GO:0000430//regulation of transcription from RNA polymerase II promoter by glucose;GO:0048878//chemical homeostasis	K09106//upstream stimulatory factor	gi|311257380|ref|XP_003127089.1|//PREDICTED: upstream stimulatory factor 2 isoformX1 [Sus scrofa]
ENSSSCG00000010464	ENSSSCT00000011452	112.54	127.4	34.13	141.09	65	34.66	NA	NA	GO:0005977//glycogen metabolic process	K07189//protein phosphatase 1 regulatory subunit 3A/B/C/D/E	gi|545871239|ref|XP_005671337.1|//PREDICTED: protein phosphatase 1 regulatory subunit 3C [Sus scrofa]
ENSSSCG00000023010	ENSSSCT00000027470	112.51	93.59	110.24	92.72	119.06	106.82	GO:0005856//cytoskeleton;GO:0043292//contractile fiber	GO:0008092//cytoskeletal protein binding	GO:0010927//cellular component assembly involved in morphogenesis	K10370//tropomodulin	gi|350579403|ref|XP_003353636.2|//PREDICTED: tropomodulin-1 [Sus scrofa]
ENSSSCG00000014889	ENSSSCT00000016243	111.72	111.16	117.99	82.87	112.99	122.13	NA	NA	NA	K03968//NADH dehydrogenase (ubiquinone) 1 subunit C2	gi|347922122|ref|NP_001231672.1|//NADH dehydrogenase (ubiquinone) 1, subcomplex unknown, 2, 14.5kDa [Sus scrofa]
ENSSSCG00000001951	ENSSSCT00000002183	111.56	114.03	105.75	109.19	107.85	108.63	GO:0034399//nuclear periphery;GO:0030529//ribonucleoprotein complex;GO:0030016//myofibril;GO:0005839//proteasome core complex	GO:0004175//endopeptidase activity;GO:0032555//purine ribonucleotide binding;GO:0008134//transcription factor binding;GO:0003676//nucleic acid binding	GO:0030330//DNA damage response, signal transduction by p53 class mediator;GO:0051091//positive regulation of sequence-specific DNA binding transcription factor activity;GO:0043161//proteasome-mediated ubiquitin-dependent protein catabolic process;GO:0006520//cellular amino acid metabolic process;GO:0051320//S phase;GO:0031347//regulation of defense response;GO:0051439//regulation of ubiquitin-pr…	K02730//20S proteasome subunit alpha 1 [EC:3.4.25.1]	gi|403263938|ref|XP_003924255.1|//PREDICTED: proteasome subunit alpha type-6-like isoform 1 [Saimiri boliviensis boliviensis]
ENSSSCG00000003104	BGI_novel_T006530,ENSSSCT00000003443	111.44	128.99	99.13	101.04	121.09	104.17	NA	NA	NA	K17608//striatin 1/3/4	gi|311257775|ref|XP_003127284.1|//PREDICTED: LOW QUALITY PROTEIN: striatin-4 [Sus scrofa]
ENSSSCG00000000460	ENSSSCT00000000498	111.2	112.08	99.49	85.99	101.82	133.56	GO:0043231//intracellular membrane-bounded organelle;GO:0043232//intracellular non-membrane-bounded organelle	GO:0003712//transcription cofactor activity	GO:0006357//regulation of transcription from RNA polymerase II promoter;GO:0003012//muscle system process;GO:0050896//response to stimulus	NA	gi|617636905|ref|XP_007530696.1|//PREDICTED: liprin-alpha-1-like [Erinaceus europaeus]
ENSSSCG00000011003	ENSSSCT00000012045	110.48	107.84	115.15	107.7	99.08	118.96	GO:0031224//intrinsic component of membrane;GO:0005746//mitochondrial respiratory chain	NA	GO:0006091//generation of precursor metabolites and energy;GO:0051234//establishment of localization	K03962//NADH dehydrogenase (ubiquinone) 1 beta subcomplex subunit 6	gi|545853158|ref|XP_005668129.1|//PREDICTED: NADH dehydrogenase 1 beta subcomplex 6 isoform X1 [Sus scrofa]
ENSSSCG00000017213	ENSSSCT00000018738	110.33	122.32	124.47	92.58	120.79	149.47	NA	NA	NA	NA	gi|664709060|ref|XP_008511469.1|//PREDICTED: hematological and neurological expressed 1 protein isoform X2 [Equus przewalskii]
ENSSSCG00000012897	BGI_novel_T003862,ENSSSCT00000014100	110.14	148.85	115.21	143.7	126.81	146.88	GO:0005634//nucleus;GO:0005739//mitochondrion	GO:0016765//transferase activity, transferring alkyl or aryl (other than methyl) groups;GO:0004364//glutathione transferase activity	NA	K00799//glutathione S-transferase [EC:2.5.1.18]	gi|1943418|pdb|2GSR|A//Chain A, Structure Of Porcine Class Pi Glutathione S-Transferase
ENSSSCG00000013647	ENSSSCT00000014908	109.89	111.55	89.22	90.03	104.69	104	GO:0044424//intracellular part	GO:0032559//adenyl ribonucleotide binding	GO:0009987//cellular process	K09554//cell division cycle protein 37	gi|178057067|ref|NP_001116568.1|//hsp90 co-chaperone Cdc37 [Sus scrofa]
ENSSSCG00000009910	BGI_novel_T002439,ENSSSCT00000010860	109.7	117.29	99.28	89.27	105.9	111.11	GO:0043231//intracellular membrane-bounded organelle	GO:0043565//sequence-specific DNA binding;GO:0046914//transition metal ion binding	GO:0010624//regulation of Schwann cell proliferation;GO:0006357//regulation of transcription from RNA polymerase II promoter;GO:0031641//regulation of myelination	K11999//tripartite motif-containing protein 6/22/34;K13346//peroxin-10	gi|350592550|ref|XP_003483484.1|//PREDICTED: RING finger protein 10 [Sus scrofa]
ENSSSCG00000007585	BGI_novel_T004666,ENSSSCT00000008324	109.55	122.99	110.72	108.42	136.41	148.42	GO:0005856//cytoskeleton;GO:0035097//histone methyltransferase complex;GO:0043189//H4/H2A histone acetyltransferase complex;GO:0044444//cytoplasmic part;GO:0043005//neuron projection	GO:0032559//adenyl ribonucleotide binding;GO:0008092//cytoskeletal protein binding;GO:0019900//kinase binding;GO:0005198//structural molecule activity	GO:0045216//cell-cell junction organization;GO:0051084//'de novo' posttranslational protein folding;GO:0006935//chemotaxis;GO:0048667//cell morphogenesis involved in neuron differentiation;GO:0007599//hemostasis	K05692//actin beta/gamma 1	gi|556774071|ref|XP_005982177.1|//PREDICTED: actin, cytoplasmic 1 isoform X1 [Pantholops hodgsonii];gi|45269029|gb|AAS55927.1|//cytoskeletal beta actin, partial [Sus scrofa]
ENSSSCG00000030113	ENSSSCT00000028975	109.53	81.43	104.5	156.92	117.64	114.52	GO:0043231//intracellular membrane-bounded organelle;GO:0031224//intrinsic component of membrane;GO:0031090//organelle membrane	NA	GO:0032501//multicellular organismal process	NA	gi|350589725|ref|XP_003482906.1|//PREDICTED: protein shisa-2 homolog [Sus scrofa]
ENSSSCG00000007688	BGI_novel_T004718,ENSSSCT00000008429	108.97	99.22	88.6	84.99	100.63	118.99	GO:0005665//DNA-directed RNA polymerase II, core complex;GO:0005666//DNA-directed RNA polymerase III complex;GO:0016591//DNA-directed RNA polymerase II, holoenzyme	GO:0003899//DNA-directed RNA polymerase activity;GO:0003677//DNA binding;GO:0019904//protein domain specific binding;GO:0016301//kinase activity;GO:0004672//protein kinase activity;GO:0034062//RNA polymerase activity;GO:0030275//LRR domain binding;GO:0003676//nucleic acid binding	GO:0006397//mRNA processing;GO:0000398//mRNA splicing, via spliceosome;GO:0000377//RNA splicing, via transesterification reactions with bulged adenosine as nucleophile;GO:0006370//7-methylguanosine mRNA capping;GO:0050434//positive regulation of viral transcription;GO:0006468//protein phosphorylation;GO:0006283//transcription-coupled nucleotide-excision repair;GO:0006352//DNA-templated transcript…	K03008//DNA-directed RNA polymerase II subunit RPB11	gi|695147696|ref|XP_009501354.1|//PREDICTED: DNA-directed RNA polymerase II subunit RPB11-a, partial [Phalacrocorax carbo];gi|528764275|gb|EPY83934.1|//ras GTPase-activating protein 4 isoform 1 [Camelus ferus]
ENSSSCG00000029179	ENSSSCT00000029938	108.85	92.87	94.72	78.75	84.67	114.33	GO:0031224//intrinsic component of membrane;GO:0043231//intracellular membrane-bounded organelle	NA	NA	K01489//cytidine deaminase [EC:3.5.4.5]	gi|148224638|ref|NP_001090938.1|//HIG1 domain family member 2A [Sus scrofa]
ENSSSCG00000021595	BGI_novel_T008986,ENSSSCT00000026454	108.77	225.74	147.24	119.31	282.17	140.57	NA	GO:0005515//protein binding;GO:0000166//nucleotide binding	GO:0007165//signal transduction;GO:0009207//purine ribonucleoside triphosphate catabolic process	K07845//Ras-related associated with diabetes	gi|545895127|ref|XP_005659102.1|//PREDICTED: GTP-binding protein RAD, partial [Sus scrofa]
ENSSSCG00000010861	BGI_novel_T000798,ENSSSCT00000011883	108.69	102.92	126.15	114.32	125.06	118.69	NA	NA	NA	K08869//aarF domain-containing kinase	gi|560923968|ref|XP_006188176.1|//PREDICTED: chaperone activity of bc1 complex-like, mitochondrial [Camelus ferus]
ENSSSCG00000028631	ENSSSCT00000030404	107.78	100.99	103.03	92.1	107.75	105.06	GO:0031981//nuclear lumen	GO:0016597//amino acid binding;GO:0045309//protein phosphorylated amino acid binding;GO:0016859//cis-trans isomerase activity	GO:0007179//transforming growth factor beta receptor signaling pathway;GO:0001932//regulation of protein phosphorylation;GO:0008283//cell proliferation;GO:0001818//negative regulation of cytokine production;GO:0031398//positive regulation of protein ubiquitination;GO:0007067//mitotic nuclear division	K09578//peptidyl-prolyl cis-trans isomerase NIMA-interacting 1 [EC:5.2.1.8]	gi|634883690|ref|XP_007951746.1|//PREDICTED: peptidyl-prolyl cis-trans isomerase NIMA-interacting 1 [Orycteropus afer afer]
ENSSSCG00000002844	BGI_novel_T006379,ENSSSCT00000003145	107.43	95.46	113.83	105.88	91.64	77	GO:0016020//membrane;GO:0005886//plasma membrane	GO:0015926//glucosidase activity;GO:0004553//hydrolase activity, hydrolyzing O-glycosyl compounds;GO:0005515//protein binding;GO:0005516//calmodulin binding	GO:0005977//glycogen metabolic process;GO:0006073//cellular glucan metabolic process	K07190//phosphorylase kinase alpha/beta subunit	gi|591342758|ref|XP_007096765.1|//PREDICTED: phosphorylase b kinase regulatory subunit beta isoform X1 [Panthera tigris altaica];gi|591342762|ref|XP_007096767.1|//PREDICTED: phosphorylase b kinase regulatory subunit beta isoform X3 [Panthera tigris altaica]
ENSSSCG00000023998	ENSSSCT00000024405	107.41	119.01	108.34	98.51	116.32	89.43	GO:0043234//protein complex	NA	GO:0009894//regulation of catabolic process	K03028//26S proteasome regulatory subunit N1	gi|511841430|ref|XP_004745201.1|//PREDICTED: 26S proteasome non-ATPase regulatory subunit 2 [Mustela putorius furo]
ENSSSCG00000015973	ENSSSCT00000017392	107.12	122.08	109.29	97.73	120.29	99.97	NA	NA	NA	K02128//F-type H+-transporting ATPase subunit c	gi|431894926|gb|ELK04719.1|//ATP synthase lipid-binding protein, mitochondrial [Pteropus alecto]
ENSSSCG00000013992	BGI_novel_T004091,ENSSSCT00000015283	106.95	111.72	102.64	100.95	104.56	96.34	NA	NA	NA	K07937//ADP-ribosylation factor 1	gi|545808464|ref|XP_005661195.1|//PREDICTED: ADP-ribosylation factor 1 isoform X3 [Sus scrofa];gi|594632928|ref|XP_007169958.1|//PREDICTED: ADP-ribosylation factor 1 isoform X2 [Balaenoptera acutorostrata scammoni]
ENSSSCG00000003605	ENSSSCT00000004000	106.62	103.76	135.4	141.54	97.25	132.74	GO:0016020//membrane;GO:0005768//endosome	GO:0004725//protein tyrosine phosphatase activity;GO:0005488//binding	GO:0006470//protein dephosphorylation	K18041//protein tyrosine phosphatase type IVA [EC:3.1.3.48]	gi|440896935|gb|ELR48726.1|//Protein tyrosine phosphatase type IVA 2, partial [Bos mutus]
ENSSSCG00000015052	BGI_novel_T008127,BGI_novel_T008128,BGI_novel_T008129,ENSSSCT00000016418	106.19	121.41	197.76	99.28	131.32	145.44	NA	NA	NA	K11849//ubiquitin carboxyl-terminal hydrolase 25/28 [EC:3.4.19.12]	gi|528976853|ref|XP_005215868.1|//PREDICTED: ubiquitin carboxyl-terminal hydrolase 28 isoform X1 [Bos taurus];gi|528976859|ref|XP_005215871.1|//PREDICTED: ubiquitin carboxyl-terminal hydrolase 28 isoform X4 [Bos taurus];gi|528976855|ref|XP_005215869.1|//PREDICTED: ubiquitin carboxyl-terminal hydrolase 28 isoform X2 [Bos taurus]
ENSSSCG00000024306	BGI_novel_T007898,BGI_novel_T007899,ENSSSCT00000010037	105.93	113.13	103.97	89.51	100.79	92.65	GO:0043231//intracellular membrane-bounded organelle;GO:0010008//endosome membrane;GO:0005654//nucleoplasm;GO:0031090//organelle membrane;GO:0005829//cytosol;GO:0005886//plasma membrane	GO:0005524//ATP binding;GO:0005515//protein binding;GO:0032559//adenyl ribonucleotide binding;GO:0019787//small conjugating protein transferase activity;GO:0004842//ubiquitin-protein transferase activity	GO:0070936//protein K48-linked ubiquitination;GO:0033554//cellular response to stress;GO:0006259//DNA metabolic process;GO:0000122//negative regulation of transcription from RNA polymerase II promoter;GO:0007179//transforming growth factor beta receptor signaling pathway;GO:0006511//ubiquitin-dependent protein catabolic process;GO:0001818//negative regulation of cytokine production;GO:0061418//re…	K06689//ubiquitin-conjugating enzyme E2 D/E [EC:2.3.2.23]	gi|295789408|pdb|3L1Z|A//Chain A, Crystal Structure Of The U-Box Domain Of Human E4b Ubiquitin Ligase In Complex With Ubch5c E2 Ubiquitin Conjugating Enzyme;gi|33149322|ref|NP_871621.1|//ubiquitin-conjugating enzyme E2 D3 isoform 2 [Homo sapiens];gi|594045836|ref|XP_006047384.1|//PREDICTED: ubiquitin-conjugating enzyme E2 D3 isoform X6 [Bubalus bubalis]
ENSSSCG00000000743	BGI_novel_T006116,ENSSSCT00000000807	105.72	141.58	125.67	88.17	108.16	117.54	GO:0031981//nuclear lumen;GO:0030426//growth cone;GO:0005634//nucleus;GO:0015630//microtubule cytoskeleton;GO:0044444//cytoplasmic part;GO:0005737//cytoplasm	GO:0005524//ATP binding;GO:0008092//cytoskeletal protein binding;GO:0031072//heat shock protein binding;GO:0035259//glucocorticoid receptor binding;GO:0035258//steroid hormone receptor binding;GO:0032559//adenyl ribonucleotide binding;GO:0032561//guanyl ribonucleotide binding;GO:0005527//macrolide binding;GO:0016859//cis-trans isomerase activity;GO:0005525//GTP binding;GO:0051219//phosphoprotein …	GO:0018193//peptidyl-amino acid modification;GO:0006457//protein folding;GO:0000041//transition metal ion transport;GO:0001655//urogenital system development;GO:0031109//microtubule polymerization or depolymerization;GO:0030521//androgen receptor signaling pathway;GO:0046661//male sex differentiation;GO:0030850//prostate gland development;GO:0007566//embryo implantation;GO:0007548//sex differenti…	K09571//FK506-binding protein 4/5 [EC:5.2.1.8]	gi|305855148|ref|NP_001182266.1|//peptidyl-prolyl cis-trans isomerase FKBP4 [Sus scrofa]
ENSSSCG00000001862	ENSSSCT00000002087	105.63	104.5	89.61	91.07	117.76	92.43	NA	NA	NA	K03522//electron transfer flavoprotein alpha subunit	gi|346986361|ref|NP_001231332.1|//electron-transfer-flavoprotein, alpha polypeptide [Sus scrofa]
ENSSSCG00000029889	ENSSSCT00000027339	105.35	110.34	112.49	121.57	108.4	177.58	GO:0005576//extracellular region	GO:0005515//protein binding;GO:0004866//endopeptidase inhibitor activity	GO:0050794//regulation of cellular process;GO:0051241//negative regulation of multicellular organismal process;GO:0030198//extracellular matrix organization;GO:0034103//regulation of tissue remodeling;GO:0010605//negative regulation of macromolecule metabolic process;GO:0051346//negative regulation of hydrolase activity	K13899//cystatin-C	gi|113205858|ref|NP_001038067.1|//cystatin-C precursor [Sus scrofa]
ENSSSCG00000000089	ENSSSCT00000000095	104.75	120.69	119.53	113.16	123.54	130.95	GO:0031981//nuclear lumen;GO:0015934//large ribosomal subunit	GO:0005198//structural molecule activity;GO:0003676//nucleic acid binding	GO:0031016//pancreas development;GO:0019080//viral gene expression;GO:0006412//translation	K02925//large subunit ribosomal protein L3e	gi|346227212|ref|NP_001230992.1|//ribosomal protein L3 [Sus scrofa]
ENSSSCG00000023666	ENSSSCT00000026923	104.5	104.94	102.95	99.82	98.13	113.13	GO:0048770//pigment granule;GO:0000323//lytic vacuole	GO:0004175//endopeptidase activity	GO:0019222//regulation of metabolic process;GO:0019538//protein metabolic process	K01363//cathepsin B [EC:3.4.22.1]	gi|545868259|ref|XP_005657322.1|//PREDICTED: cathepsin B isoform X1 [Sus scrofa]
ENSSSCG00000027377	ENSSSCT00000024354	104.35	139.99	102.23	83.1	126.75	115.21	GO:0031981//nuclear lumen;GO:0043232//intracellular non-membrane-bounded organelle;GO:0044444//cytoplasmic part	GO:0003676//nucleic acid binding	GO:0050789//regulation of biological process;GO:0051707//response to other organism;GO:0006310//DNA recombination;GO:0019058//viral life cycle	NA	gi|297468376|ref|XP_002705974.1|//PREDICTED: barrier-to-autointegration factor-like isoform X2 [Bos taurus]
ENSSSCG00000006930	ENSSSCT00000007592	103.95	99.45	85.81	86.76	82.36	82.51	GO:0012505//endomembrane system;GO:0032991//macromolecular complex;GO:0031966//mitochondrial membrane	GO:0008289//lipid binding;GO:0019904//protein domain specific binding;GO:0042802//identical protein binding;GO:0030674//protein binding, bridging;GO:0071617//lysophospholipid acyltransferase activity	GO:0030035//microspike assembly;GO:0046394//carboxylic acid biosynthetic process;GO:0006458//'de novo' protein folding;GO:0006644//phospholipid metabolic process;GO:0023052//signaling;GO:0043066//negative regulation of apoptotic process	K11248//endophilin-B	gi|270289756|ref|NP_001161893.1|//endophilin-B1 [Sus scrofa]
ENSSSCG00000017583	BGI_novel_T001407,ENSSSCT00000019141,ENSSSCT00000033453,ENSSSCT00000036310	103.8	102.32	85.95	97.1	88.48	93.82	GO:0031224//intrinsic component of membrane;GO:0016011//dystroglycan complex;GO:0045121//membrane raft;GO:0043232//intracellular non-membrane-bounded organelle;GO:0005911//cell-cell junction;GO:0042383//sarcolemma;GO:0016012//sarcoglycan complex	GO:0046872//metal ion binding;GO:0005509//calcium ion binding	GO:0048513//organ development;GO:0003012//muscle system process	K12565//alpha-sarcoglycan	gi|221136944|ref|NP_001137594.1|//alpha-sarcoglycan precursor [Sus scrofa]
ENSSSCG00000027637	BGI_novel_T001956,ENSSSCT00000026890	103.74	103.23	100.12	97.47	98.89	107.11	GO:0015934//large ribosomal subunit	GO:0005198//structural molecule activity;GO:0005488//binding	GO:0031016//pancreas development;GO:0019080//viral gene expression;GO:0006412//translation	K02912//large subunit ribosomal protein L32e	gi|511827744|ref|XP_004738623.1|//PREDICTED: 60S ribosomal protein L32 [Mustela putorius furo];gi|556719835|ref|XP_005955798.1|//PREDICTED: 60S ribosomal protein L32 isoform X1 [Pantholops hodgsonii]
ENSSSCG00000026606	ENSSSCT00000031093	103.48	96.26	80.52	88.81	89.8	84.66	GO:0044424//intracellular part	GO:0045182//translation regulator activity;GO:0005488//binding	GO:0006446//regulation of translational initiation	NA	gi|119582513|gb|EAW62109.1|//poly(A) binding protein interacting protein 2, isoform CRA_b [Homo sapiens]
ENSSSCG00000008008	ENSSSCT00000008776	103.45	87.9	91.36	104.71	87.3	101.75	GO:0043234//protein complex;GO:0016234//inclusion body	GO:0019904//protein domain specific binding;GO:0042802//identical protein binding;GO:0031072//heat shock protein binding;GO:0019899//enzyme binding;GO:0004842//ubiquitin-protein transferase activity	GO:0008211//glucocorticoid metabolic process;GO:0033554//cellular response to stress;GO:0031334//positive regulation of protein complex assembly;GO:0006511//ubiquitin-dependent protein catabolic process;GO:0016567//protein ubiquitination;GO:0007178//transmembrane receptor protein serine/threonine kinase signaling pathway;GO:0031331//positive regulation of cellular catabolic process	K09561//STIP1 homology and U-box containing protein 1 [EC:2.3.2.27]	gi|335284763|ref|XP_003124756.2|//PREDICTED: E3 ubiquitin-protein ligase CHIP [Sus scrofa]
ENSSSCG00000002433	ENSSSCT00000002703	103.18	96.94	91.75	90.26	103.49	100.15	GO:0031981//nuclear lumen;GO:0043234//protein complex	GO:0032559//adenyl ribonucleotide binding;GO:0017111//nucleoside-triphosphatase activity	GO:0030330//DNA damage response, signal transduction by p53 class mediator;GO:0016070//RNA metabolic process;GO:0006520//cellular amino acid metabolic process;GO:0051320//S phase;GO:0007050//cell cycle arrest;GO:0006915//apoptotic process;GO:0043161//proteasome-mediated ubiquitin-dependent protein catabolic process;GO:0051439//regulation of ubiquitin-protein ligase activity involved in mitotic ce…	K03062//26S proteasome regulatory subunit T2	gi|676260928|gb|KFO18267.1|//26S protease regulatory subunit 4 [Fukomys damarensis]
ENSSSCG00000000359	BGI_novel_T005928,ENSSSCT00000000381	103.16	111.72	111.52	108.55	124.86	130.64	GO:0031082//BLOC complex;GO:0005764//lysosome	GO:0005488//binding	GO:0048193//Golgi vesicle transport;GO:0048753//pigment granule organization;GO:0033363//secretory granule organization	K06583//integrin alpha 7;K04607//metabotropic glutamate receptor 4	gi|545825725|ref|XP_003126301.2|//PREDICTED: biogenesis of lysosome-related organelles complex 1 subunit 1, partial [Sus scrofa]
ENSSSCG00000030835	ENSSSCT00000034929	103.13	112.21	121.33	69.19	111.62	125.19	GO:0031224//intrinsic component of membrane	NA	GO:0012501//programmed cell death	NA	gi|5729738|ref|NP_006689.1|//bladder cancer-associated protein [Homo sapiens]
ENSSSCG00000027127	BGI_novel_T004300,BGI_novel_T004301,ENSSSCT00000032005,ENSSSCT00000032731,ENSSSCT00000033006,ENSSSCT00000033258,ENSSSCT00000035211	103.09	112.31	94.82	88.5	116.24	108.4	GO:0005783//endoplasmic reticulum;GO:0005874//microtubule;GO:0005911//cell-cell junction;GO:0009898//cytoplasmic side of plasma membrane;GO:0044444//cytoplasmic part;GO:0048471//perinuclear region of cytoplasm;GO:0005778//peroxisomal membrane	GO:0004712//protein serine/threonine/tyrosine kinase activity;GO:0032947//protein complex scaffold;GO:0005524//ATP binding;GO:0043539//protein serine/threonine kinase activator activity;GO:0097110//scaffold protein binding;GO:0004674//protein serine/threonine kinase activity;GO:0032559//adenyl ribonucleotide binding;GO:0004672//protein kinase activity;GO:0030165//PDZ domain binding	GO:0000165//MAPK cascade;GO:0036289//peptidyl-serine autophosphorylation;GO:0000187//activation of MAPK activity;GO:0002224//toll-like receptor signaling pathway;GO:0007169//transmembrane receptor protein tyrosine kinase signaling pathway;GO:0006464//cellular protein modification process;GO:2000147//positive regulation of cell motility;GO:0007264//small GTPase mediated signal transduction;GO:0006…	K04369//mitogen-activated protein kinase kinase 2 [EC:2.7.12.2]	gi|556717189|ref|XP_005954509.1|//PREDICTED: dual specificity mitogen-activated protein kinase kinase 2 isoform X1 [Pantholops hodgsonii];gi|698406600|ref|XP_009810183.1|//PREDICTED: dual specificity mitogen-activated protein kinase kinase 2, partial [Gavia stellata];gi|586519808|ref|XP_006904276.1|//PREDICTED: dual specificity mitogen-activated protein kinase kinase 2 [Pteropus alecto];gi|347300…
ENSSSCG00000009773	BGI_novel_T002354,BGI_novel_T002355,ENSSSCT00000010715	102.72	111.01	90.83	88.49	114.81	87.65	GO:0044444//cytoplasmic part	NA	GO:0043523//regulation of neuron apoptotic process	K13883//Rab-interacting lysosomal protein	gi|587006020|ref|XP_006938448.1|//PREDICTED: Rab interacting lysosomal protein-like 1 isoform X3 [Felis catus];gi|350592430|ref|XP_001925390.4|//PREDICTED: RILP-like protein 1 isoform X1 [Sus scrofa]
ENSSSCG00000010301	BGI_novel_T002646,ENSSSCT00000011274,ENSSSCT00000035011,ENSSSCT00000035106,ENSSSCT00000035374,ENSSSCT00000036513	102.68	95.5	86.55	80.42	83.83	76.15	GO:0032991//macromolecular complex	GO:0043169//cation binding;GO:0016791//phosphatase activity;GO:0004722//protein serine/threonine phosphatase activity;GO:0046983//protein dimerization activity	GO:0014075//response to amine;GO:0030098//lymphocyte differentiation;GO:0019725//cellular homeostasis;GO:0010467//gene expression;GO:0006464//cellular protein modification process;GO:0001911//negative regulation of leukocyte mediated cytotoxicity;GO:0002260//lymphocyte homeostasis;GO:0006796//phosphate-containing compound metabolic process	K04348//serine/threonine-protein phosphatase 2B catalytic subunit [EC:3.1.3.16]	gi|545870619|ref|XP_005671163.1|//PREDICTED: serine/threonine-protein phosphatase 2B catalytic subunit beta isoform isoform X3 [Sus scrofa];gi|545870621|ref|XP_005671164.1|//PREDICTED: serine/threonine-protein phosphatase 2B catalytic subunit beta isoform isoform X4 [Sus scrofa];gi|149773590|ref|NP_001092684.1|//serine/threonine-protein phosphatase 2B catalytic subunit beta isoform [Bos taurus];g…
ENSSSCG00000002007	ENSSSCT00000002246	102.44	93.53	111.86	86.91	90.69	109.15	GO:0031224//intrinsic component of membrane;GO:0043231//intracellular membrane-bounded organelle;GO:0031090//organelle membrane	NA	GO:0006996//organelle organization;GO:0010884//positive regulation of lipid storage	NA	gi|675688968|ref|XP_003734017.2|//PREDICTED: LOW QUALITY PROTEIN: fat storage-inducing transmembrane protein 1 [Callithrix jacchus]
ENSSSCG00000015105	BGI_novel_T008174,BGI_novel_T008175,BGI_novel_T008176,BGI_novel_T008177,ENSSSCT00000016471,ENSSSCT00000029556	101.95	81.13	82.33	97.02	85.61	87.57	GO:0031224//intrinsic component of membrane	NA	GO:0006810//transport	K08171//MFS transporter, OPA family, solute carrier family 37 (glycerol-6-phosphate transporter), member 4	gi|545848806|ref|XP_005667455.1|//PREDICTED: glucose-6-phosphate translocase isoform X1 [Sus scrofa];gi|545848816|ref|XP_005667460.1|//PREDICTED: glucose-6-phosphate translocase isoform X6 [Sus scrofa]
ENSSSCG00000004691	ENSSSCT00000005181	101.83	110.06	99.61	88.66	93.6	107.88	GO:0044424//intracellular part;GO:0043234//protein complex	NA	NA	K03245//translation initiation factor 3 subunit J	gi|350578717|ref|XP_003121581.3|//PREDICTED: eukaryotic translation initiation factor 3 subunit J isoform 1 [Sus scrofa]
BGI_novel_G000235	BGI_novel_T003062	101.78	79.45	144.46	106.52	87.15	95.61	NA	NA	NA	K12567//titin [EC:2.7.11.1]	gi|545874869|ref|XP_005657624.1|//PREDICTED: titin-like [Sus scrofa]
ENSSSCG00000014022	BGI_novel_T004396,BGI_novel_T004397,BGI_novel_T004398,BGI_novel_T004399,BGI_novel_T004400,ENSSSCT00000015317,ENSSSCT00000031735	101.67	111.2	91.88	85.22	104.59	81.06	GO:0005856//cytoskeleton;GO:0005654//nucleoplasm;GO:0005737//cytoplasm;GO:0071013//catalytic step 2 spliceosome;GO:0031981//nuclear lumen;GO:0005730//nucleolus;GO:0005681//spliceosomal complex;GO:0015629//actin cytoskeleton	GO:0008187//poly-pyrimidine tract binding;GO:0005515//protein binding;GO:0000166//nucleotide binding;GO:0008266//poly(U) RNA binding	GO:0043484//regulation of RNA splicing;GO:0010468//regulation of gene expression;GO:0000398//mRNA splicing, via spliceosome;GO:0000377//RNA splicing, via transesterification reactions with bulged adenosine as nucleophile	K12898//heterogeneous nuclear ribonucleoprotein F/H	gi|675644056|ref|XP_008987647.1|//PREDICTED: heterogeneous nuclear ribonucleoprotein H isoform X3 [Callithrix jacchus];gi|512948617|ref|XP_004836773.1|//PREDICTED: heterogeneous nuclear ribonucleoprotein H isoform X3 [Heterocephalus glaber];gi|10946928|ref|NP_067485.1|//heterogeneous nuclear ribonucleoprotein H [Mus musculus];gi|675704728|ref|XP_008960402.1|//PREDICTED: heterogeneous nuclear ribo…
ENSSSCG00000009405	ENSSSCT00000010304	101.52	105.92	92.97	90.81	99.8	94.66	GO:0043231//intracellular membrane-bounded organelle	GO:0043169//cation binding;GO:0032559//adenyl ribonucleotide binding;GO:0004774//succinate-CoA ligase activity	GO:0009060//aerobic respiration	K01900//succinyl-CoA synthetase beta subunit [EC:6.2.1.4 6.2.1.5]	gi|311266259|ref|XP_003131022.1|//PREDICTED: succinyl-CoA ligase [ADP-forming] subunit beta, mitochondrial [Sus scrofa]
ENSSSCG00000000116	ENSSSCT00000000122	101.25	109.01	95.39	94.67	107.94	126.54	GO:0044452//nucleolar part;GO:0016591//DNA-directed RNA polymerase II, holoenzyme	GO:0016301//kinase activity;GO:0034062//RNA polymerase activity;GO:0003676//nucleic acid binding	GO:0006353//DNA-templated transcription, termination;GO:0006397//mRNA processing;GO:0045935//positive regulation of nucleobase-containing compound metabolic process;GO:0000377//RNA splicing, via transesterification reactions with bulged adenosine as nucleophile;GO:0006354//DNA-templated transcription, elongation;GO:0006352//DNA-templated transcription, initiation;GO:0006289//nucleotide-excision r…	K03014//DNA-directed RNA polymerases I, II, and III subunit RPABC2	gi|528768704|gb|EPY88363.1|//hypothetical protein CB1_000175019 [Camelus ferus]
ENSSSCG00000012896	ENSSSCT00000014099	101.15	98.73	88.85	90.07	108.6	100.04	GO:0005746//mitochondrial respiratory chain	GO:0050136//NADH dehydrogenase (quinone) activity;GO:0043169//cation binding;GO:0000166//nucleotide binding;GO:0051536//iron-sulfur cluster binding	GO:0006091//generation of precursor metabolites and energy;GO:0051234//establishment of localization	K03942//NADH dehydrogenase (ubiquinone) flavoprotein 1 [EC:1.6.5.3 1.6.99.3]	gi|311247118|ref|XP_003122486.1|//PREDICTED: NADH dehydrogenase [ubiquinone] flavoprotein 1, mitochondrial isoform 1 [Sus scrofa]
ENSSSCG00000008303	BGI_novel_T005109,ENSSSCT00000009094	101.1	107.59	99.57	87.9	100.86	99.74	GO:0043231//intracellular membrane-bounded organelle;GO:0005874//microtubule;GO:0043234//protein complex;GO:0005739//mitochondrion;GO:0044444//cytoplasmic part;GO:0005832//chaperonin-containing T-complex	GO:0005515//protein binding;GO:0005524//ATP binding;GO:0032559//adenyl ribonucleotide binding;GO:0051082//unfolded protein binding;GO:0042802//identical protein binding	GO:0006457//protein folding;GO:0051084//'de novo' posttranslational protein folding	K09499//T-complex protein 1 subunit eta	gi|281427370|ref|NP_001163993.1|//T-complex protein 1 subunit eta [Sus scrofa]
ENSSSCG00000001068	ENSSSCT00000001163	100.89	94.92	81.77	98.91	91.83	74.72	NA	GO:0008092//cytoskeletal protein binding	GO:0032989//cellular component morphogenesis;GO:0006996//organelle organization	K17261//adenylyl cyclase-associated protein	gi|350586422|ref|XP_003128236.3|//PREDICTED: adenylyl cyclase-associated protein 2, partial [Sus scrofa]
ENSSSCG00000011171	ENSSSCT00000012233	100.67	141.76	88.01	89.96	108.2	103.95	GO:0000323//lytic vacuole	GO:0004175//endopeptidase activity	GO:0019538//protein metabolic process	K01365//cathepsin L [EC:3.4.22.15]	gi|47522698|ref|NP_999057.1|//cathepsin L1 precursor [Sus scrofa]
ENSSSCG00000025831	BGI_novel_T004496,BGI_novel_T004497,ENSSSCT00000030040	100.58	56.15	76.53	97.83	70.41	71.09	NA	NA	NA	NA	gi|335283342|ref|XP_003123892.2|//PREDICTED: neuronal regeneration-related protein, partial [Sus scrofa]
ENSSSCG00000010320	BGI_novel_T009088,ENSSSCT00000011297	100.46	95.97	101.85	86.55	102.48	76.08	GO:0042645//mitochondrial nucleoid;GO:0016021//integral component of membrane;GO:0005743//mitochondrial inner membrane;GO:0031966//mitochondrial membrane;GO:0046930//pore complex;GO:0005741//mitochondrial outer membrane;GO:0019866//organelle inner membrane	GO:0005244//voltage-gated ion channel activity;GO:0015288//porin activity;GO:0008308//voltage-gated anion channel activity;GO:0022829//wide pore channel activity;GO:0000166//nucleotide binding;GO:0005488//binding	GO:0043269//regulation of ion transport;GO:2001243//negative regulation of intrinsic apoptotic signaling pathway;GO:0032272//negative regulation of protein polymerization	K15040//voltage-dependent anion channel protein 2	gi|593711429|ref|XP_007102275.1|//PREDICTED: voltage-dependent anion-selective channel protein 2 isoform X1 [Physeter catodon]
ENSSSCG00000000058	ENSSSCT00000000064,ENSSSCT00000023171	100.25	104.96	108.72	93	90.2	87.33	GO:0031981//nuclear lumen;GO:0005732//small nucleolar ribonucleoprotein complex	GO:0003723//RNA binding	GO:0009566//fertilization;GO:0022613//ribonucleoprotein complex biogenesis;GO:0000377//RNA splicing, via transesterification reactions with bulged adenosine as nucleophile	K12845//U4/U6 small nuclear ribonucleoprotein SNU13	gi|634850755|ref|XP_007939970.1|//PREDICTED: NHP2-like protein 1 [Orycteropus afer afer];gi|545514668|ref|XP_531713.2|//PREDICTED: NHP2-like protein 1 isoform 2 [Canis lupus familiaris]
ENSSSCG00000021472	ENSSSCT00000023998	99.96	108.79	96.38	95.57	90.29	97.03	GO:0016591//DNA-directed RNA polymerase II, holoenzyme	GO:0016301//kinase activity;GO:0034062//RNA polymerase activity;GO:0003676//nucleic acid binding	GO:0006353//DNA-templated transcription, termination;GO:0006397//mRNA processing;GO:0045935//positive regulation of nucleobase-containing compound metabolic process;GO:0000377//RNA splicing, via transesterification reactions with bulged adenosine as nucleophile;GO:0006354//DNA-templated transcription, elongation;GO:0051704//multi-organism process;GO:0006352//DNA-templated transcription, initiatio…	K03013//DNA-directed RNA polymerases I, II, and III subunit RPABC1	gi|14589951|ref|NP_002686.2|//DNA-directed RNA polymerases I, II, and III subunit RPABC1 [Homo sapiens]
ENSSSCG00000011367	BGI_novel_T001791,ENSSSCT00000012445	99.84	95.19	121.64	108.07	107.37	103.58	GO:0043231//intracellular membrane-bounded organelle	GO:0019787//small conjugating protein transferase activity;GO:0046914//transition metal ion binding	GO:0008283//cell proliferation;GO:0032501//multicellular organismal process;GO:0019941//modification-dependent protein catabolic process;GO:0016049//cell growth;GO:0000209//protein polyubiquitination	K11969//ariadne-2 [EC:2.3.2.27]	gi|350591190|ref|XP_003132245.3|//PREDICTED: E3 ubiquitin-protein ligase ARIH2 isoform X1 [Sus scrofa]
ENSSSCG00000027840	ENSSSCT00000027115	99.37	87.08	78.13	85.68	82.19	90.54	GO:0030120//vesicle coat;GO:0005798//Golgi-associated vesicle	GO:0005488//binding	GO:0048193//Golgi vesicle transport	K17268//coatomer protein complex, subunit epsilon	gi|311249343|ref|XP_003123584.1|//PREDICTED: coatomer subunit epsilon isoform 1 [Sus scrofa]
ENSSSCG00000021355	BGI_novel_T002200,BGI_novel_T002201,ENSSSCT00000029514	99.37	103.07	96.67	89.53	110.47	108.45	GO:0016020//membrane;GO:0030425//dendrite;GO:0044421//extracellular region part;GO:0005615//extracellular space;GO:0031410//cytoplasmic vesicle;GO:0031982//vesicle;GO:0043025//neuronal cell body;GO:0032991//macromolecular complex;GO:0005829//cytosol;GO:0005739//mitochondrion;GO:0005886//plasma membrane;GO:0031012//extracellular matrix;GO:0043231//intracellular membrane-bounded organelle;GO:003283…	GO:0004784//superoxide dismutase activity;GO:0046914//transition metal ion binding;GO:0019903//protein phosphatase binding;GO:0019787//small conjugating protein transferase activity;GO:0051087//chaperone binding;GO:0016209//antioxidant activity;GO:0005507//copper ion binding;GO:0030346//protein phosphatase 2B binding;GO:0008270//zinc ion binding	GO:0006801//superoxide metabolic process;GO:0060087//relaxation of vascular smooth muscle;GO:0002262//myeloid cell homeostasis;GO:0007566//embryo implantation;GO:0008090//retrograde axon cargo transport;GO:0009611//response to wounding;GO:0007610//behavior;GO:0019430//removal of superoxide radicals;GO:0009408//response to heat;GO:0044093//positive regulation of molecular function;GO:0006749//glut…	K04565//superoxide dismutase, Cu-Zn family [EC:1.15.1.1]	gi|298677090|ref|NP_001177351.1|//superoxide dismutase [Cu-Zn] [Sus scrofa]
ENSSSCG00000028865	BGI_novel_T001000,ENSSSCT00000028302	99.31	106.67	95.92	87.54	97.09	104.05	GO:0043231//intracellular membrane-bounded organelle;GO:0005634//nucleus;GO:0005886//plasma membrane;GO:0005737//cytoplasm	NA	GO:0006355//regulation of transcription, DNA-templated	K14324//histone deacetylase complex subunit SAP18	gi|215490085|ref|NP_001030544.2|//histone deacetylase complex subunit SAP18 [Bos taurus]
ENSSSCG00000025881	ENSSSCT00000022684	98.39	90.96	85.81	74.7	93.79	79.67	GO:0044429//mitochondrial part	GO:0004738//pyruvate dehydrogenase activity	GO:0006007//glucose catabolic process	K00162//pyruvate dehydrogenase E1 component beta subunit [EC:1.2.4.1]	gi|346986351|ref|NP_001231327.1|//pyruvate dehydrogenase E1 component subunit beta, mitochondrial [Sus scrofa]
ENSSSCG00000013229	ENSSSCT00000014449	98.39	93.69	79.57	79.16	82.14	83.59	GO:0005746//mitochondrial respiratory chain	GO:0050136//NADH dehydrogenase (quinone) activity	GO:0012502//induction of programmed cell death;GO:0006091//generation of precursor metabolites and energy;GO:0016049//cell growth;GO:0051234//establishment of localization	K03936//NADH dehydrogenase (ubiquinone) Fe-S protein 3 [EC:1.6.5.3 1.6.99.3]	gi|345090979|ref|NP_001230725.1|//NADH dehydrogenase (ubiquinone) Fe-S protein 3, 30kDa (NADH-coenzyme Q reductase) [Sus scrofa]
ENSSSCG00000010088	ENSSSCT00000011049	98.23	89.97	91.21	81.8	98.15	92.01	GO:0043231//intracellular membrane-bounded organelle;GO:0043234//protein complex	GO:0005515//protein binding;GO:0032559//adenyl ribonucleotide binding;GO:0019787//small conjugating protein transferase activity;GO:0003712//transcription cofactor activity	GO:0006355//regulation of transcription, DNA-templated;GO:0016567//protein ubiquitination;GO:0019941//modification-dependent protein catabolic process;GO:0032870//cellular response to hormone stimulus;GO:0051384//response to glucocorticoid;GO:0000084//mitotic S phase	K04552//ubiquitin-conjugating enzyme E2 L3 [EC:2.3.2.23]	gi|591330594|ref|XP_007091138.1|//PREDICTED: ubiquitin-conjugating enzyme E2 L3 [Panthera tigris altaica]
ENSSSCG00000004103	BGI_novel_T000049,ENSSSCT00000004538	97.87	90.55	103.95	81.16	87.27	100.09	GO:0044424//intracellular part	GO:0008757//S-adenosylmethionine-dependent methyltransferase activity;GO:0005515//protein binding	GO:0006730//one-carbon metabolic process;GO:0043412//macromolecule modification	K00573//protein-L-isoaspartate(D-aspartate) O-methyltransferase [EC:2.1.1.77]	gi|307746897|ref|NP_001182709.1|//protein-L-isoaspartate(D-aspartate) O-methyltransferase [Sus scrofa]
ENSSSCG00000010414	ENSSSCT00000011398,ENSSSCT00000032621,ENSSSCT00000034158,ENSSSCT00000034895	97.59	105.78	91.85	106.11	97.12	130.28	GO:0016020//membrane;GO:0044421//extracellular region part;GO:0009986//cell surface	GO:0005125//cytokine activity;GO:0060089//molecular transducer activity	GO:0007399//nervous system development;GO:0003006//developmental process involved in reproduction;GO:0006950//response to stress;GO:0007166//cell surface receptor signaling pathway;GO:0009628//response to abiotic stimulus;GO:0045773//positive regulation of axon extension;GO:0050927//positive regulation of positive chemotaxis;GO:0014046//dopamine secretion;GO:0030832//regulation of actin filament …	K10031//C-X-C motif chemokine 12	gi|545871071|ref|XP_005671301.1|//PREDICTED: stromal cell-derived factor 1 isoform X2 [Sus scrofa];gi|57528015|ref|NP_001009580.1|//stromal cell-derived factor 1 precursor [Sus scrofa]
ENSSSCG00000014921	BGI_novel_T008072,ENSSSCT00000016277	97.36	96.34	99.04	48.94	76.83	103.09	GO:0043231//intracellular membrane-bounded organelle	GO:0004175//endopeptidase activity	GO:0019538//protein metabolic process	K09627//protease, serine, 23 [EC:3.4.21.-]	gi|545847839|ref|XP_003357278.2|//PREDICTED: serine protease 23 isoform 2 [Sus scrofa]
ENSSSCG00000011615	ENSSSCT00000012712	97.32	102.65	83.24	84.4	98.2	83.71	GO:0005768//endosome;GO:0030141//secretory granule;GO:0030139//endocytic vesicle;GO:0048770//pigment granule;GO:0000323//lytic vacuole	GO:0017048//Rho GTPase binding;GO:0032561//guanyl ribonucleotide binding;GO:0017111//nucleoside-triphosphatase activity	GO:0007041//lysosomal transport;GO:0035556//intracellular signal transduction;GO:0015031//protein transport;GO:0001894//tissue homeostasis;GO:0016192//vesicle-mediated transport;GO:0009207//purine ribonucleoside triphosphate catabolic process	K07897//Ras-related protein Rab-7A	gi|545863874|ref|XP_005654083.1|//PREDICTED: ras-related protein Rab-7a-like [Sus scrofa]
ENSSSCG00000024107	ENSSSCT00000028216	97.3	168.19	103.4	34.1	100.85	181.3	GO:0030529//ribonucleoprotein complex	GO:0005198//structural molecule activity	GO:0042254//ribosome biogenesis;GO:0010467//gene expression	K02875//large subunit ribosomal protein L14e	gi|77736293|ref|NP_001029846.1|//60S ribosomal protein L14 [Bos taurus]
ENSSSCG00000003506	BGI_novel_T006780,ENSSSCT00000003896	97.27	119.67	103.49	103.38	124.82	103.98	GO:0031224//intrinsic component of membrane;GO:0005829//cytosol;GO:0031966//mitochondrial membrane;GO:0005739//mitochondrion;GO:0019866//organelle inner membrane	GO:0000287//magnesium ion binding;GO:0055131//C3HC4-type RING finger domain binding;GO:0005524//ATP binding;GO:0031625//ubiquitin protein ligase binding;GO:0010857//calcium-dependent protein kinase activity;GO:0046872//metal ion binding;GO:0019904//protein domain specific binding;GO:0004674//protein serine/threonine kinase activity;GO:0032559//adenyl ribonucleotide binding;GO:0004672//protein kin…	GO:0097237//cellular response to toxic substance;GO:0032226//positive regulation of synaptic transmission, dopaminergic;GO:0016567//protein ubiquitination;GO:0006950//response to stress;GO:0000422//mitochondrion degradation;GO:0014046//dopamine secretion;GO:0006914//autophagy;GO:0001836//release of cytochrome c from mitochondria;GO:0031396//regulation of protein ubiquitination;GO:0043254//regulat…	K05688//PTEN induced putative kinase 1 [EC:2.7.11.1]	gi|153791650|ref|NP_001093171.1|//serine/threonine-protein kinase PINK1, mitochondrial [Bos taurus];gi|545834070|ref|XP_005665148.1|//PREDICTED: serine/threonine-protein kinase PINK1, mitochondrial [Sus scrofa]
ENSSSCG00000006033	ENSSSCT00000006622,ENSSSCT00000036088	97.25	93.44	82.8	97.02	93.09	83.7	GO:0016604//nuclear body;GO:0043234//protein complex;GO:0044444//cytoplasmic part;GO:0044427//chromosomal part	GO:0008135//translation factor activity, nucleic acid binding;GO:0005515//protein binding	GO:0006446//regulation of translational initiation;GO:0000956//nuclear-transcribed mRNA catabolic process	K03250//translation initiation factor 3 subunit E	gi|724861707|ref|XP_010369113.1|//PREDICTED: eukaryotic translation initiation factor 3 subunit E isoform X1 [Rhinopithecus roxellana]
ENSSSCG00000008860	ENSSSCT00000009700	96.7	101.4	120.76	119.45	95.54	113.41	GO:0031981//nuclear lumen;GO:0005681//spliceosomal complex;GO:0043234//protein complex;GO:0044444//cytoplasmic part;GO:0043005//neuron projection	GO:0043566//structure-specific DNA binding;GO:0003723//RNA binding;GO:0005515//protein binding;GO:0001071//nucleic acid binding transcription factor activity	GO:0048522//positive regulation of cellular process;GO:0006357//regulation of transcription from RNA polymerase II promoter;GO:0008283//cell proliferation;GO:0000377//RNA splicing, via transesterification reactions with bulged adenosine as nucleophile;GO:0009968//negative regulation of signal transduction;GO:0048255//mRNA stabilization;GO:0043009//chordate embryonic development;GO:0006915//apopto…	K09276//Y-box-binding protein 1	gi|297278427|ref|XP_001088540.2|//PREDICTED: hypothetical protein LOC700140 [Macaca mulatta]
ENSSSCG00000012046	BGI_novel_T002211,ENSSSCT00000013178	96.65	91.44	84.94	111.2	91.21	105.01	GO:0031224//intrinsic component of membrane	NA	NA	K10807//ribonucleoside-diphosphate reductase subunit M1 [EC:1.17.4.1]	gi|311270196|ref|XP_003132806.1|//PREDICTED: small integral membrane protein 11 isoform X1 [Sus scrofa]
ENSSSCG00000013784	ENSSSCT00000015061	96.2	76.18	73.52	45.81	107.43	58.41	GO:0031981//nuclear lumen	GO:0005515//protein binding	GO:0006950//response to stress;GO:0051084//'de novo' posttranslational protein folding;GO:0042026//protein refolding	K09507//DnaJ homolog subfamily B member 1	gi|346986418|ref|NP_001231359.1|//DnaJ (Hsp40) homolog, subfamily B, member 1 [Sus scrofa]
BGI_novel_G000656	BGI_novel_T007636	95.92	135.59	147.59	105.53	126.16	183.3	NA	NA	GO:0016567//protein ubiquitination;GO:0035556//intracellular signal transduction	K10324//ankyrin repeat and SOCS box protein 2	gi|350587160|ref|XP_001925376.3|//PREDICTED: ankyrin repeat and SOCS box protein 2-like [Sus scrofa]
ENSSSCG00000005297	BGI_novel_T000498,BGI_novel_T000499,ENSSSCT00000005834	95.61	93.3	38.7	90.11	68.64	41.03	NA	NA	NA	K09511//DnaJ homolog subfamily B member 5	gi|532038486|ref|XP_005362110.1|//PREDICTED: dnaJ homolog subfamily B member 5 isoform X2 [Microtus ochrogaster];gi|591299106|ref|XP_007076590.1|//PREDICTED: dnaJ homolog subfamily B member 5 isoform X1 [Panthera tigris altaica]
ENSSSCG00000005590	ENSSSCT00000006146	95.39	99.16	97.68	90.12	94.02	95.52	GO:0043231//intracellular membrane-bounded organelle;GO:0000502//proteasome complex	GO:0004175//endopeptidase activity	GO:0006508//proteolysis	K02739//20S proteasome subunit beta 2 [EC:3.4.25.1]	gi|635071304|ref|XP_008004490.1|//PREDICTED: proteasome subunit beta type-7 isoform X2 [Chlorocebus sabaeus]
ENSSSCG00000011033	ENSSSCT00000012075	95.29	122.49	67.2	118.89	81.84	102.24	GO:0016020//membrane;GO:0043234//protein complex;GO:0044444//cytoplasmic part	GO:0005515//protein binding;GO:0005198//structural molecule activity	GO:0009987//cellular process	K07606//vimentin	gi|408360214|sp|P02543.2|VIME_PIG//RecName: Full=Vimentin [Sus scrofa]
ENSSSCG00000025190	ENSSSCT00000023380,ENSSSCT00000030426	95.22	77.52	94.7	148.1	79.15	95	NA	NA	NA	K18588//coenzyme Q-binding protein COQ10	gi|311255677|ref|XP_003126315.1|//PREDICTED: coenzyme Q-binding protein COQ10 homolog A, mitochondrial isoform 1 [Sus scrofa];gi|119617328|gb|EAW96922.1|//coenzyme Q10 homolog A (yeast), isoform CRA_c, partial [Homo sapiens]
ENSSSCG00000028079	ENSSSCT00000028379	95.15	110.47	109.79	113.11	80.87	97.89	GO:0030529//ribonucleoprotein complex;GO:0044444//cytoplasmic part	GO:0005198//structural molecule activity;GO:0003676//nucleic acid binding	GO:0031016//pancreas development;GO:0019080//viral gene expression;GO:0006412//translation	K02877//large subunit ribosomal protein L15e	gi|296490452|tpg|DAA32565.1|//TPA: ribosomal protein L15-like [Bos taurus]
ENSSSCG00000006867	ENSSSCT00000007520	95.06	96.91	91.53	103.29	100.62	79.44	NA	NA	NA	K19613//leucine-rich repeat protein SHOC2	gi|545824023|ref|XP_005663707.1|//PREDICTED: leucine-rich repeat-containing protein 39-like [Sus scrofa]
ENSSSCG00000025688	BGI_novel_T004748,BGI_novel_T004749,ENSSSCT00000027708	94.83	106.45	110.71	91.37	111.09	125.76	GO:0031224//intrinsic component of membrane;GO:0005746//mitochondrial respiratory chain	GO:0015002//heme-copper terminal oxidase activity	NA	K02266//cytochrome c oxidase subunit 6a	gi|562837906|ref|XP_006148169.1|//PREDICTED: cytochrome c oxidase subunit 6A2, mitochondrial-like [Tupaia chinensis]
ENSSSCG00000007178	ENSSSCT00000007852	94.79	92.02	91.68	78.9	96.36	95.29	GO:0005681//spliceosomal complex;GO:0030532//small nuclear ribonucleoprotein complex	GO:0005515//protein binding;GO:0003676//nucleic acid binding	GO:0006396//RNA processing	K11086//small nuclear ribonucleoprotein B and B'	gi|5870130|gb|AAD54489.1|//small nuclear ribonucleoprotein B' [Homo sapiens]
ENSSSCG00000006153	ENSSSCT00000006747	94.73	65.95	57.93	75.55	70.03	79.68	GO:0044424//intracellular part	GO:0005488//binding	GO:0046470//phosphatidylcholine metabolic process;GO:0008645//hexose transport;GO:0019318//hexose metabolic process	K08754//fatty acid-binding protein 5, epidermal	gi|89886167|ref|NP_001034835.1|//fatty acid-binding protein, epidermal [Sus scrofa]
ENSSSCG00000006581	BGI_novel_T005618,ENSSSCT00000007209,ENSSSCT00000033179,ENSSSCT00000033612,ENSSSCT00000034960,ENSSSCT00000034990,ENSSSCT00000036447,ENSSSCT00000036571	94.66	80.89	135.32	123.9	115.19	111.74	GO:0031981//nuclear lumen;GO:0005730//nucleolus;GO:0005829//cytosol;GO:0044444//cytoplasmic part;GO:0005886//plasma membrane	GO:0046872//metal ion binding;GO:0042802//identical protein binding;GO:0005509//calcium ion binding;GO:0042803//protein homodimerization activity	GO:0051592//response to calcium ion;GO:0010038//response to metal ion	K17274//calpactin-1 light chain	gi|675743219|ref|XP_008982681.1|//PREDICTED: protein S100-A16 isoform X1 [Callithrix jacchus];gi|507980069|ref|XP_004693780.1|//PREDICTED: protein S100-A16 [Condylura cristata];gi|512008074|ref|XP_004821452.1|//PREDICTED: protein S100-A16 isoform X2 [Mustela putorius furo]
ENSSSCG00000010603	BGI_novel_T002805,BGI_novel_T002806,ENSSSCT00000011599	94.58	95.01	99.36	75.31	87.04	94.17	GO:0016020//membrane;GO:0044444//cytoplasmic part	GO:0046914//transition metal ion binding	GO:0007589//body fluid secretion;GO:0003006//developmental process involved in reproduction;GO:0048870//cell motility;GO:0050896//response to stimulus;GO:0048731//system development	K01931//protein neuralized [EC:2.3.2.27]	gi|350593047|ref|XP_001926912.2|//PREDICTED: neuralized-like protein 1A isoform X1 [Sus scrofa];gi|545871771|ref|XP_005671485.1|//PREDICTED: neuralized-like protein 1A isoform X2 [Sus scrofa]
ENSSSCG00000024437	BGI_novel_T002085,BGI_novel_T002086,ENSSSCT00000030395	94.56	102.28	100.37	79.03	94.04	92	GO:0005765//lysosomal membrane;GO:0044439//peroxisomal part;GO:0030119//AP-type membrane coat adaptor complex;GO:0030131//clathrin adaptor complex;GO:0030118//clathrin coat;GO:0030669//clathrin-coated endocytic vesicle membrane;GO:0030132//clathrin coat of coated pit;GO:0030141//secretory granule;GO:0030139//endocytic vesicle;GO:0005829//cytosol;GO:0005905//coated pit;GO:0005739//mitochondrion	GO:0008289//lipid binding;GO:0005515//protein binding;GO:0005488//binding;GO:0005215//transporter activity	GO:0042059//negative regulation of epidermal growth factor receptor signaling pathway;GO:0050688//regulation of defense response to virus;GO:0048011//neurotrophin TRK receptor signaling pathway;GO:0007267//cell-cell signaling;GO:0050690//regulation of defense response to virus by virus;GO:0016032//viral process;GO:0016192//vesicle-mediated transport;GO:0006886//intracellular protein transport;GO:…	K11826//AP-2 complex subunit mu-1	gi|528762703|gb|EPY82362.1|//AP-2 complex subunit mu isoform 2 [Camelus ferus];gi|40788880|dbj|BAA09762.2|//KIAA0109 [Homo sapiens];gi|50510363|dbj|BAD32167.1|//mKIAA0109 protein [Mus musculus]
ENSSSCG00000008571	ENSSSCT00000009377	94.48	94.24	85.96	93.55	88.15	101.17	GO:0005759//mitochondrial matrix;GO:0019866//organelle inner membrane	GO:0016616//oxidoreductase activity, acting on the CH-OH group of donors, NAD or NADP as acceptor;GO:0016836//hydro-lyase activity;GO:0048037//cofactor binding	GO:0009062//fatty acid catabolic process	K07515//enoyl-CoA hydratase / long-chain 3-hydroxyacyl-CoA dehydrogenase [EC:4.2.1.17 1.1.1.211]	gi|47522754|ref|NP_999127.1|//trifunctional enzyme subunit alpha, mitochondrial [Sus scrofa]
ENSSSCG00000017558	ENSSSCT00000019113	94.1	101.09	101.16	84.28	110.25	80.34	GO:0044424//intracellular part	GO:0030674//protein binding, bridging;GO:0003712//transcription cofactor activity	GO:0008283//cell proliferation;GO:0006606//protein import into nucleus;GO:0045596//negative regulation of cell differentiation;GO:0030509//BMP signaling pathway	K14443//protein Tob/BTG	gi|178057318|ref|NP_001116677.1|//protein Tob1 [Sus scrofa]
ENSSSCG00000016379	BGI_novel_T003260,ENSSSCT00000017834	94	98.52	90.85	94.99	102.78	99.38	NA	NA	NA	K01317//acrosin [EC:3.4.21.10];K18756//protein bicaudal C;K13172//serine/arginine repetitive matrix protein 2	gi|545876461|ref|XP_005654261.1|//PREDICTED: LOW QUALITY PROTEIN: vigilin [Sus scrofa]
ENSSSCG00000007995	ENSSSCT00000008762	93.5	111.33	92.58	70.51	96.34	117.8	NA	NA	NA	NA	gi|335284770|ref|XP_003354701.1|//PREDICTED: protein FAM195A-like isoform X1 [Sus scrofa]
ENSSSCG00000026610	BGI_novel_T002438,ENSSSCT00000028374	93.41	95.62	95.62	79.18	91.7	84.04	GO:0005737//cytoplasm	GO:0008270//zinc ion binding	GO:0045893//positive regulation of transcription, DNA-templated	K03129//transcription initiation factor TFIID subunit 4;K13172//serine/arginine repetitive matrix protein 2;K13171//serine/arginine repetitive matrix protein 1	gi|37359876|dbj|BAC97916.1|//mKIAA0262 protein [Mus musculus];gi|545869149|ref|XP_005670769.1|//PREDICTED: uncharacterized protein LOC100152989 [Sus scrofa]
ENSSSCG00000008056	ENSSSCT00000008828	93.24	101.6	90.56	100.04	94.45	110.4	GO:0043231//intracellular membrane-bounded organelle;GO:0033177//proton-transporting two-sector ATPase complex, proton-transporting domain	GO:0015078//hydrogen ion transmembrane transporter activity	GO:0034220//ion transmembrane transport;GO:0015992//proton transport	K02155//V-type H+-transporting ATPase 16kDa proteolipid subunit	gi|441659262|ref|XP_003269226.2|//PREDICTED: V-type proton ATPase 16 kDa proteolipid subunit isoform 1 [Nomascus leucogenys]
ENSSSCG00000010682	ENSSSCT00000011683	92.96	98.86	96.28	72.97	102.03	84.6	GO:0043231//intracellular membrane-bounded organelle	GO:0016209//antioxidant activity;GO:0016705//oxidoreductase activity, acting on paired donors, with incorporation or reduction of molecular oxygen;GO:0016757//transferase activity, transferring glycosyl groups;GO:0005515//protein binding	GO:0019725//cellular homeostasis;GO:0006950//response to stress;GO:0055086//nucleobase-containing small molecule metabolic process;GO:0001890//placenta development;GO:0002237//response to molecule of bacterial origin;GO:0030097//hemopoiesis	K03386//peroxiredoxin (alkyl hydroperoxide reductase subunit C) [EC:1.11.1.15]	gi|347300323|ref|NP_001231460.1|//thioredoxin-dependent peroxide reductase, mitochondrial [Sus scrofa]
ENSSSCG00000009310	BGI_novel_T001017,BGI_novel_T001018,ENSSSCT00000010198,ENSSSCT00000025665	92.94	104.21	93.9	78.17	91.61	103.01	GO:0031981//nuclear lumen;GO:0005654//nucleoplasm;GO:0005736//DNA-directed RNA polymerase I complex	GO:0003899//DNA-directed RNA polymerase activity;GO:0003677//DNA binding;GO:0005515//protein binding;GO:0034062//RNA polymerase activity;GO:0003676//nucleic acid binding	GO:0006353//DNA-templated transcription, termination;GO:0006385//transcription elongation from RNA polymerase III promoter;GO:0006363//termination of RNA polymerase I transcription;GO:0006386//termination of RNA polymerase III transcription;GO:0006361//transcription initiation from RNA polymerase I promoter;GO:0006352//DNA-templated transcription, initiation;GO:0006362//transcription elongation f…	K13172//serine/arginine repetitive matrix protein 2;K03020//DNA-directed RNA polymerases I and III subunit RPAC2	gi|114052983|ref|NP_001040052.1|//polymerase (RNA) I polypeptide D [Bos taurus];gi|594067981|ref|XP_006057925.1|//PREDICTED: DNA-directed RNA polymerases I and III subunit RPAC2-like [Bubalus bubalis]
ENSSSCG00000017867	ENSSSCT00000019443	92.71	75.59	92.01	81.92	88.82	111.99	NA	NA	NA	NA	gi|655869214|ref|XP_002718910.2|//PREDICTED: ER membrane protein complex subunit 6 isoform X1 [Oryctolagus cuniculus]
ENSSSCG00000003342	BGI_novel_T006699,ENSSSCT00000003711	92.68	97.67	86.25	85.95	97.29	95.78	NA	NA	NA	K02353//segment polarity protein dishevelled	gi|478503606|ref|XP_004426110.1|//PREDICTED: segment polarity protein dishevelled homolog DVL-1 [Ceratotherium simum simum];gi|350585500|ref|XP_003127548.3|//PREDICTED: LOW QUALITY PROTEIN: segment polarity protein dishevelled homolog DVL-1 [Sus scrofa]
ENSSSCG00000003612	ENSSSCT00000004007	92.56	97.35	79.13	106.85	109.45	87.88	GO:0044424//intracellular part;GO:0043234//protein complex	GO:0008135//translation factor activity, nucleic acid binding	GO:0006412//translation	K03246//translation initiation factor 3 subunit I	gi|594061361|ref|XP_006054762.1|//PREDICTED: eukaryotic translation initiation factor 3 subunit I [Bubalus bubalis]
ENSSSCG00000014338	ENSSSCT00000015665	92.53	114.06	111.99	79.53	108.64	92.41	GO:0005759//mitochondrial matrix	GO:0005515//protein binding;GO:0032559//adenyl ribonucleotide binding	GO:0006605//protein targeting;GO:0044267//cellular protein metabolic process	K04043//molecular chaperone DnaK	gi|397518165|ref|XP_003829266.1|//PREDICTED: stress-70 protein, mitochondrial [Pan paniscus]
ENSSSCG00000007646	BGI_novel_T004692,ENSSSCT00000008386	92.4	102.42	94	91.55	103.43	109.86	NA	NA	NA	K06316//oligosaccharide translocation protein RFT1	gi|507660070|ref|XP_004706007.1|//PREDICTED: ragulator complex protein LAMTOR4 [Echinops telfairi];gi|504149644|ref|XP_004587225.1|//PREDICTED: ragulator complex protein LAMTOR4 [Ochotona princeps]
ENSSSCG00000016323	ENSSSCT00000017776	92.1	92.57	100.89	79.46	91.11	88.27	GO:0043231//intracellular membrane-bounded organelle;GO:0043234//protein complex	NA	NA	K12181//COP9 signalosome complex subunit 8	gi|311273314|ref|XP_003133809.1|//PREDICTED: COP9 signalosome complex subunit 8 isoformX1 [Sus scrofa]
ENSSSCG00000028800	BGI_novel_T009148,ENSSSCT00000027490	91.93	80.31	117.03	81.13	83.75	70.17	NA	NA	NA	K14721//DNA-directed RNA polymerase III subunit RPC5;K17582//antigen KI-67	gi|308912513|ref|NP_001184236.1|//cardiomyopathy-associated protein 5 [Sus scrofa]
ENSSSCG00000000576	ENSSSCT00000000620	91.93	113.15	90.48	88.12	112.58	84.04	GO:0043231//intracellular membrane-bounded organelle;GO:0044444//cytoplasmic part	GO:0004457//lactate dehydrogenase activity;GO:0005515//protein binding;GO:0000166//nucleotide binding	GO:0032787//monocarboxylic acid metabolic process;GO:0006007//glucose catabolic process;GO:0046496//nicotinamide nucleotide metabolic process	K00016//L-lactate dehydrogenase [EC:1.1.1.27]	gi|164518958|ref|NP_001106758.1|//L-lactate dehydrogenase B chain [Sus scrofa]
ENSSSCG00000020903	BGI_novel_T006215,ENSSSCT00000029778	91.88	106.95	116.1	73.9	131.39	96.79	GO:0044424//intracellular part	GO:0043169//cation binding;GO:0016462//pyrophosphatase activity	GO:0019932//second-messenger-mediated signaling;GO:0032239//regulation of nucleobase-containing compound transport;GO:0009123//nucleoside monophosphate metabolic process	K07766//diphosphoinositol-polyphosphate diphosphatase [EC:3.6.1.52]	gi|71891663|dbj|BAE16985.1|//KIAA0487 [Homo sapiens];gi|335288896|ref|XP_003126769.2|//PREDICTED: diphosphoinositol polyphosphate phosphohydrolase 2 isoform X1 [Sus scrofa]
ENSSSCG00000014371	ENSSSCT00000015701	91.3	96.22	73.83	81.68	91.09	90.54	GO:0005746//mitochondrial respiratory chain	GO:0050136//NADH dehydrogenase (quinone) activity	GO:0022904//respiratory electron transport chain;GO:0051234//establishment of localization	K03946//NADH dehydrogenase (ubiquinone) 1 alpha subcomplex subunit 2	gi|664713663|ref|XP_008513797.1|//PREDICTED: NADH dehydrogenase [ubiquinone] 1 alpha subcomplex subunit 2 [Equus przewalskii]
ENSSSCG00000025527	ENSSSCT00000027232	91.19	106.61	139.42	79.14	132.48	94.13	GO:0044429//mitochondrial part	GO:0005488//binding	GO:0046470//phosphatidylcholine metabolic process;GO:0051234//establishment of localization	K08752//fatty acid-binding protein 3, muscle and heart	gi|335304427|ref|XP_003359943.1|//PREDICTED: fatty acid-binding protein, heart-like [Sus scrofa]
ENSSSCG00000014577	BGI_novel_T007958,ENSSSCT00000015921,ENSSSCT00000015927	91.16	83.24	74.06	67.9	79.57	78.37	GO:0031224//intrinsic component of membrane	GO:0060089//molecular transducer activity	GO:0007249//I-kappaB kinase/NF-kappaB signaling	K06013//STE24 endopeptidase [EC:3.4.24.84]	gi|77735961|ref|NP_001029679.1|//transmembrane protein 9B precursor [Bos taurus];gi|545847071|ref|XP_005667110.1|//PREDICTED: transmembrane protein 9B [Sus scrofa]
ENSSSCG00000015835	BGI_novel_T002961,BGI_novel_T002962,BGI_novel_T002963,BGI_novel_T002964,BGI_novel_T002965,BGI_novel_T002966,BGI_novel_T002967,BGI_novel_T002968,ENSSSCT00000017243	91.15	110.66	79.61	106.51	95.16	84.35	GO:0043231//intracellular membrane-bounded organelle	GO:0004721//phosphoprotein phosphatase activity	GO:0006464//cellular protein modification process	K14165//atypical dual specificity phosphatase [EC:3.1.3.16 3.1.3.48]	gi|594112545|ref|XP_006079059.1|//PREDICTED: dual specificity protein phosphatase 26 isoform X1 [Bubalus bubalis];gi|403294356|ref|XP_003938156.1|//PREDICTED: dual specificity protein phosphatase 26 [Saimiri boliviensis boliviensis];gi|556753486|ref|XP_005972119.1|//PREDICTED: dual specificity protein phosphatase 26 isoform X1 [Pantholops hodgsonii];gi|528753667|gb|EPY73326.1|//hypothetical prote…
ENSSSCG00000012817	ENSSSCT00000014010,ENSSSCT00000035083,ENSSSCT00000035762	90.98	101.56	86.73	74.86	82.9	81.54	GO:0043231//intracellular membrane-bounded organelle	NA	NA	K17986//FUN14 domain-containing protein 1	gi|47523348|ref|NP_998908.1|//FUN14 domain-containing protein 2 [Sus scrofa]
ENSSSCG00000016364	BGI_novel_T003259,ENSSSCT00000017819	90.94	106.2	92.57	83.37	115.07	90.46	GO:0031012//extracellular matrix;GO:0016021//integral component of membrane	GO:0043394//proteoglycan binding	GO:0006935//chemotaxis	K08107//glypican 1	gi|545876399|ref|XP_005654255.1|//PREDICTED: glypican-1-like [Sus scrofa]
ENSSSCG00000023643	ENSSSCT00000027771,ENSSSCT00000033493,ENSSSCT00000033600,ENSSSCT00000033874,ENSSSCT00000034394,ENSSSCT00000036434,ENSSSCT00000036637	90.62	90.12	127.25	87.14	91.55	72.74	GO:0044429//mitochondrial part	GO:0004738//pyruvate dehydrogenase activity;GO:0005488//binding	GO:0006007//glucose catabolic process;GO:0006086//acetyl-CoA biosynthetic process from pyruvate	K00161//pyruvate dehydrogenase E1 component alpha subunit [EC:1.2.4.1]	gi|431909757|gb|ELK12903.1|//Pyruvate dehydrogenase E1 component subunit alpha, somatic form, mitochondrial [Pteropus alecto];gi|266686|sp|P29804.1|ODPA_PIG//RecName: Full=Pyruvate dehydrogenase E1 component subunit alpha, somatic form, mitochondrial; AltName: Full=PDHE1-A type I; Flags: Precursor, partial [Sus scrofa];gi|350595557|ref|XP_003484129.1|//PREDICTED: pyruvate dehydrogenase E1 compone…
ENSSSCG00000024103	BGI_novel_T001132,BGI_novel_T001133,BGI_novel_T001134,BGI_novel_T001135,ENSSSCT00000028220,ENSSSCT00000029275	90.17	89.04	120.66	116.01	94.39	88.65	NA	GO:0000287//magnesium ion binding;GO:0046872//metal ion binding;GO:0003875//ADP-ribosylarginine hydrolase activity;GO:0016799//hydrolase activity, hydrolyzing N-glycosyl compounds	GO:0051725//protein de-ADP-ribosylation;GO:0006464//cellular protein modification process	K01245//ADP-ribosylarginine hydrolase [EC:3.2.2.19]	gi|350590060|ref|XP_003357957.2|//PREDICTED: Protein ADP-ribosylarginine hydrolase-like [Sus scrofa];gi|37654320|gb|AAQ96265.1|//LRRGT00052 [Rattus norvegicus];gi|545856035|ref|XP_005653897.1|//PREDICTED: nascent polypeptide-associated complex subunit alpha, muscle-specific form-like [Sus scrofa]
ENSSSCG00000007984	BGI_novel_T004915,ENSSSCT00000008748	89.95	101.93	102.15	89.23	103.3	103.7	GO:0043231//intracellular membrane-bounded organelle;GO:0030529//ribonucleoprotein complex	NA	NA	K02902//large subunit ribosomal protein L28	gi|545815319|ref|XP_005655184.1|//PREDICTED: 39S ribosomal protein L28, mitochondrial isoform X2 [Sus scrofa];gi|567755260|pdb|4CE4|1//Chain 1, 39s Large Subunit Of The Porcine Mitochondrial Ribosome
ENSSSCG00000011565	ENSSSCT00000012657	89.4	99.02	63.68	76.07	103.3	74.54	GO:0043232//intracellular non-membrane-bounded organelle	GO:0005488//binding	NA	K05752//chromosome 3 open reading frame 10	gi|671010568|ref|XP_008696116.1|//PREDICTED: protein BRICK1 [Ursus maritimus]
ENSSSCG00000003187	BGI_novel_T006577,ENSSSCT00000003540,ENSSSCT00000003541,ENSSSCT00000003542	89.07	103	87.68	89.91	97.53	96.49	GO:0031224//intrinsic component of membrane;GO:0042612//MHC class I protein complex;GO:0042611//MHC protein complex	GO:0004871//signal transducer activity	GO:0019882//antigen processing and presentation;GO:0002376//immune system process;GO:0006955//immune response	K06751//major histocompatibility complex, class I;K06459//CD8B antigen, beta polypeptide;K06458//CD8A antigen, alpha polypeptide	gi|317016894|gb|ADU85975.1|//neonatal Fc receptor [Sus scrofa];gi|71834282|ref|NP_999362.2|//igG receptor FcRn large subunit p51 precursor [Sus scrofa];gi|145105741|gb|ABP35604.1|//MHC class I-related Fc gamma receptor [Sus scrofa]
ENSSSCG00000027049	ENSSSCT00000031957,ENSSSCT00000032693,ENSSSCT00000032901,ENSSSCT00000035560,ENSSSCT00000035775	89.02	78.71	65.04	62.58	76.79	77.6	GO:0012506//vesicle membrane;GO:0044459//plasma membrane part;GO:0031082//BLOC complex;GO:0008021//synaptic vesicle	GO:0005515//protein binding	GO:0006906//vesicle fusion;GO:0007267//cell-cell signaling;GO:0050808//synapse organization;GO:0016192//vesicle-mediated transport;GO:0006887//exocytosis	K13089//interleukin enhancer-binding factor 2	gi|13879528|gb|AAH06744.1|//Snapap protein [Mus musculus];gi|514471582|ref|XP_003475603.2|//PREDICTED: SNARE-associated protein Snapin [Cavia porcellus];gi|281350230|gb|EFB25814.1|//hypothetical protein PANDA_011557 [Ailuropoda melanoleuca]
ENSSSCG00000006652	BGI_novel_T005650,ENSSSCT00000007289	88.82	85.77	79.25	90.39	86.77	68.5	GO:0005654//nucleoplasm;GO:0016021//integral component of membrane;GO:0005739//mitochondrion	NA	GO:0030154//cell differentiation;GO:0007275//multicellular organismal development;GO:0042981//regulation of apoptotic process	K02539//myeloid leukemia cell differntiation protein MCL-1	gi|47523780|ref|NP_999526.1|//induced myeloid leukemia cell differentiation protein Mcl-1 [Sus scrofa];gi|545823146|ref|XP_005663524.1|//PREDICTED: induced myeloid leukemia cell differentiation protein Mcl-1 isoform X1 [Sus scrofa]
ENSSSCG00000016408	BGI_novel_T003624,ENSSSCT00000017865	88.7	107.52	96.11	88.1	107.16	94.25	GO:0043231//intracellular membrane-bounded organelle;GO:0005737//cytoplasm	GO:0005515//protein binding;GO:0003676//nucleic acid binding	GO:0016337//single organismal cell-cell adhesion;GO:0006355//regulation of transcription, DNA-templated;GO:0051336//regulation of hydrolase activity	K09512//DnaJ homolog subfamily B member 6	gi|545215200|ref|XP_001497386.3|//PREDICTED: dnaJ homolog subfamily B member 6-like isoform X1 [Equus caballus];gi|545881603|ref|XP_005673131.1|//PREDICTED: dnaJ homolog subfamily B member 6-like isoform X2 [Sus scrofa]
ENSSSCG00000011764	ENSSSCT00000012875	88.59	88.86	91.07	77.25	87.53	90.32	GO:0043231//intracellular membrane-bounded organelle;GO:0044425//membrane part	NA	NA	K03961//NADH dehydrogenase (ubiquinone) 1 beta subcomplex subunit 5	gi|311269679|ref|XP_003132594.1|//PREDICTED: NADH dehydrogenase [ubiquinone] 1 beta subcomplex subunit 5, mitochondrial isoformX1 [Sus scrofa]
ENSSSCG00000002707	ENSSSCT00000003001	88.5	87.2	69.58	83.91	69.29	78.76	GO:0012505//endomembrane system;GO:0005774//vacuolar membrane	GO:0015631//tubulin binding;GO:0005102//receptor binding;GO:0004871//signal transducer activity;GO:0019899//enzyme binding	GO:0048193//Golgi vesicle transport;GO:0043462//regulation of ATPase activity	K08341//GABA(A) receptor-associated protein	gi|472387583|ref|XP_004413131.1|//PREDICTED: uncharacterized protein LOC101368575 [Odobenus rosmarus divergens]
ENSSSCG00000002449	ENSSSCT00000002719	88.36	129.91	119.22	159.36	91.63	97.6	NA	NA	NA	K03957//NADH dehydrogenase (ubiquinone) 1 beta subcomplex subunit 1	gi|350587137|ref|XP_003482354.1|//PREDICTED: NADH dehydrogenase [ubiquinone] 1 beta subcomplex subunit 1 [Sus scrofa]
ENSSSCG00000005029	ENSSSCT00000005545	88.32	89.25	81.58	73.51	82.61	94.61	GO:0043231//intracellular membrane-bounded organelle;GO:0043234//protein complex;GO:0015630//microtubule cytoskeleton;GO:0044444//cytoplasmic part	GO:0005515//protein binding	NA	K15433//RLL motif containing protein 1	gi|7706322|ref|NP_057123.1|//UPF0568 protein C14orf166 [Homo sapiens]
ENSSSCG00000011351	ENSSSCT00000012428	88.21	79.85	108.99	65.51	69.71	108.15	NA	NA	NA	NA	NA
ENSSSCG00000030260	ENSSSCT00000025236	88.2	81.8	81.18	67.47	74.35	64.56	GO:0005856//cytoskeleton;GO:0033267//axon part	GO:0008092//cytoskeletal protein binding;GO:0035091//phosphatidylinositol binding	GO:0008064//regulation of actin polymerization or depolymerization;GO:0016079//synaptic vesicle exocytosis;GO:0030041//actin filament polymerization	K05759//profilin	gi|635084636|ref|XP_008006932.1|//PREDICTED: LOW QUALITY PROTEIN: profilin-2 [Chlorocebus sabaeus]
ENSSSCG00000004497	ENSSSCT00000004968	88.11	78.56	65.49	81.51	65.41	60.64	NA	NA	NA	K12804//proline-serine-threonine phosphatase interacting protein 1	gi|545799515|ref|XP_005659501.1|//PREDICTED: proline-serine-threonine phosphatase-interacting protein 2 [Sus scrofa]
ENSSSCG00000003776	ENSSSCT00000004179	87.54	89.17	89.95	79.47	78.46	71.58	GO:0044429//mitochondrial part	GO:0003995//acyl-CoA dehydrogenase activity;GO:0050662//coenzyme binding	GO:0005977//glycogen metabolic process;GO:0006635//fatty acid beta-oxidation;GO:0009437//carnitine metabolic process;GO:0035051//cardiocyte differentiation;GO:0006094//gluconeogenesis;GO:0006950//response to stress	K00249//acyl-CoA dehydrogenase [EC:1.3.8.7]	gi|148872486|sp|P41367.3|ACADM_PIG//RecName: Full=Medium-chain specific acyl-CoA dehydrogenase, mitochondrial; Short=MCAD; Flags: Precursor [Sus scrofa]
ENSSSCG00000003229	BGI_novel_T006613,ENSSSCT00000003588,ENSSSCT00000034479,ENSSSCT00000034829,ENSSSCT00000035046	87.15	90.44	91.59	89.04	85.37	93.35	GO:0005759//mitochondrial matrix;GO:0044429//mitochondrial part	GO:0009055//electron carrier activity	GO:0022900//electron transport chain;GO:0006091//generation of precursor metabolites and energy;GO:0051234//establishment of localization	K03521//electron transfer flavoprotein beta subunit	gi|328550534|ref|NP_001192208.1|//electron transfer flavoprotein subunit beta [Sus scrofa];gi|545832379|ref|XP_005653346.1|//PREDICTED: electron transfer flavoprotein subunit beta isoform X1 [Sus scrofa]
ENSSSCG00000006487	ENSSSCT00000007106	87.12	121.27	112.67	71.63	108.18	103.74	GO:0044424//intracellular part;GO:0043234//protein complex	GO:0005515//protein binding;GO:0032559//adenyl ribonucleotide binding	GO:0044267//cellular protein metabolic process	K09495//T-complex protein 1 subunit gamma	gi|346644874|ref|NP_001231109.1|//T-complex protein 1 subunit gamma [Sus scrofa]
ENSSSCG00000024816	ENSSSCT00000026517	87.09	127.05	91.99	71.68	157.64	100.88	NA	GO:0005515//protein binding;GO:0003676//nucleic acid binding	GO:0050794//regulation of cellular process;GO:0002376//immune system process;GO:0007275//multicellular organismal development;GO:0048856//anatomical structure development;GO:0006351//transcription, DNA-templated;GO:0002526//acute inflammatory response	K10048//CCAAT/enhancer binding protein (C/EBP), beta	gi|315506983|ref|NP_001186818.1|//CCAAT/enhancer-binding protein beta [Sus scrofa]
ENSSSCG00000013615	ENSSSCT00000014870	86.96	87.2	84.82	78.74	85.11	92.1	GO:0043231//intracellular membrane-bounded organelle;GO:0043234//protein complex	GO:0060089//molecular transducer activity;GO:0016491//oxidoreductase activity;GO:0001071//nucleic acid binding transcription factor activity	GO:0006355//regulation of transcription, DNA-templated;GO:0006952//defense response;GO:0001704//formation of primary germ layer;GO:0007178//transmembrane receptor protein serine/threonine kinase signaling pathway;GO:0050790//regulation of catalytic activity	K04405//evolutionarily conserved signaling intermediate in Toll pathway	gi|530668029|gb|EQB78330.1|//evolutionarily conserved signaling intermediate in Toll pathway, mitochondrial isoform 1 [Camelus ferus]
ENSSSCG00000017089	ENSSSCT00000018606	86.76	79.72	60.93	73.85	76.27	66.84	GO:0044444//cytoplasmic part	NA	GO:0006936//muscle contraction;GO:0070838//divalent metal ion transport	K17094//annexin A6	gi|593730602|ref|XP_007110969.1|//PREDICTED: annexin A6 [Physeter catodon]
ENSSSCG00000004470	BGI_novel_T000167,ENSSSCT00000004938	86.62	69.81	66.46	66.82	73.44	67.5	GO:0031981//nuclear lumen;GO:0043232//intracellular non-membrane-bounded organelle	GO:0008134//transcription factor binding	NA	K11301//high-mobility group nucleosome-binding domain-containing protein 3	gi|528960296|ref|XP_005210744.1|//PREDICTED: high mobility group nucleosome-binding domain-containing protein 3 isoform X4 [Bos taurus];gi|545799369|ref|XP_005659478.1|//PREDICTED: high mobility group nucleosome-binding domain-containing protein 3 isoform X2 [Sus scrofa]
ENSSSCG00000017388	ENSSSCT00000018928	86.59	68.66	77.07	62.28	74.79	77.89	GO:0031224//intrinsic component of membrane;GO:0043231//intracellular membrane-bounded organelle	NA	NA	K18175//cytochrome c oxidase assembly factor 3, animal type	gi|591323324|ref|XP_007087739.1|//PREDICTED: cytochrome c oxidase assembly factor 3 homolog, mitochondrial-like [Panthera tigris altaica]
ENSSSCG00000022107	BGI_novel_T005616,ENSSSCT00000030235,ENSSSCT00000033082,ENSSSCT00000033765,ENSSSCT00000033801,ENSSSCT00000034019,ENSSSCT00000034140,ENSSSCT00000034481,ENSSSCT00000035006,ENSSSCT00000035411,ENSSSCT00000035621,ENSSSCT00000035661,ENSSSCT00000035783,ENSSSCT00000035857,ENSSSCT00000036117,ENSSSCT00000036251	86.39	87.64	93.03	72.96	81.42	76.27	GO:0043231//intracellular membrane-bounded organelle;GO:0031981//nuclear lumen;GO:0005634//nucleus	GO:0003676//nucleic acid binding	NA	K12881//THO complex subunit 4;K18491//homeobox protein ESX1;K05741//diaphanous 2;K14859//ribosome biogenesis protein SSF1/2	gi|444705949|gb|ELW47325.1|//Protein S100-A1 [Tupaia chinensis];gi|545216815|ref|XP_005610155.1|//PREDICTED: chromatin target of PRMT1 protein isoform X2 [Equus caballus];gi|611991065|ref|XP_007481998.1|//PREDICTED: chromatin target of PRMT1 protein isoform X7 [Monodelphis domestica];gi|444729483|gb|ELW69897.1|//Friend of PRMT1 protein [Tupaia chinensis];gi|18027816|gb|AAL55869.1|AF318362_1//unkn…
ENSSSCG00000010790	ENSSSCT00000011806	86.37	86.83	80.39	70.1	87.09	82.45	GO:0044429//mitochondrial part	GO:0016836//hydro-lyase activity	GO:0009062//fatty acid catabolic process	K07511//enoyl-CoA hydratase [EC:4.2.1.17]	gi|298104076|ref|NP_001177104.1|//enoyl-CoA hydratase, mitochondrial [Sus scrofa]
ENSSSCG00000007150	ENSSSCT00000007823	86.3	89.85	76.67	88.83	88.5	76.01	NA	NA	NA	K11496//centromere protein B	gi|194672517|ref|XP_001255461.2|//PREDICTED: major centromere autoantigen B [Bos taurus]
ENSSSCG00000027257	ENSSSCT00000023500	85.99	78.87	80.2	85.12	85.52	80.39	GO:0031981//nuclear lumen;GO:0044459//plasma membrane part;GO:0000502//proteasome complex	GO:0004175//endopeptidase activity;GO:0005488//binding	GO:0030330//DNA damage response, signal transduction by p53 class mediator;GO:0016070//RNA metabolic process;GO:0006520//cellular amino acid metabolic process;GO:0051320//S phase;GO:0007050//cell cycle arrest;GO:0006915//apoptotic process;GO:0043161//proteasome-mediated ubiquitin-dependent protein catabolic process;GO:0051439//regulation of ubiquitin-protein ligase activity involved in mitotic ce…	K02732//20S proteasome subunit beta 6 [EC:3.4.25.1]	gi|593769038|ref|XP_007122966.1|//PREDICTED: proteasome subunit beta type-1 [Physeter catodon]
ENSSSCG00000010953	ENSSSCT00000011988	85.91	77.64	93.2	97.53	86.49	75.14	NA	NA	NA	K13628//iron-sulfur cluster assembly protein	gi|560974022|ref|XP_006209333.1|//PREDICTED: uncharacterized protein LOC102535599 [Vicugna pacos]
ENSSSCG00000017717	BGI_novel_T001477,ENSSSCT00000019284	85.77	89.96	98.35	84.2	88.84	86.37	GO:0005829//cytosol	GO:0051879//Hsp90 protein binding	GO:0061077//chaperone-mediated protein folding	K17766//mitochondrial import receptor subunit TOM34;K04460//serine/threonine-protein phosphatase 5 [EC:3.1.3.16]	gi|164664452|ref|NP_001106913.1|//protein unc-45 homolog B [Sus scrofa]
ENSSSCG00000006756	ENSSSCT00000007401	85.59	174.12	83.47	75.94	123.56	98.01	GO:0031981//nuclear lumen;GO:0030529//ribonucleoprotein complex	GO:0005488//binding	GO:0008380//RNA splicing	K12861//pre-mRNA-splicing factor SPF27	gi|591298724|ref|XP_007076408.1|//PREDICTED: pre-mRNA-splicing factor SPF27 [Panthera tigris altaica]
ENSSSCG00000007160	ENSSSCT00000007833	85.59	98.47	78.09	71.42	79.53	96.4	NA	NA	NA	K15437//aminoacyl tRNA synthase complex-interacting multifunctional protein 1	gi|298160923|ref|NP_001177141.1|//DDRGK domain-containing protein 1 [Sus scrofa]
ENSSSCG00000005833	ENSSSCT00000006411	85.47	85.67	89.08	80.23	99.32	101.33	GO:0005667//transcription factor complex	GO:0003677//DNA binding;GO:0016741//transferase activity, transferring one-carbon groups;GO:0005515//protein binding;GO:0003712//transcription cofactor activity;GO:0001071//nucleic acid binding transcription factor activity;GO:0004468//lysine N-acetyltransferase activity, acting on acetyl phosphate as donor	GO:0006351//transcription, DNA-templated;GO:0032501//multicellular organismal process;GO:0051099//positive regulation of binding;GO:0030855//epithelial cell differentiation;GO:0006629//lipid metabolic process	K03627//putative transcription factor	gi|545512555|ref|XP_537793.4|//PREDICTED: endothelial differentiation-related factor 1 isoform X3 [Canis lupus familiaris]
ENSSSCG00000017489	BGI_novel_T001367,ENSSSCT00000019042	85.29	89.23	80.99	84.57	98.19	80.62	GO:0043234//protein complex	GO:0005488//binding	GO:0030330//DNA damage response, signal transduction by p53 class mediator;GO:0016070//RNA metabolic process;GO:0006520//cellular amino acid metabolic process;GO:0051320//S phase;GO:0007050//cell cycle arrest;GO:0006915//apoptotic process;GO:0009894//regulation of catabolic process;GO:0043161//proteasome-mediated ubiquitin-dependent protein catabolic process;GO:0051439//regulation of ubiquitin-pr…	K03033//26S proteasome regulatory subunit N3	gi|311267394|ref|XP_003131544.1|//PREDICTED: 26S proteasome non-ATPase regulatory subunit 3-like [Sus scrofa]
ENSSSCG00000008309	ENSSSCT00000009100	85.14	82.89	76.01	69.26	69.03	74.08	GO:0044424//intracellular part	GO:0016616//oxidoreductase activity, acting on the CH-OH group of donors, NAD or NADP as acceptor;GO:0000166//nucleotide binding	GO:0009108//coenzyme biosynthetic process;GO:0044271//cellular nitrogen compound biosynthetic process	K00072//sepiapterin reductase [EC:1.1.1.153]	gi|311252403|ref|XP_003125080.1|//PREDICTED: sepiapterin reductase [Sus scrofa]
ENSSSCG00000007308	ENSSSCT00000007996	85.03	88.37	91.58	76.35	96.6	103.56	GO:0031224//intrinsic component of membrane;GO:0005740//mitochondrial envelope	NA	GO:0008283//cell proliferation;GO:0007569//cell aging;GO:0000302//response to reactive oxygen species	NA	gi|511844315|ref|XP_004746583.1|//PREDICTED: reactive oxygen species modulator 1 isoform X1 [Mustela putorius furo]
ENSSSCG00000023782	ENSSSCT00000023472	84.78	94.63	74.88	85.35	90.3	76.91	NA	NA	NA	K00030//isocitrate dehydrogenase (NAD+) [EC:1.1.1.41]	gi|98283616|gb|ABF58003.1|//mitochondrial NAD+isocitrate dehydrogenase 3 beta variant 1 [Sus scrofa]
ENSSSCG00000017212	ENSSSCT00000018737	84.42	94.48	86.42	92.25	80.15	104.5	GO:0043231//intracellular membrane-bounded organelle	GO:0019787//small conjugating protein transferase activity;GO:0019899//enzyme binding	GO:0008104//protein localization;GO:0032446//protein modification by small protein conjugation;GO:0031331//positive regulation of cellular catabolic process	K12160//small ubiquitin-related modifier	gi|301768957|ref|XP_002919926.1|//PREDICTED: hypothetical protein LOC100478075 [Ailuropoda melanoleuca]
ENSSSCG00000005826	ENSSSCT00000006403	84.41	93.21	98.67	78.3	72.2	91.16	GO:0044424//intracellular part	GO:0016791//phosphatase activity	NA	K01112//phosphohistidine phosphatase [EC:3.1.3.-]	gi|545805333|ref|XP_005652779.1|//PREDICTED: 14 kDa phosphohistidine phosphatase isoform X2 [Sus scrofa]
ENSSSCG00000011137	ENSSSCT00000012189	84.4	87.19	79.62	77.18	80.29	79.13	GO:0043231//intracellular membrane-bounded organelle	GO:0051020//GTPase binding;GO:0005092//GDP-dissociation inhibitor activity	GO:0006810//transport	K17255//Rab GDP dissociation inhibitor	gi|48675953|ref|NP_001001643.1|//rab GDP dissociation inhibitor beta [Sus scrofa]
ENSSSCG00000014725	ENSSSCT00000016076,ENSSSCT00000036536	84.35	68.55	64.46	83	31.67	79.99	GO:0043234//protein complex	GO:0022892//substrate-specific transporter activity;GO:0005506//iron ion binding	GO:0015669//gas transport	K13823//hemoglobin subunit beta	gi|261245058|ref|NP_001138313.1|//hemoglobin subunit beta [Sus scrofa]
ENSSSCG00000012783	ENSSSCT00000013975	84.35	95.07	77.73	78	92.46	85.13	GO:0043231//intracellular membrane-bounded organelle	GO:0004448//isocitrate dehydrogenase activity;GO:0046872//metal ion binding;GO:0032559//adenyl ribonucleotide binding	GO:0019752//carboxylic acid metabolic process;GO:0009060//aerobic respiration	K00030//isocitrate dehydrogenase (NAD+) [EC:1.1.1.41]	gi|311277183|ref|XP_003135545.1|//PREDICTED: isocitrate dehydrogenase [NAD] subunit gamma, mitochondrial isoformX1 [Sus scrofa]
ENSSSCG00000015650	ENSSSCT00000017047	84.22	96.05	67.29	65.56	87.23	68.79	NA	NA	NA	K04443//mitogen-activated protein kinase-activated protein kinase 2 [EC:2.7.11.1]	gi|281354167|gb|EFB29751.1|//hypothetical protein PANDA_007946 [Ailuropoda melanoleuca]
ENSSSCG00000020972	BGI_novel_T005272,ENSSSCT00000030141	84.2	94.75	95.57	82.13	90.49	92.15	GO:0005759//mitochondrial matrix;GO:0019866//organelle inner membrane	GO:0016627//oxidoreductase activity, acting on the CH-CH group of donors;GO:0050662//coenzyme binding	GO:0006635//fatty acid beta-oxidation;GO:0008203//cholesterol metabolic process;GO:0031327//negative regulation of cellular biosynthetic process;GO:0045922//negative regulation of fatty acid metabolic process;GO:0048871//multicellular organismal homeostasis	K09479//very long chain acyl-CoA dehydrogenase [EC:1.3.8.9]	gi|335285948|ref|XP_003131991.2|//PREDICTED: very long-chain specific acyl-CoA dehydrogenase, mitochondrial-like isoformX1 [Sus scrofa]
BGI_novel_G000627	BGI_novel_T007155	84.03	101.55	63.17	64.14	85.56	63.66	NA	NA	NA	K06751//major histocompatibility complex, class I;K06459//CD8B antigen, beta polypeptide;K06458//CD8A antigen, alpha polypeptide	gi|545838080|ref|XP_005665750.1|//PREDICTED: HLA class I histocompatibility antigen, A-3 alpha chain-like [Sus scrofa]
ENSSSCG00000030149	ENSSSCT00000031590	84.02	97.8	85.05	89.4	88.78	88.2	GO:0043231//intracellular membrane-bounded organelle;GO:0016020//membrane	GO:0046872//metal ion binding;GO:0004197//cysteine-type endopeptidase activity	NA	K08583//calpain, small subunit 1	gi|47523694|ref|NP_999483.1|//calpain small subunit 1 [Sus scrofa]
ENSSSCG00000022725	BGI_novel_T007183,ENSSSCT00000031243,ENSSSCT00000033652,ENSSSCT00000033979,ENSSSCT00000034026,ENSSSCT00000034122,ENSSSCT00000034277,ENSSSCT00000034726,ENSSSCT00000035752,ENSSSCT00000036113	84.02	92.97	75.29	74.22	77.79	91.13	GO:0043231//intracellular membrane-bounded organelle;GO:0005815//microtubule organizing center;GO:0044459//plasma membrane part;GO:0005813//centrosome;GO:0042470//melanosome;GO:0034451//centriolar satellite;GO:0005768//endosome;GO:0031224//intrinsic component of membrane;GO:0005901//caveola;GO:0008180//COP9 signalosome;GO:0042383//sarcolemma;GO:0016600//flotillin complex;GO:0005886//plasma membra…	GO:0035254//glutamate receptor binding;GO:0005488//binding	GO:0072659//protein localization to plasma membrane;GO:0035023//regulation of Rho protein signal transduction;GO:0007409//axonogenesis	K07192//flotillin	gi|190360675|ref|NP_001121955.1|//flotillin-1 [Sus scrofa];gi|512925378|ref|XP_004905445.1|//PREDICTED: flotillin-1 isoform X1 [Heterocephalus glaber];gi|671000552|ref|XP_008691138.1|//PREDICTED: flotillin-1 isoform X2 [Ursus maritimus];gi|62896619|dbj|BAD96250.1|//flotillin 1 variant [Homo sapiens];gi|545838330|ref|XP_005665806.1|//PREDICTED: flotillin-1 isoform X2 [Sus scrofa];gi|675691544|ref|…
ENSSSCG00000020744	ENSSSCT00000024088	83.86	91.64	102.64	99.35	88.76	86.83	GO:0031981//nuclear lumen;GO:0044459//plasma membrane part;GO:0044444//cytoplasmic part	GO:0004721//phosphoprotein phosphatase activity	GO:0050863//regulation of T cell activation;GO:0043409//negative regulation of MAPK cascade;GO:0050856//regulation of T cell receptor signaling pathway;GO:0007169//transmembrane receptor protein tyrosine kinase signaling pathway;GO:0007346//regulation of mitotic cell cycle;GO:0006470//protein dephosphorylation;GO:0002224//toll-like receptor signaling pathway;GO:0043009//chordate embryonic develop…	K17614//dual specificity phosphatase 3 [EC:3.1.3.16 3.1.3.48]	gi|528996591|ref|XP_005220998.1|//PREDICTED: dual specificity protein phosphatase 3 isoform X4 [Bos taurus]
ENSSSCG00000014075	ENSSSCT00000015376	83.84	89.76	91.9	73.25	84.14	95.16	GO:0031981//nuclear lumen;GO:0032991//macromolecular complex	NA	GO:0042254//ribosome biogenesis	K14842//ribosome biogenesis protein NSA2	gi|555975747|ref|XP_005911967.1|//PREDICTED: LOW QUALITY PROTEIN: NSA2 ribosome biogenesis homolog (S. cerevisiae) [Bos mutus]
ENSSSCG00000024655	ENSSSCT00000031403	83.76	82.82	87.27	78.73	76.65	95.76	GO:0043231//intracellular membrane-bounded organelle;GO:0019866//organelle inner membrane	GO:0035258//steroid hormone receptor binding;GO:0004871//signal transducer activity	GO:0030520//intracellular estrogen receptor signaling pathway;GO:0010467//gene expression;GO:0003006//developmental process involved in reproduction;GO:0033598//mammary gland epithelial cell proliferation;GO:0060688//regulation of morphogenesis of a branching structure	K17081//prohibitin 2	gi|343780941|ref|NP_001230485.1|//prohibitin 2 [Sus scrofa]
ENSSSCG00000008602	ENSSSCT00000009413	83.52	76.64	64.27	81.31	74.74	66.94	GO:0043231//intracellular membrane-bounded organelle;GO:0031224//intrinsic component of membrane	NA	GO:0051234//establishment of localization	K12387//lysosomal-associated transmembrane protein	gi|82074509|sp|Q5EI37.1|LAP4A_GECJA//RecName: Full=Lysosomal-associated transmembrane protein 4A [Gekko japonicus]
ENSSSCG00000006496	BGI_novel_T005557,BGI_novel_T005558,BGI_novel_T005559,BGI_novel_T005560,BGI_novel_T005561,ENSSSCT00000007115	83.52	99.65	89.56	68.58	93.41	85.32	GO:0012505//endomembrane system;GO:0005638//lamin filament;GO:0034399//nuclear periphery;GO:0005635//nuclear envelope;GO:0005882//intermediate filament;GO:0044444//cytoplasmic part;GO:0048471//perinuclear region of cytoplasm	GO:0005198//structural molecule activity;GO:0005488//binding	GO:0071456//cellular response to hypoxia;GO:0006997//nucleus organization;GO:0055015//ventricular cardiac muscle cell development;GO:0048513//organ development;GO:0007569//cell aging;GO:0007517//muscle organ development;GO:0006915//apoptotic process;GO:0061061//muscle structure development;GO:0035105//sterol regulatory element binding protein import into nucleus;GO:0030334//regulation of cell mig…	K12641//lamin A/C	gi|524960487|ref|XP_005080183.1|//PREDICTED: prelamin-A/C isoform X2 [Mesocricetus auratus];gi|397500859|ref|XP_003821122.1|//PREDICTED: prelamin-A/C isoform X1 [Pan paniscus]
ENSSSCG00000007281	ENSSSCT00000007966	83.42	99.15	89.27	99.26	91.8	95.7	GO:0005774//vacuolar membrane;GO:0005768//endosome;GO:0015630//microtubule cytoskeleton;GO:0031982//vesicle	GO:0015631//tubulin binding;GO:0005543//phospholipid binding	GO:0044248//cellular catabolic process;GO:0007033//vacuole organization	K10435//microtubule-associated protein 1 light chain	gi|544465190|ref|XP_005568827.1|//PREDICTED: microtubule-associated proteins 1A/1B light chain 3A isoform X2 [Macaca fascicularis]
ENSSSCG00000013383	ENSSSCT00000014617	83.26	76.96	76.46	75.84	80.84	74.07	NA	NA	NA	NA	gi|349585075|ref|NP_001231802.1|//small acidic protein [Sus scrofa]
ENSSSCG00000018006	BGI_novel_T001641,ENSSSCT00000019600	83.17	46.61	5075.69	1638.54	77.76	104.85	GO:0005925//focal adhesion;GO:0031672//A band;GO:0016460//myosin II complex;GO:0043292//contractile fiber;GO:0005859//muscle myosin complex;GO:0031981//nuclear lumen;GO:0005730//nucleolus;GO:0032982//myosin filament;GO:0014704//intercalated disc;GO:0005924//cell-substrate adherens junction	GO:0003779//actin binding;GO:0005524//ATP binding;GO:0032559//adenyl ribonucleotide binding;GO:0008092//cytoskeletal protein binding;GO:0003774//motor activity;GO:0017111//nucleoside-triphosphatase activity;GO:0005516//calmodulin binding	GO:0003012//muscle system process	K10352//myosin heavy chain	gi|2828361|dbj|BAA24583.1|//myosin heavy chain isoform fast type [Sus scrofa];gi|157279731|ref|NP_001098421.1|//myosin-1 [Sus scrofa]
ENSSSCG00000016509	BGI_novel_T003679,BGI_novel_T003680,BGI_novel_T003681,BGI_novel_T003682,ENSSSCT00000017974	83.13	78.22	68.28	65.58	69.73	69.45	NA	GO:0019899//enzyme binding	NA	K13212//RNA-binding protein Luc7-like 2	gi|431911661|gb|ELK13809.1|//Putative RNA-binding protein Luc7-like 2 [Pteropus alecto];gi|545882231|ref|XP_005657793.1|//PREDICTED: UPF0562 protein C7orf55 homolog [Sus scrofa];gi|548464041|ref|XP_005679579.1|//PREDICTED: putative RNA-binding protein Luc7-like 2 isoform X1 [Capra hircus];gi|512850300|ref|XP_004886995.1|//PREDICTED: putative RNA-binding protein Luc7-like 2 isoform X5 [Heterocepha…
ENSSSCG00000024026	ENSSSCT00000030823	83.09	89.28	71.68	72.47	87.97	87.44	GO:0044424//intracellular part	GO:0019787//small conjugating protein transferase activity	GO:0032446//protein modification by small protein conjugation	K12160//small ubiquitin-related modifier	gi|335300844|ref|XP_003359058.1|//PREDICTED: small ubiquitin-related modifier 3 isoform X1 [Sus scrofa]
ENSSSCG00000004537	ENSSSCT00000005011	82.83	85.37	74.98	67.48	89.29	69.5	GO:0044424//intracellular part	GO:0015036//disulfide oxidoreductase activity	GO:0019725//cellular homeostasis;GO:0018904//ether metabolic process;GO:0006091//generation of precursor metabolites and energy;GO:0051234//establishment of localization	K03671//thioredoxin 1	gi|346716090|ref|NP_001231205.1|//thioredoxin-like protein 1 [Sus scrofa]
ENSSSCG00000015486	BGI_novel_T008351,ENSSSCT00000016870	82.74	81.13	75.2	63.37	73.08	75.72	GO:0031224//intrinsic component of membrane;GO:0016021//integral component of membrane;GO:0000506//glycosylphosphatidylinositol-N-acetylglucosaminyltransferase (GPI-GnT) complex	GO:0008375//acetylglucosaminyltransferase activity;GO:0017176//phosphatidylinositol N-acetylglucosaminyltransferase activity	GO:0006506//GPI anchor biosynthetic process;GO:0006497//protein lipidation	K03859//phosphatidylinositol glycan, class C	gi|395825039|ref|XP_003785751.1|//PREDICTED: phosphatidylinositol N-acetylglucosaminyltransferase subunit C [Otolemur garnettii]
ENSSSCG00000016434	BGI_novel_T003637,ENSSSCT00000017895	82.63	106.91	91.59	78.01	95.39	92.71	GO:0016020//membrane;GO:0030425//dendrite;GO:0043005//neuron projection;GO:0043025//neuronal cell body;GO:0044297//cell body;GO:0005681//spliceosomal complex;GO:0030529//ribonucleoprotein complex;GO:0005829//cytosol;GO:0005886//plasma membrane;GO:0044444//cytoplasmic part	GO:0019003//GDP binding;GO:0003924//GTPase activity;GO:0019901//protein kinase binding;GO:0046872//metal ion binding;GO:0043169//cation binding;GO:0032561//guanyl ribonucleotide binding;GO:0017111//nucleoside-triphosphatase activity;GO:0005525//GTP binding	GO:0008286//insulin receptor signaling pathway;GO:0006184//GTP catabolic process;GO:0035556//intracellular signal transduction;GO:0032008//positive regulation of TOR signaling;GO:0007050//cell cycle arrest;GO:0048168//regulation of neuronal synaptic plasticity;GO:0007264//small GTPase mediated signal transduction;GO:0009967//positive regulation of signal transduction;GO:0048167//regulation of syn…	K07208//Ras homolog enriched in brain	gi|6981476|ref|NP_037348.1|//GTP-binding protein Rheb precursor [Rattus norvegicus]
BGI_novel_G000305	BGI_novel_T003760	82.35	88.28	93.78	74.11	83.24	81.93	GO:0005654//nucleoplasm;GO:0005730//nucleolus;GO:0005737//cytoplasm;GO:0071013//catalytic step 2 spliceosome	GO:0005515//protein binding;GO:0000166//nucleotide binding;GO:0043047//single-stranded telomeric DNA binding;GO:0097157//pre-mRNA intronic binding	GO:0050658//RNA transport;GO:0048025//negative regulation of mRNA splicing, via spliceosome	K13158//heterogeneous nuclear ribonucleoprotein A2/B1	gi|558229184|ref|XP_006138439.1|//PREDICTED: heterogeneous nuclear ribonucleoproteins A2/B1 isoform X1 [Pelodiscus sinensis]
ENSSSCG00000003401	BGI_novel_T006732,BGI_novel_T006733,BGI_novel_T006734,BGI_novel_T006735,ENSSSCT00000003773	82.21	96.58	112.25	74.82	85.6	81.23	NA	NA	NA	K10392//kinesin family member 1	gi|545833506|ref|XP_005665047.1|//PREDICTED: kinesin family member 1B isoform X5 [Sus scrofa];gi|594633177|ref|XP_007170077.1|//PREDICTED: kinesin-like protein KIF1C isoform X8 [Balaenoptera acutorostrata scammoni];gi|350585615|ref|XP_003482004.1|//PREDICTED: kinesin family member 1B isoformX4 [Sus scrofa]
ENSSSCG00000001804	ENSSSCT00000002020	82.11	101.06	97.25	80.98	99.38	93.99	GO:0044459//plasma membrane part;GO:0044430//cytoskeletal part	GO:0030159//receptor signaling complex scaffold activity;GO:0001664//G-protein coupled receptor binding;GO:0008092//cytoskeletal protein binding	GO:0007186//G-protein coupled receptor signaling pathway	K15010//homer	gi|311260662|ref|XP_001927331.2|//PREDICTED: homer protein homolog 2 isoform X1 [Sus scrofa]
ENSSSCG00000014559	ENSSSCT00000015909	81.82	76.44	72.21	74.5	76.18	68.1	GO:0022624//proteasome accessory complex	GO:0005488//binding	GO:0030330//DNA damage response, signal transduction by p53 class mediator;GO:0016070//RNA metabolic process;GO:0006520//cellular amino acid metabolic process;GO:0051320//S phase;GO:0007050//cell cycle arrest;GO:0006915//apoptotic process;GO:0043161//proteasome-mediated ubiquitin-dependent protein catabolic process;GO:0007126//meiotic nuclear division;GO:0051439//regulation of ubiquitin-protein l…	K03039//26S proteasome regulatory subunit N9	gi|311250750|ref|XP_003124275.1|//PREDICTED: 26S proteasome non-ATPase regulatory subunit 13 isoform X1 [Sus scrofa]
ENSSSCG00000003738	BGI_novel_T006959,BGI_novel_T006960,BGI_novel_T006961,BGI_novel_T006962,BGI_novel_T006963,ENSSSCT00000004139	81.71	89.97	55.37	72.95	85.7	46.61	NA	NA	NA	K10436//microtubule-associated protein, RP/EB family	gi|545224878|ref|XP_001915975.2|//PREDICTED: LOW QUALITY PROTEIN: microtubule-associated protein RP/EB family member 2 [Equus caballus];gi|667280044|ref|XP_008573924.1|//PREDICTED: microtubule-associated protein RP/EB family member 2 isoform X1 [Galeopterus variegatus];gi|472369845|ref|XP_004404436.1|//PREDICTED: microtubule-associated protein RP/EB family member 2 isoform 1 [Odobenus rosmarus di…
ENSSSCG00000030740	ENSSSCT00000032723	81.51	79.66	84.69	69.38	69.98	101.67	GO:0030529//ribonucleoprotein complex;GO:0044444//cytoplasmic part	GO:0005198//structural molecule activity	GO:0031016//pancreas development;GO:0019080//viral gene expression;GO:0006412//translation	K02880//large subunit ribosomal protein L17e	gi|568993889|ref|XP_006521674.1|//PREDICTED: LOW QUALITY PROTEIN: 60S ribosomal protein L17-like [Mus musculus]
ENSSSCG00000023670	ENSSSCT00000032466	81.41	71.65	83.06	83.52	72.75	76.29	GO:0043231//intracellular membrane-bounded organelle;GO:0044444//cytoplasmic part	GO:0016615//malate dehydrogenase activity	GO:0043648//dicarboxylic acid metabolic process;GO:0005975//carbohydrate metabolic process;GO:0009060//aerobic respiration	K00025//malate dehydrogenase [EC:1.1.1.37]	gi|350596594|ref|XP_003484293.1|//PREDICTED: malate dehydrogenase, cytoplasmic-like isoform X1 [Sus scrofa]
ENSSSCG00000004480	ENSSSCT00000004950	81.33	87.09	85.25	70.28	87.52	82.52	GO:0005743//mitochondrial inner membrane	GO:0015002//heme-copper terminal oxidase activity	NA	K02270//cytochrome c oxidase subunit 7a	gi|670984074|ref|XP_008683132.1|//PREDICTED: LOW QUALITY PROTEIN: uncharacterized protein LOC103657485 [Ursus maritimus]
ENSSSCG00000028178	ENSSSCT00000030683	81.26	92.21	77.07	71.49	90.03	82.38	GO:0044429//mitochondrial part;GO:0044459//plasma membrane part;GO:0043234//protein complex	GO:0016836//hydro-lyase activity	GO:0043648//dicarboxylic acid metabolic process;GO:0009060//aerobic respiration;GO:0001894//tissue homeostasis	K01679//fumarate hydratase, class II [EC:4.2.1.2]	gi|343790920|ref|NP_001230517.1|//fumarate hydratase [Sus scrofa]
ENSSSCG00000013379	ENSSSCT00000014613	81.24	94.95	97.7	78.92	78.68	80.02	GO:0043231//intracellular membrane-bounded organelle;GO:0005887//integral component of plasma membrane;GO:0042383//sarcolemma	GO:0005515//protein binding;GO:0005242//inward rectifier potassium channel activity;GO:0032559//adenyl ribonucleotide binding	GO:0048545//response to steroid hormone;GO:0003008//system process;GO:0006873//cellular ion homeostasis;GO:0071805//potassium ion transmembrane transport;GO:0019318//hexose metabolic process;GO:0050796//regulation of insulin secretion	K05004//potassium inwardly-rectifying channel subfamily J member 11	gi|545808323|ref|XP_005661161.1|//PREDICTED: ATP-sensitive inward rectifier potassium channel 11 [Sus scrofa]
ENSSSCG00000011955	ENSSSCT00000013081	81.09	92.02	87.79	56.67	76.75	90.37	GO:0043231//intracellular membrane-bounded organelle	NA	GO:0006511//ubiquitin-dependent protein catabolic process;GO:0032446//protein modification by small protein conjugation	NA	gi|545866417|ref|XP_003132744.2|//PREDICTED: PEST proteolytic signal-containing nuclear protein [Sus scrofa]
ENSSSCG00000028968	ENSSSCT00000022276	80.8	92.85	76.77	86.37	81.24	82.27	GO:0044464//cell part	GO:0032561//guanyl ribonucleotide binding	GO:0035556//intracellular signal transduction	K04392//Ras-related C3 botulinum toxin substrate 1	gi|723145159|ref|XP_010289728.1|//PREDICTED: ras-related C3 botulinum toxin substrate 1 [Phaethon lepturus]
ENSSSCG00000029652	ENSSSCT00000027228	80.7	83.06	81.72	76.63	85.58	80.5	GO:0016020//membrane	NA	GO:0006915//apoptotic process	NA	gi|558137442|ref|XP_006091598.1|//PREDICTED: bax inhibitor 1 [Myotis lucifugus]
ENSSSCG00000015784	ENSSSCT00000017187	80.2	87.45	113.27	90.26	96.12	74.55	GO:0043231//intracellular membrane-bounded organelle	NA	NA	K01897//long-chain acyl-CoA synthetase [EC:6.2.1.3]	gi|545873913|ref|XP_005671765.1|//PREDICTED: long-chain-fatty-acid--CoA ligase 1 isoform X2 [Sus scrofa]
ENSSSCG00000029331	BGI_novel_T002296,BGI_novel_T002297,BGI_novel_T002298,BGI_novel_T002299,BGI_novel_T002300,BGI_novel_T002301,ENSSSCT00000022985	80.17	70.09	119.48	81.8	92.91	86.57	NA	NA	NA	K12567//titin [EC:2.7.11.1]	gi|545868396|ref|XP_005657342.1|//PREDICTED: palladin [Sus scrofa];gi|426345939|ref|XP_004040650.1|//PREDICTED: palladin isoform 1 [Gorilla gorilla gorilla];gi|655604969|ref|XP_008247896.1|//PREDICTED: palladin isoform X4 [Oryctolagus cuniculus]
ENSSSCG00000013554	ENSSSCT00000014804	79.92	95.12	72.55	91.21	74.7	78.74	GO:0016020//membrane;GO:0043232//intracellular non-membrane-bounded organelle;GO:0000323//lytic vacuole	GO:0005515//protein binding;GO:0004871//signal transducer activity	GO:0016192//vesicle-mediated transport	K07196//thyroid hormone receptor interactor 10	gi|545810084|ref|XP_005654787.1|//PREDICTED: cdc42-interacting protein 4 isoform X2 [Sus scrofa]
ENSSSCG00000009585	ENSSSCT00000010506,ENSSSCT00000035196,ENSSSCT00000035593,ENSSSCT00000035706,ENSSSCT00000035938,ENSSSCT00000036302,ENSSSCT00000036470	79.83	70.31	42.13	71.99	206.82	38.93	GO:0043231//intracellular membrane-bounded organelle	GO:0005488//binding	GO:0032502//developmental process;GO:0000165//MAPK cascade;GO:0006259//DNA metabolic process;GO:0033673//negative regulation of kinase activity;GO:0032609//interferon-gamma production;GO:0048869//cellular developmental process;GO:0042093//T-helper cell differentiation;GO:0012501//programmed cell death;GO:0032501//multicellular organismal process;GO:0043549//regulation of kinase activity;GO:000704…	K04402//growth arrest and DNA-damage-inducible protein	gi|548479153|ref|XP_005684431.1|//PREDICTED: growth arrest and DNA damage-inducible protein GADD45 gamma, partial [Capra hircus];gi|297591973|ref|NP_001172058.1|//growth arrest and DNA damage-inducible protein GADD45 gamma [Sus scrofa];gi|511919235|ref|XP_004778859.1|//PREDICTED: growth arrest and DNA damage-inducible protein GADD45 gamma isoform X1 [Mustela putorius furo]
ENSSSCG00000004255	BGI_novel_T000108,BGI_novel_T000109,BGI_novel_T000110,BGI_novel_T000111,ENSSSCT00000004703	79.42	62.51	68.35	87.63	57.03	54.42	GO:0044424//intracellular part	NA	GO:0006355//regulation of transcription, DNA-templated	K10955//intestinal mucin-2;K13909//mucin-7	gi|602685482|ref|XP_007454985.1|//PREDICTED: transcription cofactor vestigial-like protein 2 isoform X1 [Lipotes vexillifer];gi|528960495|ref|XP_005210806.1|//PREDICTED: transcription cofactor vestigial-like protein 2 isoform X1 [Bos taurus];gi|350578202|ref|XP_003480313.1|//PREDICTED: transcription cofactor vestigial-like protein 2 isoform X1 [Sus scrofa];gi|118151152|ref|NP_001071500.1|//transc…
ENSSSCG00000007275	BGI_novel_T003496,BGI_novel_T003497,BGI_novel_T003498,ENSSSCT00000007960	79.41	76.44	67.27	57.97	80.41	86.8	GO:0071013//catalytic step 2 spliceosome	GO:0000166//nucleotide binding;GO:0003676//nucleic acid binding	NA	K12895//heterogeneous nuclear ribonucleoprotein C-like 2	gi|311274743|ref|XP_003134451.1|//PREDICTED: RNA-binding protein Raly isoformX2 [Sus scrofa];gi|584034658|ref|XP_006764649.1|//PREDICTED: RNA-binding protein Raly isoform X1 [Myotis davidii];gi|311274741|ref|XP_001929139.2|//PREDICTED: RNA-binding protein Raly isoformX1 [Sus scrofa]
ENSSSCG00000004578	BGI_novel_T000212,ENSSSCT00000005057,ENSSSCT00000034155	79.38	111.95	65.74	95.84	85.57	91.48	GO:0005768//endosome;GO:0005886//plasma membrane;GO:0048770//pigment granule;GO:0005578//proteinaceous extracellular matrix	GO:0046872//metal ion binding;GO:0005515//protein binding;GO:0055102//lipase inhibitor activity;GO:0005543//phospholipid binding	GO:0030195//negative regulation of blood coagulation;GO:0006906//vesicle fusion;GO:0030198//extracellular matrix organization;GO:0048646//anatomical structure formation involved in morphogenesis	K17092//annexin A2	gi|545800131|ref|XP_005659594.1|//PREDICTED: annexin A2 isoform X1 [Sus scrofa];gi|344293477|ref|XP_003418449.1|//PREDICTED: annexin A2-like [Loxodonta africana]
ENSSSCG00000002654	BGI_novel_T006268,ENSSSCT00000002945	79.23	79.67	70.62	92.58	70.92	57.82	NA	NA	NA	K10308//F-box protein 31	gi|350584796|ref|XP_003126864.2|//PREDICTED: F-box only protein 31 [Sus scrofa];gi|635034255|ref|XP_007992481.1|//PREDICTED: F-box only protein 31 isoform X1 [Chlorocebus sabaeus]
ENSSSCG00000012771	BGI_novel_T009580,ENSSSCT00000013962	79.18	103.49	76.83	68.15	105.32	83.87	GO:0016021//integral component of membrane	GO:0015291//secondary active transmembrane transporter activity;GO:0005326//neurotransmitter transporter activity;GO:0005308//creatine transmembrane transporter activity	GO:0072337//modified amino acid transport;GO:0035725//sodium ion transmembrane transport;GO:0003012//muscle system process;GO:0015697//quaternary ammonium group transport;GO:0006599//phosphagen metabolic process	K05039//solute carrier family 6 (neurotransmitter transporter, GABA) member 6/8/11/12/13	gi|594671355|ref|XP_007183620.1|//PREDICTED: sodium- and chloride-dependent GABA transporter ine-like [Balaenoptera acutorostrata scammoni];gi|293597639|ref|NP_001170798.1|//sodium- and chloride-dependent creatine transporter 1 [Sus scrofa]
ENSSSCG00000015424	ENSSSCT00000016802	79.11	82.9	77.8	68.17	74.81	71.2	GO:0031981//nuclear lumen;GO:0043234//protein complex	GO:0032559//adenyl ribonucleotide binding;GO:0017111//nucleoside-triphosphatase activity	GO:0030330//DNA damage response, signal transduction by p53 class mediator;GO:0016070//RNA metabolic process;GO:0006520//cellular amino acid metabolic process;GO:0051320//S phase;GO:0007050//cell cycle arrest;GO:0006915//apoptotic process;GO:0043161//proteasome-mediated ubiquitin-dependent protein catabolic process;GO:0051439//regulation of ubiquitin-protein ligase activity involved in mitotic ce…	K03061//26S proteasome regulatory subunit T1	gi|602713789|ref|XP_007467114.1|//PREDICTED: LOW QUALITY PROTEIN: 26S protease regulatory subunit 7 [Lipotes vexillifer]
ENSSSCG00000022404	ENSSSCT00000028449	79	107.54	118.11	87.66	78.81	90.54	NA	NA	NA	K06519//solute carrier family 3, member 2	gi|171465894|gb|ACB46190.1|//solute carrier family 3 member 2 [Sus scrofa]
ENSSSCG00000008516	BGI_novel_T005199,ENSSSCT00000009320	78.99	81.25	71.29	68.78	61.26	61.78	GO:0048188//Set1C/COMPASS complex;GO:0005730//nucleolus;GO:0005794//Golgi apparatus;GO:0005802//trans-Golgi network;GO:0044431//Golgi apparatus part;GO:0034708//methyltransferase complex	GO:0042802//identical protein binding;GO:0042803//protein homodimerization activity	GO:0016197//endosomal transport;GO:0010467//gene expression;GO:0006355//regulation of transcription, DNA-templated;GO:0051568//histone H3-K4 methylation;GO:0034968//histone lysine methylation;GO:0016192//vesicle-mediated transport	K14965//protein dpy-30	gi|440908305|gb|ELR58340.1|//Protein dpy-30-like protein, partial [Bos mutus]
ENSSSCG00000000190	ENSSSCT00000000203	78.89	71.82	54.69	68.51	76.56	70.92	GO:0032991//macromolecular complex;GO:0015630//microtubule cytoskeleton	GO:0032561//guanyl ribonucleotide binding;GO:0017111//nucleoside-triphosphatase activity;GO:0005198//structural molecule activity	GO:0006458//'de novo' protein folding;GO:0007010//cytoskeleton organization;GO:0007017//microtubule-based process;GO:0009207//purine ribonucleoside triphosphate catabolic process;GO:0043623//cellular protein complex assembly	K07374//tubulin alpha	gi|676279510|gb|KFO33467.1|//Tubulin alpha-1C chain [Fukomys damarensis]
ENSSSCG00000007019	ENSSSCT00000007682,ENSSSCT00000007688	78.87	92.78	70.39	71.46	85.97	63.56	NA	GO:0016747//transferase activity, transferring acyl groups other than amino-acyl groups	NA	K13506//glycerol-3-phosphate O-acyltransferase 3/4 [EC:2.3.1.15]	gi|222083569|gb|ACM41717.1|//testis spermatogenesis cell apoptosis-related protein 7 [Sus scrofa];gi|586458554|ref|XP_006859996.1|//PREDICTED: glycerol-3-phosphate acyltransferase 4 [Chrysochloris asiatica]
ENSSSCG00000014361	ENSSSCT00000015690	78.77	81.53	78.38	89.08	79.3	80.61	NA	NA	NA	NA	NA
ENSSSCG00000000496	ENSSSCT00000000535	78.77	87.89	80.66	59.7	80.13	79.99	GO:0031981//nuclear lumen;GO:0043234//protein complex;GO:0044444//cytoplasmic part	GO:0005515//protein binding;GO:0032559//adenyl ribonucleotide binding	GO:0006458//'de novo' protein folding	K09494//T-complex protein 1 subunit beta	gi|724967521|ref|XP_010357039.1|//PREDICTED: T-complex protein 1 subunit beta [Rhinopithecus roxellana]
ENSSSCG00000023903	ENSSSCT00000025595	78.69	90.01	82.37	86.02	92.82	96.4	GO:0005753//mitochondrial proton-transporting ATP synthase complex;GO:0033177//proton-transporting two-sector ATPase complex, proton-transporting domain	NA	GO:0006754//ATP biosynthetic process;GO:0006818//hydrogen transport	K02129//F-type H+-transporting ATPase subunit e	gi|545843610|ref|XP_005653609.1|//PREDICTED: ATP synthase subunit e, mitochondrial isoform X1 [Sus scrofa]
ENSSSCG00000013418	ENSSSCT00000014662	78.62	82.63	89.64	54.78	61.77	103.99	NA	GO:0004175//endopeptidase activity	GO:0006956//complement activation	K01334//component factor D [EC:3.4.21.46]	gi|545810782|ref|XP_003123033.2|//PREDICTED: transmembrane protease serine 9 [Sus scrofa]
ENSSSCG00000016077	BGI_novel_T003101,ENSSSCT00000017505,ENSSSCT00000022887	78.48	110.79	97.44	53.68	73.89	79.03	GO:0012505//endomembrane system;GO:0005768//endosome;GO:0044421//extracellular region part;GO:0044429//mitochondrial part;GO:0044425//membrane part;GO:0016023//cytoplasmic membrane-bounded vesicle;GO:0019866//organelle inner membrane;GO:0043235//receptor complex	GO:0005515//protein binding;GO:0032559//adenyl ribonucleotide binding	GO:0050863//regulation of T cell activation;GO:0006457//protein folding;GO:0045190//isotype switching;GO:0002696//positive regulation of leukocyte activation;GO:0032481//positive regulation of type I interferon production;GO:0002224//toll-like receptor signaling pathway;GO:0006915//apoptotic process;GO:0002424//T cell mediated immune response to tumor cell;GO:0002367//cytokine production involved…	K04077//chaperonin GroEL	gi|594686099|ref|XP_007190530.1|//PREDICTED: 60 kDa heat shock protein, mitochondrial isoform X1 [Balaenoptera acutorostrata scammoni];gi|221042412|dbj|BAH12883.1|//unnamed protein product [Homo sapiens];gi|528939694|ref|XP_005202684.1|//PREDICTED: 60 kDa heat shock protein, mitochondrial isoform X1 [Bos taurus]
ENSSSCG00000020962	ENSSSCT00000027876	78.46	74.82	67	54.11	72.77	68.59	NA	NA	NA	K10418//dynein light chain LC8-type	gi|119614889|gb|EAW94483.1|//dynein, light chain, LC8-type 2, isoform CRA_a, partial [Homo sapiens]
ENSSSCG00000001512	BGI_novel_T007282,BGI_novel_T007283,BGI_novel_T007284,ENSSSCT00000001685	78.44	85.75	66.27	85.89	79.29	87.46	NA	NA	NA	K03926//periplasmic divalent cation tolerance protein	gi|529002522|ref|XP_005223273.1|//PREDICTED: protein CutA isoform X1 [Bos taurus];gi|281338460|gb|EFB14044.1|//hypothetical protein PANDA_002264 [Ailuropoda melanoleuca];gi|545839039|ref|XP_005665946.1|//PREDICTED: protein CutA isoform X3 [Sus scrofa];gi|667304217|ref|XP_008582253.1|//PREDICTED: protein CutA isoform X2 [Galeopterus variegatus]
ENSSSCG00000020657	ENSSSCT00000028783,ENSSSCT00000035920,ENSSSCT00000036457	78.33	78.44	65.58	59.12	73.01	81.32	GO:0031224//intrinsic component of membrane;GO:0009986//cell surface;GO:0016021//integral component of membrane	GO:0005515//protein binding;GO:0004888//transmembrane signaling receptor activity	GO:0023052//signaling;GO:0031589//cell-substrate adhesion	K05719//integrin beta 1;K06578//Lutheran blood group glycoprotein	gi|350585312|ref|XP_003481932.1|//PREDICTED: basal cell adhesion molecule isoform X1 [Sus scrofa];gi|545831460|ref|XP_005653341.1|//PREDICTED: basal cell adhesion molecule isoform X2 [Sus scrofa]
ENSSSCG00000003520	BGI_novel_T006797,ENSSSCT00000003910,ENSSSCT00000003911,ENSSSCT00000033211,ENSSSCT00000034073,ENSSSCT00000035163,ENSSSCT00000035480,ENSSSCT00000036164	78.31	76.79	71.39	76.3	71.7	78.48	GO:0016020//membrane;GO:0042995//cell projection;GO:0051233//spindle midzone;GO:0016023//cytoplasmic membrane-bounded vesicle;GO:0070161//anchoring junction;GO:0000139//Golgi membrane;GO:0030496//midbody;GO:0043025//neuronal cell body;GO:0012505//endomembrane system;GO:0005829//cytosol;GO:0005886//plasma membrane;GO:0072686//mitotic spindle;GO:0005815//microtubule organizing center;GO:0043005//ne…	GO:0042802//identical protein binding;GO:0031435//mitogen-activated protein kinase kinase kinase binding;GO:0030742//GTP-dependent protein binding;GO:0019901//protein kinase binding;GO:0003924//GTPase activity;GO:0034191//apolipoprotein A-I receptor binding;GO:0032561//guanyl ribonucleotide binding;GO:0017111//nucleoside-triphosphatase activity;GO:0005525//GTP binding;GO:0031996//thioesterase bin…	GO:0046330//positive regulation of JNK cascade;GO:0007596//blood coagulation;GO:0009746//response to hexose;GO:0043551//regulation of phosphatidylinositol 3-kinase activity;GO:0031424//keratinization;GO:0010608//posttranscriptional regulation of gene expression;GO:0007067//mitotic nuclear division;GO:0060789//hair follicle placode formation;GO:0035088//establishment or maintenance of apical/basal…	K04393//cell division control protein 42	gi|512967347|ref|XP_004845851.1|//PREDICTED: cell division control protein 42 homolog [Heterocephalus glaber];gi|704584573|ref|XP_010189524.1|//PREDICTED: cell division control protein 42 homolog isoform X1 [Mesitornis unicolor];gi|194387042|dbj|BAG59887.1|//unnamed protein product [Homo sapiens];gi|194384276|dbj|BAG64911.1|//unnamed protein product [Homo sapiens]
ENSSSCG00000006680	BGI_novel_T005660,BGI_novel_T005661,ENSSSCT00000007318	78.25	63.29	64.16	63.97	77.49	74.43	GO:0009986//cell surface;GO:0005615//extracellular space;GO:0044464//cell part;GO:0005886//plasma membrane	GO:0015026//coreceptor activity	GO:0055072//iron ion homeostasis;GO:0045944//positive regulation of transcription from RNA polymerase II promoter;GO:0030509//BMP signaling pathway	K06847//RGM domain family;K06766//neogenin	gi|466086489|ref|XP_004285830.1|//PREDICTED: hemojuvelin isoform 1 [Orcinus orca];gi|545823318|ref|XP_005663576.1|//PREDICTED: hemojuvelin isoform X3 [Sus scrofa]
ENSSSCG00000023277	ENSSSCT00000027917,ENSSSCT00000035426	78.05	94.6	86.01	83.18	93.22	92.02	GO:0043231//intracellular membrane-bounded organelle;GO:0031224//intrinsic component of membrane;GO:0019866//organelle inner membrane;GO:0005746//mitochondrial respiratory chain	NA	GO:0006091//generation of precursor metabolites and energy;GO:0051234//establishment of localization	K03945//NADH dehydrogenase (ubiquinone) 1 alpha subcomplex subunit 1	gi|335306458|ref|XP_003135387.2|//PREDICTED: NADH dehydrogenase [ubiquinone] 1 alpha subcomplex subunit 1 [Sus scrofa]
ENSSSCG00000014032	BGI_novel_T004410,ENSSSCT00000015328	78.04	72.06	62.28	63.76	67.31	64.34	GO:0032991//macromolecular complex;GO:0005730//nucleolus;GO:0016604//nuclear body;GO:0030529//ribonucleoprotein complex;GO:0015030//Cajal body	GO:0003723//RNA binding;GO:0003676//nucleic acid binding	GO:0042254//ribosome biogenesis;GO:0006364//rRNA processing	K11129//H/ACA ribonucleoprotein complex subunit 2	gi|545811250|ref|XP_003123719.2|//PREDICTED: H/ACA ribonucleoprotein complex subunit 2 isoform 1 [Sus scrofa]
ENSSSCG00000016435	BGI_novel_T003642,ENSSSCT00000017896	77.89	77.54	77.54	92.85	69.98	88.17	GO:0031981//nuclear lumen;GO:0070603//SWI/SNF superfamily-type complex	GO:0051427//hormone receptor binding;GO:0003712//transcription cofactor activity	GO:0051098//regulation of binding;GO:0009887//organ morphogenesis;GO:0030154//cell differentiation;GO:0006325//chromatin organization;GO:0006355//regulation of transcription, DNA-templated;GO:0006629//lipid metabolic process	K11650//SWI/SNF-related matrix-associated actin-dependent regulator of chromatin subfamily D	gi|335305097|ref|XP_003134625.2|//PREDICTED: SWI/SNF-related matrix-associated actin-dependent regulator of chromatin subfamily D member 3 [Sus scrofa];gi|537137048|gb|ERE66901.1|//SWI/SNF-related matrix-associated actin-dependent regulator of chromatin subfamily D member 3 [Cricetulus griseus]
ENSSSCG00000011885	BGI_novel_T002160,BGI_novel_T002161,ENSSSCT00000013002	77.82	82.8	78.95	103.75	54.9	84.79	NA	NA	NA	K10315//F-box protein 40	gi|190888874|gb|ACE96048.1|//muscle and heart F-box protein 40 [Sus scrofa];gi|545865894|ref|XP_005654116.1|//PREDICTED: LOW QUALITY PROTEIN: F-box only protein 40 [Sus scrofa]
ENSSSCG00000028920	BGI_novel_T001509,ENSSSCT00000023831	77.69	81.08	69.46	69.9	76.85	72.36	GO:0043231//intracellular membrane-bounded organelle;GO:0005739//mitochondrion	GO:0003677//DNA binding	GO:0070584//mitochondrion morphogenesis;GO:0007005//mitochondrion organization	K17809//polymerase delta-interacting protein 2	gi|635088682|ref|XP_008008966.1|//PREDICTED: polymerase delta-interacting protein 2 [Chlorocebus sabaeus]
ENSSSCG00000008222	ENSSSCT00000009004,ENSSSCT00000031530	77.66	78.32	78.64	75.94	81.14	81.82	NA	NA	NA	K12193//charged multivesicular body protein 3	gi|676278626|gb|KFO32638.1|//Charged multivesicular body protein 3 [Fukomys damarensis];gi|545816424|ref|XP_003354782.2|//PREDICTED: LOW QUALITY PROTEIN: charged multivesicular body protein 3 isoform 2 [Sus scrofa]
ENSSSCG00000017818	ENSSSCT00000019393	77.58	80.54	59	83.4	74.07	80.85	GO:0044421//extracellular region part;GO:0048770//pigment granule	GO:0004866//endopeptidase inhibitor activity	GO:0010466//negative regulation of peptidase activity;GO:0006508//proteolysis;GO:0001525//angiogenesis;GO:0010720//positive regulation of cell development;GO:0050680//negative regulation of epithelial cell proliferation	K19614//pigment epithelium-derived factor	gi|118403912|ref|NP_001072130.1|//pigment epithelium-derived factor precursor [Sus scrofa]
ENSSSCG00000010203	BGI_novel_T002591,ENSSSCT00000011169	77.53	96.42	68.35	83.3	80.35	66.7	GO:0031981//nuclear lumen;GO:0005654//nucleoplasm;GO:0030529//ribonucleoprotein complex;GO:0005737//cytoplasm;GO:0071013//catalytic step 2 spliceosome	GO:0003723//RNA binding;GO:0000166//nucleotide binding;GO:0003727//single-stranded RNA binding	GO:0006396//RNA processing;GO:0006397//mRNA processing;GO:0043484//regulation of RNA splicing;GO:0010468//regulation of gene expression	K12898//heterogeneous nuclear ribonucleoprotein F/H	gi|194042674|ref|XP_001929089.1|//PREDICTED: heterogeneous nuclear ribonucleoprotein F isoformX5 [Sus scrofa];gi|676280041|gb|KFO33947.1|//Heterogeneous nuclear ribonucleoprotein F [Fukomys damarensis]
ENSSSCG00000000406	ENSSSCT00000000439	77.12	91.13	66.79	63.08	71.38	72.18	GO:0030529//ribonucleoprotein complex;GO:0044444//cytoplasmic part;GO:0044427//chromosomal part	GO:0003964//RNA-directed DNA polymerase activity;GO:0005515//protein binding;GO:0016860//intramolecular oxidoreductase activity	GO:0009058//biosynthetic process;GO:0006693//prostaglandin metabolic process;GO:0023052//signaling;GO:0006259//DNA metabolic process;GO:0042026//protein refolding	K15730//cytosolic prostaglandin-E synthase [EC:5.3.99.3]	gi|511907519|ref|XP_004773209.1|//PREDICTED: uncharacterized protein LOC101670420 isoform X2 [Mustela putorius furo]
ENSSSCG00000002383	BGI_novel_T007601,ENSSSCT00000002650	76.86	60.86	29.27	44.75	123.07	24.34	GO:0043231//intracellular membrane-bounded organelle;GO:0043234//protein complex;GO:0005667//transcription factor complex	GO:0043566//structure-specific DNA binding;GO:0070412//R-SMAD binding;GO:0043565//sequence-specific DNA binding;GO:0046332//SMAD binding;GO:0003700//sequence-specific DNA binding transcription factor activity;GO:0044212//transcription regulatory region DNA binding;GO:0046983//protein dimerization activity;GO:0001071//nucleic acid binding transcription factor activity	GO:0007399//nervous system development;GO:0042493//response to drug;GO:0034614//cellular response to reactive oxygen species;GO:0007154//cell communication;GO:0007178//transmembrane receptor protein serine/threonine kinase signaling pathway;GO:0048731//system development;GO:0000302//response to reactive oxygen species;GO:0007179//transforming growth factor beta receptor signaling pathway;GO:00603…	K04379//proto-oncogene protein c-fos	gi|178057282|ref|NP_001116585.1|//proto-oncogene c-Fos [Sus scrofa]
ENSSSCG00000029199	ENSSSCT00000025729	76.8	80.86	55.97	71.39	65.53	52.11	GO:0016021//integral component of membrane	GO:0005216//ion channel activity	NA	K04848//voltage-gated sodium channel type IV beta	gi|311264002|ref|XP_003129950.1|//PREDICTED: sodium channel subunit beta-4 [Sus scrofa]
ENSSSCG00000029722	ENSSSCT00000028896	76.78	65.8	44.41	61.38	62.69	65.08	GO:0043231//intracellular membrane-bounded organelle;GO:0044444//cytoplasmic part	GO:0005515//protein binding;GO:0008047//enzyme activator activity	GO:0044267//cellular protein metabolic process;GO:0050896//response to stimulus	NA	gi|194038625|ref|XP_001928925.1|//PREDICTED: activator of 90 kDa heat shock protein ATPase homolog 1 [Sus scrofa]
ENSSSCG00000017419	ENSSSCT00000018963	76.51	74.94	70.8	69.05	66.56	60.47	NA	NA	NA	K09527//DnaJ homolog subfamily C member 7	gi|472382377|ref|XP_004410574.1|//PREDICTED: dnaJ homolog subfamily C member 7 isoform 1 [Odobenus rosmarus divergens]
ENSSSCG00000013891	ENSSSCT00000015177	76.49	75.7	67.32	65.97	76.62	68.29	NA	NA	NA	NA	gi|545808734|ref|XP_005654961.1|//PREDICTED: coiled-coil domain-containing protein 124 isoform X1 [Sus scrofa]
ENSSSCG00000001231	ENSSSCT00000001334,ENSSSCT00000036412	76.46	193.36	45.15	71.95	71.11	64.1	GO:0031224//intrinsic component of membrane;GO:0042611//MHC protein complex	NA	GO:0048002//antigen processing and presentation of peptide antigen	K06751//major histocompatibility complex, class I;K06459//CD8B antigen, beta polypeptide;K06458//CD8A antigen, alpha polypeptide	gi|5690004|emb|CAB51874.1|//swine leucocyte antigen 2/2(SLA-2/2) [Sus scrofa]
[truncated: 16,073 more rows]
