# Supplementary material for: A Key Gene, PLIN1, Can Affect Porcine Intramuscular Fat Content Based on Transcriptome Analysis
Source: Genes (Basel). 2018 Apr 4;9(4):194. doi: 10.3390/genes9040194 (PMC5924536; doi:10.3390/genes9040194)
Supplement: Supplementary file 1 [file genes-09-00194-s001.zip › Supplementary File(s)/Table S4.xlsx]

## Sheet: 工作表1
Table S4. Summary of DEGs.
GeneID	Length	H-Expression	L-Expression	log2FoldChange(L/H)	Probability	Up/Down-Regulation(L/H)	Cellular Component	Molecular Function	Biological Process	Kegg Orthology	Nr Description
BGI_novel_G000073	1312	11.7233	2.41333	-2.28028	0.800423	Down	GO:0005739//mitochondrion;GO:0005777//peroxisome	GO:0000287//magnesium ion binding;GO:0016787//hydrolase activity;GO:0004452//isopentenyl-diphosphate delta-isomerase activity;GO:0030145//manganese ion binding	GO:0008299//isoprenoid biosynthetic process;GO:0035634//response to stilbenoid;GO:0006695//cholesterol biosynthetic process;GO:0050992//dimethylallyl diphosphate biosynthetic process	K01823//isopentenyl-diphosphate delta-isomerase [EC:5.3.3.2]	gi|545854115|ref|XP_005668301.1|//PREDICTED: isopentenyl-diphosphate Delta-isomerase 1 isoform X1 [Sus scrofa]
BGI_novel_G000107	440	2.75667	9.04333	1.71393	0.747956	Up	NA	NA	NA	K03033//26S proteasome regulatory subunit N3	gi|350590376|ref|XP_003483046.1|//PREDICTED: 26S proteasome non-ATPase regulatory subunit 3-like [Sus scrofa]
BGI_novel_G000109	517	1.34	0.01	-7.06609	0.705223	Down	GO:0005834//heterotrimeric G-protein complex	GO:0004871//signal transducer activity;GO:0003924//GTPase activity	GO:0007186//G-protein coupled receptor signaling pathway	K04549//guanine nucleotide-binding protein G(I)/G(S)/G(O) subunit gamma-T2	gi|545858549|ref|XP_005668915.1|//PREDICTED: guanine nucleotide-binding protein G(I)/G(S)/G(O) subunit gamma-T2 isoform X2 [Sus scrofa]
BGI_novel_G000135	391	0.2	2.3	3.52356	0.702147	Up	NA	NA	NA	K04364//growth factor receptor-binding protein 2	gi|350590927|ref|XP_003483168.1|//PREDICTED: GRB2-related adapter protein isoform 2 [Sus scrofa]
BGI_novel_G000191	1497	1.81	0.01	-7.49985	0.763057	Down	NA	NA	NA	K12567//titin [EC:2.7.11.1];K04208//neuropeptide Y receptor type 6	gi|344288221|ref|XP_003415849.1|//PREDICTED: palladin isoform 1 [Loxodonta africana]
BGI_novel_G000203	286	0.01	1.51	7.2384	0.729065	Up	NA	NA	NA	K04077//chaperonin GroEL	gi|545870460|ref|XP_005657470.1|//PREDICTED: LOW QUALITY PROTEIN: 60 kDa heat shock protein, mitochondrial-like [Sus scrofa]
BGI_novel_G000231	220	1.36333	0.01	-7.09099	0.708229	Down	NA	NA	NA	K12647//interferon-induced helicase C domain-containing protein 1 [EC:3.6.4.13]	gi|545874461|ref|XP_005671938.1|//PREDICTED: interferon-induced helicase C domain-containing protein 1 isoform X1 [Sus scrofa]
BGI_novel_G000336	2016	8.53	1.91	-2.15897	0.776313	Down	NA	NA	NA	K17531//Obscurin-RhoGEF [EC:2.7.11.1]	gi|545808503|ref|XP_005661212.1|//PREDICTED: obscurin, partial [Sus scrofa]
BGI_novel_G000338	413	4.70333	0.52	-3.1771	0.780748	Down	NA	NA	NA	K17726//leukotriene-B4 20-monooxygenase / phylloquinone omega-hydroxylase [EC:1.14.13.30 1.14.13.194]	gi|545808884|ref|XP_005654942.1|//PREDICTED: cytochrome P450 4F6-like [Sus scrofa]
BGI_novel_G000365	1139	7.3	1.09333	-2.73916	0.7957	Down	NA	NA	NA	K17531//Obscurin-RhoGEF [EC:2.7.11.1]	gi|545810986|ref|XP_005661481.1|//PREDICTED: obscurin, partial [Sus scrofa]
BGI_novel_G000366	1061	16.21	3.13667	-2.36958	0.822003	Down	NA	NA	NA	K17531//Obscurin-RhoGEF [EC:2.7.11.1]	gi|545810986|ref|XP_005661481.1|//PREDICTED: obscurin, partial [Sus scrofa]
BGI_novel_G000367	763	6.43667	2.21667	-1.53792	0.700798	Down	NA	NA	NA	K17531//Obscurin-RhoGEF [EC:2.7.11.1]	gi|545810983|ref|XP_005661480.1|//PREDICTED: obscurin-like, partial [Sus scrofa]
BGI_novel_G000370	621	24.1933	7.06667	-1.77551	0.797228	Down	NA	NA	NA	K17531//Obscurin-RhoGEF [EC:2.7.11.1]	gi|545810989|ref|XP_005661482.1|//PREDICTED: obscurin-like [Sus scrofa]
BGI_novel_G000405	826	0.01	2.44	7.93074	0.812448	Up	GO:0005634//nucleus;GO:0005923//tight junction	NA	GO:0010923//negative regulation of phosphatase activity;GO:0016568//chromatin modification	K17492//ubinuclein	gi|329664016|ref|NP_001192851.1|//ubinuclein-1 [Bos taurus]
BGI_novel_G000415	757	28.1567	3.93667	-2.83843	0.858108	Down	NA	GO:0003823//antigen binding	NA	K06554//immunoglobulin lambda-like polypeptide 1	gi|89215|pir||PT0219//Ig kappa chain V-C region (PLC18) - pig (fragment)
BGI_novel_G000477	1171	1.50333	0.01	-7.23202	0.727884	Down	NA	NA	NA	NA	gi|194035800|ref|XP_001928180.1|//PREDICTED: UPF0690 protein C1orf52 homolog isoform X1 [Sus scrofa]
BGI_novel_G000610	222	0.01	1.51	7.2384	0.729065	Up	NA	NA	NA	K04257//olfactory receptor	gi|148645276|gb|ABR01162.1|//endonuclease/reverse transcriptase [Sus scrofa]
BGI_novel_G000617	223	1.57	0.01	-7.29462	0.736457	Down	NA	NA	NA	K05038//solute carrier family 6 (neurotransmitter transporter, amino acid) member 5/7/9/14	gi|545836650|ref|XP_005656249.1|//PREDICTED: sodium- and chloride-dependent glycine transporter 1-like [Sus scrofa]
BGI_novel_G000721	538	6.35	1.23333	-2.36419	0.768455	Down	NA	NA	NA	K10421//CAP-Gly domain-containing linker protein 1	gi|545892964|ref|XP_005658011.1|//PREDICTED: CAP-Gly domain-containing linker protein 1-like [Sus scrofa]
BGI_novel_G000723	236	0.01	2.64667	8.04803	0.825158	Up	NA	NA	NA	K00280//lysyl oxidase-like protein 2/3/4 [EC:1.4.3.-]	gi|594628646|ref|XP_007167911.1|//PREDICTED: lysyl oxidase homolog 2 [Balaenoptera acutorostrata scammoni]
BGI_novel_G000763	953	3.33667	0.0933333	-5.15987	0.809838	Down	NA	NA	NA	K12567//titin [EC:2.7.11.1]	gi|350593665|ref|XP_003483740.1|//PREDICTED: LOW QUALITY PROTEIN: titin [Sus scrofa]
BGI_novel_G000790	242	1.89333	0.01	-7.56478	0.770717	Down	NA	NA	NA	K09381//paired box protein 3/7	gi|635111161|ref|XP_007978481.1|//PREDICTED: paired box protein Pax-7 isoform X6 [Chlorocebus sabaeus]
BGI_novel_G000809	400	0.01	1.92333	7.58747	0.773207	Up	NA	NA	NA	K08748//solute carrier family 27 (fatty acid transporter), member 5 [EC:6.2.1.7]	gi|545894296|ref|XP_005658682.1|//PREDICTED: bile acyl-CoA synthetase-like [Sus scrofa]
BGI_novel_G000829	245	1.73333	0.01	-7.43741	0.754921	Down	NA	NA	NA	K02310//DNA fragmentation factor, 45 kD, alpha subunit	gi|545835117|ref|XP_005656164.1|//PREDICTED: cell death activator CIDE-A-like isoform X1 [Sus scrofa]
BGI_novel_G000916	305	0.01	1.57	7.29462	0.736457	Up	NA	NA	NA	NA	gi|545891934|ref|XP_005674445.1|//PREDICTED: methyl-CpG-binding domain protein 6 [Sus scrofa]
ENSSSCG00000000444	1384	18.79	5.28667	-1.82953	0.791959	Down	GO:0005815//microtubule organizing center;GO:0005875//microtubule associated complex;GO:0030427//site of polarized growth;GO:0000775//chromosome, centromeric region	GO:0017111//nucleoside-triphosphatase activity	GO:0000087//mitotic M phase	K10424//dynactin 2	gi|545891932|ref|XP_005674444.1|//PREDICTED: dynactin subunit 2 [Sus scrofa]
ENSSSCG00000001463	846	0.01	3.69333	8.52878	0.868804	Up	GO:0043231//intracellular membrane-bounded organelle;GO:0000502//proteasome complex	GO:0004175//endopeptidase activity	GO:0030330//DNA damage response, signal transduction by p53 class mediator;GO:0016070//RNA metabolic process;GO:0006520//cellular amino acid metabolic process;GO:0051320//S phase;GO:0007050//cell cycle arrest;GO:0006915//apoptotic process;GO:0043161//proteasome-mediated ubiquitin-dependent protein catabolic process;GO:0051439//regulation of ubiquitin-protein ligase activity involved in mitotic ce…	K02741//20S proteasome subunit beta 9 [EC:3.4.25.1]	gi|594678466|ref|XP_007186989.1|//PREDICTED: proteasome subunit beta type-9 [Balaenoptera acutorostrata scammoni]
ENSSSCG00000001844	1602	9.23	3.31667	-1.4766	0.721951	Down	GO:0044444//cytoplasmic part	GO:0005488//binding	GO:0006641//triglyceride metabolic process	K08768//perilipin	gi|545840585|ref|XP_005653582.1|//PREDICTED: perilipin-1 isoform X1 [Sus scrofa]
ENSSSCG00000001919	258	1.75667	0.01	-7.4567	0.757868	Down	NA	NA	NA	NA	gi|194038711|ref|XP_001928780.1|//PREDICTED: meiotic recombination protein REC114-like isoform X1 [Sus scrofa]
ENSSSCG00000002705	234	0.01	1.74333	7.4457	0.755903	Up	GO:0044424//intracellular part	GO:0046872//metal ion binding;GO:0032559//adenyl ribonucleotide binding;GO:0004812//aminoacyl-tRNA ligase activity	GO:0006418//tRNA aminoacylation for protein translation	K04567//lysyl-tRNA synthetase, class II [EC:6.1.1.6]	gi|57491377|gb|AAW51378.1|//GekBS062P [Gekko japonicus]
ENSSSCG00000003016	3165	1.31333	0.01	-7.03709	0.700728	Down	NA	NA	NA	NA	gi|350585231|ref|XP_003127200.3|//PREDICTED: coiled-coil domain-containing protein 97 [Sus scrofa]
ENSSSCG00000006554	1770	0.01	8.31333	9.69928	0.937006	Up	NA	GO:0003824//catalytic activity;GO:0048037//cofactor binding	NA	NA	gi|488579169|ref|XP_004475052.1|//PREDICTED: uncharacterized protein C1orf43 homolog isoform 1 [Dasypus novemcinctus]
ENSSSCG00000006707	3990	64.7567	19.5	-1.73155	0.811525	Down	NA	NA	NA	K16549//myomegalin	gi|594631667|ref|XP_007169356.1|//PREDICTED: myomegalin-like isoform X9 [Balaenoptera acutorostrata scammoni];gi|594050086|ref|XP_006049404.1|//PREDICTED: myomegalin-like isoform X9 [Bubalus bubalis];gi|594631675|ref|XP_007169360.1|//PREDICTED: myomegalin-like isoform X13 [Balaenoptera acutorostrata scammoni];gi|594050088|ref|XP_006049405.1|//PREDICTED: myomegalin-like isoform X10 [Bubalus bubali…
ENSSSCG00000007025	1215	0.01	2.56333	8.00188	0.81982	Up	GO:0016021//integral component of membrane;GO:0031966//mitochondrial membrane;GO:0019866//organelle inner membrane	GO:0005244//voltage-gated ion channel activity;GO:0022829//wide pore channel activity;GO:0005488//binding	GO:0043269//regulation of ion transport;GO:0002209//behavioral defense response;GO:0007268//synaptic transmission;GO:0007611//learning or memory	K15041//voltage-dependent anion channel protein 3	gi|545878916|ref|XP_005657706.1|//PREDICTED: voltage-dependent anion-selective channel protein 3 isoform X2 [Sus scrofa]
ENSSSCG00000008977	892	1.35	6.21333	2.20241	0.754673	Up	GO:0044421//extracellular region part;GO:0005615//extracellular space;GO:0009897//external side of plasma membrane	GO:0005125//cytokine activity;GO:0008009//chemokine activity	GO:0002376//immune system process;GO:0042221//response to chemical;GO:0006952//defense response;GO:0051607//defense response to virus;GO:0002690//positive regulation of leukocyte chemotaxis;GO:0006955//immune response;GO:0008284//positive regulation of cell proliferation	K12671//C-X-C motif chemokine 10	gi|56711368|ref|NP_001008691.1|//C-X-C motif chemokine 10 precursor [Sus scrofa];gi|58616067|gb|AAW80469.1|//CXC-like protein [Sus scrofa]
ENSSSCG00000010044	491	2.53	8.65667	1.77467	0.749196	Up	NA	NA	NA	K06554//immunoglobulin lambda-like polypeptide 1	gi|164511|gb|AAA03572.1|//immunoglobulin lambda-chain, partial [Sus scrofa]
ENSSSCG00000010268	704	10.6233	4.15	-1.35605	0.71823	Down	NA	GO:0031369//translation initiation factor binding	GO:0019935//cyclic-nucleotide-mediated signaling;GO:0006446//regulation of translational initiation;GO:0007169//transmembrane receptor protein tyrosine kinase signaling pathway	K18644//eukaryotic translation initiation factor 4E binding protein 2	gi|300793660|ref|NP_001178078.1|//eukaryotic translation initiation factor 4E-binding protein 2 [Bos taurus]
ENSSSCG00000010554	5435	9.79333	3.47667	-1.4941	0.727716	Down	GO:0031224//intrinsic component of membrane;GO:0031090//organelle membrane;GO:0005635//nuclear envelope;GO:0016021//integral component of membrane;GO:0005789//endoplasmic reticulum membrane	GO:0005506//iron ion binding;GO:0046914//transition metal ion binding;GO:0004768//stearoyl-CoA 9-desaturase activity;GO:0016215//acyl-CoA desaturase activity	GO:0006631//fatty acid metabolic process;GO:0006633//fatty acid biosynthetic process	K00507//stearoyl-CoA desaturase (delta-9 desaturase) [EC:1.14.19.1]	gi|537209558|gb|ERE80431.1|//acyl-CoA desaturase 1-like protein [Cricetulus griseus];gi|47523282|ref|NP_998946.1|//acyl-CoA desaturase [Sus scrofa]
ENSSSCG00000011252	716	3.82667	0.71	-2.4302	0.719748	Down	NA	GO:0046872//metal ion binding;GO:0005515//protein binding;GO:0032559//adenyl ribonucleotide binding;GO:0004672//protein kinase activity	GO:0006464//cellular protein modification process;GO:0006950//response to stress;GO:0035556//intracellular signal transduction	K08835//serine/threonine-protein kinase OSR1/STK39 [EC:2.7.11.1]	gi|47523744|ref|NP_999507.1|//serine/threonine-protein kinase OSR1 [Sus scrofa]
ENSSSCG00000011363	1236	10.9033	3.55667	-1.61617	0.751558	Down	GO:0043234//protein complex	GO:0019887//protein kinase regulator activity;GO:0016208//AMP binding;GO:0016772//transferase activity, transferring phosphorus-containing groups	GO:0023052//signaling;GO:0006468//protein phosphorylation	K04739//cAMP-dependent protein kinase regulator	gi|298160970|ref|NP_999423.2|//cAMP-dependent protein kinase type II-alpha regulatory subunit [Sus scrofa]
ENSSSCG00000011557	1373	7.96333	1.9	-2.06737	0.766718	Down	GO:0005634//nucleus;GO:0005925//focal adhesion;GO:0044444//cytoplasmic part;GO:0005737//cytoplasm	NA	GO:0012502//induction of programmed cell death;GO:0006915//apoptotic process	K02310//DNA fragmentation factor, 45 kD, alpha subunit	gi|347300315|ref|NP_001106159.2|//cell death activator CIDE-3 [Sus scrofa]
ENSSSCG00000011727	2067	3.33333	8.64	1.37407	0.70553	Up	NA	GO:0030247//polysaccharide binding	GO:0009620//response to fungus;GO:0006952//defense response;GO:0031328//positive regulation of cellular biosynthetic process;GO:0002252//immune effector process;GO:0045807//positive regulation of endocytosis	K16143//null;K17495//CUB and sushi domain-containing protein;K04593//latrophilin 2;K01672//carbonic anhydrase [EC:4.2.1.1];K01115//phospholipase D1/2 [EC:3.1.4.4]	gi|348605124|ref|NP_001231712.1|//pentraxin 3, long precursor [Sus scrofa]
ENSSSCG00000012480	1194	0.17	2.25667	3.73059	0.708537	Up	NA	NA	NA	NA	gi|589947609|ref|XP_006986474.1|//PREDICTED: tenomodulin [Peromyscus maniculatus bairdii]
ENSSSCG00000015084	198	1.71333	0.01	-7.42066	0.752877	Down	GO:0005887//integral component of plasma membrane	GO:0008556//potassium-transporting ATPase activity	GO:0030001//metal ion transport	K01538//sodium/potassium-transporting ATPase subunit gamma (FXYD domain-containing ion transport regulator 2)	gi|545848731|ref|XP_005656685.1|//PREDICTED: sodium/potassium-transporting ATPase subunit gamma isoform X1 [Sus scrofa]
ENSSSCG00000015249	3905	5.54333	13.3833	1.27161	0.720989	Up	GO:0031012//extracellular matrix	GO:0004175//endopeptidase activity;GO:0015114//phosphate ion transmembrane transporter activity;GO:0005539//glycosaminoglycan binding;GO:0046914//transition metal ion binding;GO:0005102//receptor binding	GO:0008283//cell proliferation;GO:0019538//protein metabolic process	K08623//a disintegrin and metalloproteinase with thrombospondin motifs 8 [EC:3.4.24.-]	gi|311264363|ref|XP_003130131.1|//PREDICTED: LOW QUALITY PROTEIN: A disintegrin and metalloproteinase with thrombospondin motifs 8 [Sus scrofa]
ENSSSCG00000015270	3383	3.49	12.1633	1.80124	0.771639	Up	GO:0031012//extracellular matrix;GO:0044464//cell part	NA	GO:0007179//transforming growth factor beta receptor signaling pathway;GO:0009611//response to wounding;GO:0009887//organ morphogenesis	K08121//fibromodulin	gi|311264394|ref|XP_003130153.1|//PREDICTED: fibromodulin isoform 1 [Sus scrofa]
ENSSSCG00000015589	1452	5.38333	1.61667	-1.73548	0.707019	Down	GO:0044424//intracellular part	NA	GO:0045765//regulation of angiogenesis;GO:0001935//endothelial cell proliferation	NA	gi|545851408|ref|XP_003357637.2|//PREDICTED: vasohibin-2 isoform 2 [Sus scrofa]
ENSSSCG00000017759	1676	11.8	4.89333	-1.2699	0.713577	Down	GO:0043231//intracellular membrane-bounded organelle	GO:0005515//protein binding;GO:0016832//aldehyde-lyase activity	GO:0006007//glucose catabolic process;GO:0006000//fructose metabolic process	K01623//fructose-bisphosphate aldolase, class I [EC:4.1.2.13]	gi|345441771|ref|NP_001230857.1|//aldolase C, fructose-bisphosphate [Sus scrofa] ;gi|530410965|ref|XP_005258004.1|//PREDICTED: fructose-bisphosphate aldolase C isoform X1 [Homo sapiens]
ENSSSCG00000018003	5899	151.333	39.1733	-1.94979	0.830645	Down	GO:0031981//nuclear lumen;GO:0016459//myosin complex;GO:0032982//myosin filament;GO:0030016//myofibril;GO:0030017//sarcomere;GO:0005924//cell-substrate adherens junction	GO:0003779//actin binding;GO:0005524//ATP binding;GO:0032559//adenyl ribonucleotide binding;GO:0008092//cytoskeletal protein binding;GO:0003774//motor activity;GO:0017111//nucleoside-triphosphatase activity;GO:0005516//calmodulin binding	GO:0003012//muscle system process;GO:0031033//myosin filament organization;GO:0050896//response to stimulus	K10352//myosin heavy chain	gi|55741490|ref|NP_999301.1|//myosin-2 [Sus scrofa]
ENSSSCG00000018006	943	1735.16	607.05	-1.51518	0.803439	Down	GO:0005925//focal adhesion;GO:0031672//A band;GO:0016460//myosin II complex;GO:0043292//contractile fiber;GO:0005859//muscle myosin complex;GO:0031981//nuclear lumen;GO:0005730//nucleolus;GO:0032982//myosin filament;GO:0014704//intercalated disc;GO:0005924//cell-substrate adherens junction	GO:0003779//actin binding;GO:0005524//ATP binding;GO:0032559//adenyl ribonucleotide binding;GO:0008092//cytoskeletal protein binding;GO:0003774//motor activity;GO:0017111//nucleoside-triphosphatase activity;GO:0005516//calmodulin binding	GO:0003012//muscle system process	K10352//myosin heavy chain	gi|2828361|dbj|BAA24583.1|//myosin heavy chain isoform fast type [Sus scrofa];gi|157279731|ref|NP_001098421.1|//myosin-1 [Sus scrofa]
ENSSSCG00000021119	396	0.316667	17.09	5.75404	0.935548	Up	NA	NA	NA	K03950//NADH dehydrogenase (ubiquinone) 1 alpha subcomplex subunit 6	gi|545892427|ref|XP_005653162.1|//PREDICTED: NADH dehydrogenase [ubiquinone] 1 alpha subcomplex subunit 6-like [Sus scrofa]
ENSSSCG00000021565	465	2.54	0.01	-7.98868	0.81856	Down	GO:0012505//endomembrane system;GO:0044424//intracellular part	NA	GO:0046907//intracellular transport	K18466//vacuolar protein sorting-associated protein 26	gi|212549653|ref|NP_001131106.1|//vacuolar protein sorting-associated protein 26B [Sus scrofa]
ENSSSCG00000022256	1206	1.78667	7.69333	2.10634	0.766718	Up	GO:0043231//intracellular membrane-bounded organelle	NA	NA	NA	gi|335301941|ref|XP_003359328.1|//PREDICTED: protein DEPP-like [Sus scrofa]
ENSSSCG00000022899	1539	2.61	0.01	-8.02791	0.822777	Down	NA	NA	NA	K17408//small subunit ribosomal protein S29	gi|335286776|ref|XP_003355180.1|//PREDICTED: 28S ribosomal protein S29, mitochondrial isoformX1 [Sus scrofa]
ENSSSCG00000023044	2514	38.63	16.1633	-1.257	0.756588	Down	NA	GO:0016297//acyl-[acyl-carrier-protein] hydrolase activity;GO:0022892//substrate-specific transporter activity;GO:0019842//vitamin binding;GO:0046914//transition metal ion binding	GO:0008152//metabolic process	K00665//fatty acid synthase, animal type [EC:2.3.1.85]	gi|545856272|ref|XP_003482986.2|//PREDICTED: fatty acid synthase-like, partial [Sus scrofa]
ENSSSCG00000023256	391	3.62333	0.696667	-2.37878	0.71063	Down	GO:0044444//cytoplasmic part	GO:0032559//adenyl ribonucleotide binding;GO:0004812//aminoacyl-tRNA ligase activity	GO:0006418//tRNA aminoacylation for protein translation	K01868//threonyl-tRNA synthetase [EC:6.1.1.3]	gi|594097588|ref|XP_006071988.1|//PREDICTED: threonine--tRNA ligase, cytoplasmic [Bubalus bubalis]
ENSSSCG00000023707	935	0.01	1.59	7.31288	0.738907	Up	GO:0043231//intracellular membrane-bounded organelle	GO:0005488//binding	GO:0022402//cell cycle process	K09228//KRAB domain-containing zinc finger protein	gi|545819498|ref|XP_005655352.1|//PREDICTED: COMM domain-containing protein 5-like isoform X2 [Sus scrofa]
ENSSSCG00000024702	283	3.47667	0.296667	-3.55079	0.760388	Down	NA	NA	NA	NA	gi|586557330|ref|XP_006911965.1|//PREDICTED: coiled-coil domain-containing protein 132 [Pteropus alecto]
ENSSSCG00000024821	851	8.22333	3.04333	-1.43407	0.708854	Down	NA	NA	NA	K03098//apolipoprotein D and lipocalin family protein	gi|545889123|ref|XP_005658224.1|//PREDICTED: apolipoprotein D-like [Sus scrofa]
ENSSSCG00000025311	303	5.51667	1.30333	-2.08159	0.737191	Down	NA	NA	NA	K05955//protein farnesyltransferase/geranylgeranyltransferase type-1 subunit alpha [EC:2.5.1.58 2.5.1.59]	gi|537259175|gb|ERE89626.1|//putative protein Hook [Cricetulus griseus]
ENSSSCG00000025694	429	12	0.01	-10.2288	0.955134	Down	NA	NA	NA	NA	gi|311277009|ref|XP_003135453.1|//PREDICTED: protein FAM127-like [Sus scrofa]
ENSSSCG00000026098	11424	5.40333	1.42667	-1.9212	0.720483	Down	NA	NA	NA	K14721//DNA-directed RNA polymerase III subunit RPC5;K12567//titin [EC:2.7.11.1]	gi|308912513|ref|NP_001184236.1|//cardiomyopathy-associated protein 5 [Sus scrofa]
ENSSSCG00000026340	940	20.08	9.48333	-1.08229	0.709241	Down	NA	NA	NA	K03260//translation initiation factor 4G	gi|641714283|ref|XP_008146458.1|//PREDICTED: eukaryotic translation initiation factor 4 gamma 3 [Eptesicus fuscus];gi|560924325|ref|XP_006188353.1|//PREDICTED: eukaryotic translation initiation factor 4 gamma 3 isoform X1 [Camelus ferus];gi|594653395|ref|XP_007175129.1|//PREDICTED: eukaryotic translation initiation factor 4 gamma 3 isoform X2 [Balaenoptera acutorostrata scammoni];gi|545834023|ref…
ENSSSCG00000026548	614	4.13	12.04	1.54362	0.745882	Up	NA	NA	NA	K02128//F-type H+-transporting ATPase subunit c	gi|545825391|ref|XP_005652629.1|//PREDICTED: ATP synthase lipid-binding protein, mitochondrial-like [Sus scrofa]
ENSSSCG00000027712	1200	4.73667	12.5633	1.40728	0.73356	Up	GO:0032991//macromolecular complex;GO:0015630//microtubule cytoskeleton	GO:0032561//guanyl ribonucleotide binding;GO:0017111//nucleoside-triphosphatase activity	GO:0007017//microtubule-based process;GO:0009207//purine ribonucleoside triphosphate catabolic process;GO:0043623//cellular protein complex assembly	K07374//tubulin alpha	gi|350584484|ref|XP_003126645.3|//PREDICTED: tubulin alpha-8 chain isoform X1 [Sus scrofa]
ENSSSCG00000027864	8000	19.7667	3.79	-2.3828	0.829146	Down	NA	NA	NA	K17531//Obscurin-RhoGEF [EC:2.7.11.1]	gi|545810986|ref|XP_005661481.1|//PREDICTED: obscurin, partial [Sus scrofa]
ENSSSCG00000028235	1506	21.1133	7.18667	-1.55476	0.771014	Down	NA	NA	NA	K18588//coenzyme Q-binding protein COQ10	gi|335288101|ref|XP_003355520.1|//PREDICTED: coenzyme Q-binding protein COQ10 homolog A, mitochondrial-like [Sus scrofa];gi|119617328|gb|EAW96922.1|//coenzyme Q10 homolog A (yeast), isoform CRA_c, partial [Homo sapiens]
ENSSSCG00000028634	2429	3.11	8.40667	1.43462	0.710541	Up	GO:0043231//intracellular membrane-bounded organelle;GO:0005840//ribosome;GO:0000314//organellar small ribosomal subunit	GO:0005198//structural molecule activity;GO:0003735//structural constituent of ribosome;GO:0005488//binding	GO:0010467//gene expression;GO:0006412//translation	K02959//small subunit ribosomal protein S16	gi|311271375|ref|XP_003133122.1|//PREDICTED: 28S ribosomal protein S16, mitochondrial-like [Sus scrofa]
ENSSSCG00000028685	989	0.01	1.52667	7.25424	0.731486	Up	NA	NA	NA	K03849//alpha-1,3-glucosyltransferase [EC:2.4.1.265]	gi|545856328|ref|XP_005668642.1|//PREDICTED: endonuclease V isoform X3 [Sus scrofa]
ENSSSCG00000029204	374	20.08	8.21667	-1.28913	0.741537	Down	GO:0016020//membrane;GO:0043234//protein complex;GO:0044444//cytoplasmic part	GO:0015926//glucosidase activity;GO:0005515//protein binding;GO:0004683//calmodulin-dependent protein kinase activity	GO:0005977//glycogen metabolic process;GO:0006468//protein phosphorylation;GO:0019318//hexose metabolic process	K07190//phosphorylase kinase alpha/beta subunit	gi|674091359|ref|XP_008853770.1|//PREDICTED: phosphorylase b kinase regulatory subunit alpha, skeletal muscle isoform [Nannospalax galili]
ENSSSCG00000029921	527	1.35667	0.01	-7.08392	0.70814	Down	NA	NA	NA	K06276//3-phosphoinositide dependent protein kinase-1 [EC:2.7.11.1]	gi|208612617|gb|ACI29748.1|//3-phosphoinositide dependent protein kinase-1 [Sus scrofa]
ENSSSCG00000029944	4381	12.6933	3.88333	-1.7087	0.76781	Down	NA	GO:0016297//acyl-[acyl-carrier-protein] hydrolase activity;GO:0022892//substrate-specific transporter activity;GO:0019842//vitamin binding;GO:0046914//transition metal ion binding	GO:0008152//metabolic process	K00665//fatty acid synthase, animal type [EC:2.3.1.85]	gi|198443141|pdb|2VZ8|A//Chain A, Crystal Structure Of Mammalian Fatty Acid Synthase
ENSSSCG00000030313	367	0.01	1.33333	7.05889	0.703655	Up	GO:0005583//fibrillar collagen trimer;GO:0044424//intracellular part	GO:0005198//structural molecule activity;GO:0019838//growth factor binding	GO:0051291//protein heterooligomerization;GO:0006810//transport;GO:0016477//cell migration;GO:0007162//negative regulation of cell adhesion;GO:0051216//cartilage development;GO:0001503//ossification;GO:0060343//trabecula formation;GO:0030177//positive regulation of Wnt signaling pathway;GO:0001944//vasculature development;GO:0048730//epidermis morphogenesis;GO:0033365//protein localization to org…	K06256//CD44 antigen;K05719//integrin beta 1;K06493//integrin beta 3;K06236//collagen, type I/II/III/V/XI/XXIV/XXVII, alpha;K06257//syndecan 1;K04520//amyloid beta A4 protein	gi|545858749|ref|XP_005668984.1|//PREDICTED: LOW QUALITY PROTEIN: collagen alpha-1(I) chain [Sus scrofa]
ENSSSCG00000030984	911	21.3233	49.91	1.2269	0.757094	Up	NA	NA	NA	K06576//glycophorin C	gi|350593278|ref|XP_003133337.3|//PREDICTED: glycophorin-C-like [Sus scrofa]
ENSSSCG00000031037	386	0.653333	8	3.61411	0.839177	Up	NA	NA	NA	K06553//pre-B lymphocyte gene;K06554//immunoglobulin lambda-like polypeptide 1	gi|343183368|ref|NP_001230248.1|//immunoglobulin lambda-like polypeptide 5 precursor [Sus scrofa]
