# Supplementary material for: A Key Gene, PLIN1, Can Affect Porcine Intramuscular Fat Content Based on Transcriptome Analysis
Source: Genes (Basel). 2018 Apr 4;9(4):194. doi: 10.3390/genes9040194 (PMC5924536; doi:10.3390/genes9040194)
Supplement: Supplementary file 1 [file genes-09-00194-s001.zip › Supplementary File(s)/Table S5.xlsx]

## Sheet: 工作表1
Table S5. List of GO term enrichment of DEGs.
Biological Process
GO ID	Description	GeneRatio (31)	BgRatio (7353)	pvalue	geneID
GO:0050992	dimethylallyl diphosphate biosynthetic process	1	1	0.00421597	BGI_novel_G000073
GO:0050993	dimethylallyl diphosphate metabolic process	1	1	0.00421597	BGI_novel_G000073
GO:0031033	myosin filament organization	1	2	0.00841473	ENSSSCG00000018003
GO:0035634	response to stilbenoid	1	2	0.00841473	BGI_novel_G000073
GO:0080184	response to phenylpropanoid	1	2	0.00841473	BGI_novel_G000073
GO:0006418	tRNA aminoacylation for protein translation	2	37	0.0104524	ENSSSCG00000023256;ENSSSCG00000002705
GO:0043038	amino acid activation	2	38	0.0110043	ENSSSCG00000023256;ENSSSCG00000002705
GO:0043039	tRNA aminoacylation	2	38	0.0110043	ENSSSCG00000023256;ENSSSCG00000002705
GO:0006695	cholesterol biosynthetic process	1	4	0.0167609	BGI_novel_G000073
GO:1902653	secondary alcohol biosynthetic process	1	4	0.0167609	BGI_novel_G000073
GO:0009620	response to fungus	1	5	0.0209085	ENSSSCG00000011727
GO:0016126	sterol biosynthetic process	1	5	0.0209085	BGI_novel_G000073
GO:0008299	isoprenoid biosynthetic process	1	7	0.0291529	BGI_novel_G000073
GO:0051291	protein heterooligomerization	1	7	0.0291529	ENSSSCG00000030313
GO:0002209	behavioral defense response	1	8	0.0332498	ENSSSCG00000007025
GO:0019935	cyclic-nucleotide-mediated signaling	1	8	0.0332498	ENSSSCG00000010268
GO:0051607	defense response to virus	1	8	0.0332498	ENSSSCG00000008977
GO:0048730	epidermis morphogenesis	1	9	0.03733	ENSSSCG00000030313
GO:0006399	tRNA metabolic process	2	75	0.0394541	ENSSSCG00000023256;ENSSSCG00000002705
GO:0006000	fructose metabolic process	1	10	0.0413936	ENSSSCG00000017759
GO:0010923	negative regulation of phosphatase activity	1	10	0.0413936	BGI_novel_G000405
GO:0035305	negative regulation of dephosphorylation	1	10	0.0413936	BGI_novel_G000405
GO:0035308	negative regulation of protein dephosphorylation	1	10	0.0413936	BGI_novel_G000405
GO:0044283	small molecule biosynthetic process	2	80	0.0443507	ENSSSCG00000010554;BGI_novel_G000073
GO:0006520	cellular amino acid metabolic process	3	192	0.0461161	ENSSSCG00000023256;ENSSSCG00000002705;ENSSSCG00000001463
GO:0044281	small molecule metabolic process	8	985	0.0470121	ENSSSCG00000023256;ENSSSCG00000002705;ENSSSCG00000017759;ENSSSCG00000001463;ENSSSCG00000029204;ENSSSCG00000010554;BGI_novel_G000073;ENSSSCG00000027712
GO:0060343	trabecula formation	1	12	0.049471	ENSSSCG00000030313
GO:0061383	trabecula morphogenesis	1	13	0.0534849	ENSSSCG00000030313
GO:0009615	response to virus	1	14	0.0574825	ENSSSCG00000008977
GO:0006952	defense response	3	213	0.0594571	ENSSSCG00000008977;ENSSSCG00000007025;ENSSSCG00000011727
GO:0006446	regulation of translational initiation	1	15	0.0614637	ENSSSCG00000010268
GO:0002252	immune effector process	2	98	0.0636832	ENSSSCG00000011727;ENSSSCG00000008977
GO:0019318	hexose metabolic process	2	101	0.0671426	ENSSSCG00000017759;ENSSSCG00000029204
GO:0008610	lipid biosynthetic process	2	103	0.0694836	BGI_novel_G000073;ENSSSCG00000010554
GO:0003008	system process	4	380	0.073504	ENSSSCG00000007025;ENSSSCG00000030313;ENSSSCG00000018006;ENSSSCG00000018003
GO:0005996	monosaccharide metabolic process	2	109	0.0766666	ENSSSCG00000017759;ENSSSCG00000029204
GO:0002690	positive regulation of leukocyte chemotaxis	1	19	0.0772264	ENSSSCG00000008977
GO:0003012	muscle system process	2	111	0.0791123	ENSSSCG00000018006;ENSSSCG00000018003
GO:0034660	ncRNA metabolic process	2	112	0.0803445	ENSSSCG00000023256;ENSSSCG00000002705
GO:0001837	epithelial to mesenchymal transition	1	20	0.0811268	ENSSSCG00000030313
GO:0046165	alcohol biosynthetic process	1	20	0.0811268	BGI_novel_G000073
GO:0019752	carboxylic acid metabolic process	4	394	0.081613	ENSSSCG00000023256;ENSSSCG00000002705;ENSSSCG00000001463;ENSSSCG00000010554
GO:0002688	regulation of leukocyte chemotaxis	1	21	0.0850113	ENSSSCG00000008977
GO:0006633	fatty acid biosynthetic process	1	21	0.0850113	ENSSSCG00000010554
GO:0010921	regulation of phosphatase activity	1	21	0.0850113	BGI_novel_G000405
GO:0006412	translation	3	250	0.0868835	ENSSSCG00000023256;ENSSSCG00000002705;ENSSSCG00000028634
GO:0035303	regulation of dephosphorylation	1	22	0.0888799	BGI_novel_G000405
GO:0035304	regulation of protein dephosphorylation	1	22	0.0888799	BGI_novel_G000405
GO:0072330	monocarboxylic acid biosynthetic process	1	22	0.0888799	ENSSSCG00000010554
GO:0043043	peptide biosynthetic process	3	253	0.0893128	ENSSSCG00000023256;ENSSSCG00000002705;ENSSSCG00000028634
GO:0043436	oxoacid metabolic process	4	408	0.0901598	ENSSSCG00000023256;ENSSSCG00000002705;ENSSSCG00000001463;ENSSSCG00000010554
GO:0002687	positive regulation of leukocyte migration	1	23	0.0927327	ENSSSCG00000008977
GO:0030177	positive regulation of Wnt signaling pathway	1	23	0.0927327	ENSSSCG00000030313
GO:0006082	organic acid metabolic process	4	413	0.0933165	ENSSSCG00000023256;ENSSSCG00000002705;ENSSSCG00000001463;ENSSSCG00000010554
GO:0043604	amide biosynthetic process	3	259	0.0942587	ENSSSCG00000023256;ENSSSCG00000002705;ENSSSCG00000028634
GO:0031214	biomineral tissue development	1	24	0.0965697	ENSSSCG00000030313
GO:0006950	response to stress	6	767	0.097303	ENSSSCG00000011252;ENSSSCG00000008977;ENSSSCG00000007025;ENSSSCG00000011727;ENSSSCG00000015270;ENSSSCG00000001463
GO:0002685	regulation of leukocyte migration	1	25	0.100391	ENSSSCG00000008977
GO:1901617	organic hydroxy compound biosynthetic process	1	25	0.100391	BGI_novel_G000073
GO:0006007	glucose catabolic process	1	27	0.107987	ENSSSCG00000017759
GO:0006641	triglyceride metabolic process	1	27	0.107987	ENSSSCG00000001844
GO:0005977	glycogen metabolic process	1	28	0.111761	ENSSSCG00000029204
GO:0019932	second-messenger-mediated signaling	1	28	0.111761	ENSSSCG00000010268
GO:0006518	peptide metabolic process	3	282	0.114248	ENSSSCG00000023256;ENSSSCG00000002705;ENSSSCG00000028634
GO:0014031	mesenchymal cell development	1	29	0.11552	ENSSSCG00000030313
GO:0048864	stem cell development	1	29	0.11552	ENSSSCG00000030313
GO:0008654	phospholipid biosynthetic process	1	30	0.119264	BGI_novel_G000073
GO:0019320	hexose catabolic process	1	30	0.119264	ENSSSCG00000017759
GO:0006720	isoprenoid metabolic process	1	31	0.122992	BGI_novel_G000073
GO:0045807	positive regulation of endocytosis	1	31	0.122992	ENSSSCG00000011727
GO:0007162	negative regulation of cell adhesion	1	32	0.126706	ENSSSCG00000030313
GO:0046365	monosaccharide catabolic process	1	32	0.126706	ENSSSCG00000017759
GO:0051216	cartilage development	1	32	0.126706	ENSSSCG00000030313
GO:0006112	energy reserve metabolic process	1	33	0.130403	ENSSSCG00000029204
GO:0006694	steroid biosynthetic process	1	33	0.130403	BGI_novel_G000073
GO:0048520	positive regulation of behavior	1	33	0.130403	ENSSSCG00000008977
GO:0050921	positive regulation of chemotaxis	1	33	0.130403	ENSSSCG00000008977
GO:0048762	mesenchymal cell differentiation	1	34	0.134086	ENSSSCG00000030313
GO:0022403	cell cycle phase	2	153	0.135385	ENSSSCG00000000444;ENSSSCG00000001463
GO:0043207	response to external biotic stimulus	2	157	0.141144	ENSSSCG00000008977;ENSSSCG00000011727
GO:0044848	biological phase	2	157	0.141144	ENSSSCG00000000444;ENSSSCG00000001463
GO:0051707	response to other organism	2	157	0.141144	ENSSSCG00000008977;ENSSSCG00000011727
GO:0006639	acylglycerol metabolic process	1	36	0.141406	ENSSSCG00000001844
GO:0008203	cholesterol metabolic process	1	36	0.141406	BGI_novel_G000073
GO:0050920	regulation of chemotaxis	1	36	0.141406	ENSSSCG00000008977
GO:0061448	connective tissue development	1	36	0.141406	ENSSSCG00000030313
GO:0044255	cellular lipid metabolic process	3	313	0.143537	BGI_novel_G000073;ENSSSCG00000010554;ENSSSCG00000001844
GO:0006638	neutral lipid metabolic process	1	37	0.145044	ENSSSCG00000001844
GO:0045765	regulation of angiogenesis	1	37	0.145044	ENSSSCG00000015589
GO:1902652	secondary alcohol metabolic process	1	37	0.145044	BGI_novel_G000073
GO:0006073	cellular glucan metabolic process	1	38	0.148667	ENSSSCG00000029204
GO:0044042	glucan metabolic process	1	38	0.148667	ENSSSCG00000029204
GO:0001935	endothelial cell proliferation	1	39	0.152275	ENSSSCG00000015589
GO:0007268	synaptic transmission	1	39	0.152275	ENSSSCG00000007025
GO:0030198	extracellular matrix organization	1	39	0.152275	ENSSSCG00000030313
GO:0030330	DNA damage response, signal transduction by p53 class mediator	1	39	0.152275	ENSSSCG00000001463
GO:0048863	stem cell differentiation	1	39	0.152275	ENSSSCG00000030313
GO:0099536	synaptic signaling	1	39	0.152275	ENSSSCG00000007025
GO:0099537	trans-synaptic signaling	1	39	0.152275	ENSSSCG00000007025
GO:0009607	response to biotic stimulus	2	166	0.154294	ENSSSCG00000008977;ENSSSCG00000011727
GO:0005976	polysaccharide metabolic process	1	40	0.155868	ENSSSCG00000029204
GO:0044264	cellular polysaccharide metabolic process	1	40	0.155868	ENSSSCG00000029204
GO:0072331	signal transduction by p53 class mediator	1	40	0.155868	ENSSSCG00000001463
GO:1901342	regulation of vasculature development	1	40	0.155868	ENSSSCG00000015589
GO:0050795	regulation of behavior	1	41	0.159446	ENSSSCG00000008977
GO:0043603	cellular amide metabolic process	3	331	0.161625	ENSSSCG00000023256;ENSSSCG00000002705;ENSSSCG00000028634
GO:0007179	transforming growth factor beta receptor signaling pathway	1	42	0.163009	ENSSSCG00000015270
GO:0044724	single-organism carbohydrate catabolic process	1	42	0.163009	ENSSSCG00000017759
GO:0060485	mesenchyme development	1	42	0.163009	ENSSSCG00000030313
GO:0098542	defense response to other organism	1	43	0.166558	ENSSSCG00000008977
GO:0050954	sensory perception of mechanical stimulus	1	44	0.170093	ENSSSCG00000030313
GO:0016053	organic acid biosynthetic process	1	45	0.173613	ENSSSCG00000010554
GO:0046394	carboxylic acid biosynthetic process	1	45	0.173613	ENSSSCG00000010554
GO:0071559	response to transforming growth factor beta	1	45	0.173613	ENSSSCG00000015270
GO:0071560	cellular response to transforming growth factor beta stimulus	1	45	0.173613	ENSSSCG00000015270
GO:0071822	protein complex subunit organization	3	344	0.175119	ENSSSCG00000018003;ENSSSCG00000030313;ENSSSCG00000027712
GO:0032103	positive regulation of response to external stimulus	1	46	0.177118	ENSSSCG00000008977
GO:0051439	regulation of ubiquitin-protein ligase activity involved in mitotic cell cycle	1	46	0.177118	ENSSSCG00000001463
GO:0042770	signal transduction in response to DNA damage	1	47	0.180609	ENSSSCG00000001463
GO:0051438	regulation of ubiquitin-protein transferase activity	1	47	0.180609	ENSSSCG00000001463
GO:0032879	regulation of localization	3	350	0.181459	ENSSSCG00000007025;ENSSSCG00000008977;ENSSSCG00000011727
GO:0007611	learning or memory	1	48	0.184086	ENSSSCG00000007025
GO:0016052	carbohydrate catabolic process	1	48	0.184086	ENSSSCG00000017759
GO:0050890	cognition	1	48	0.184086	ENSSSCG00000007025
GO:0030335	positive regulation of cell migration	1	49	0.187549	ENSSSCG00000008977
GO:0030100	regulation of endocytosis	1	50	0.190997	ENSSSCG00000011727
GO:0050877	neurological system process	2	194	0.196583	ENSSSCG00000007025;ENSSSCG00000030313
GO:2000147	positive regulation of cell motility	1	52	0.197851	ENSSSCG00000008977
GO:0006417	regulation of translation	1	53	0.201257	ENSSSCG00000010268
GO:0050953	sensory perception of light stimulus	1	53	0.201257	ENSSSCG00000030313
GO:0051272	positive regulation of cellular component movement	1	54	0.204649	ENSSSCG00000008977
GO:0034248	regulation of cellular amide metabolic process	1	55	0.208027	ENSSSCG00000010268
GO:0006006	glucose metabolic process	1	56	0.211391	ENSSSCG00000017759
GO:0006468	protein phosphorylation	2	207	0.216729	ENSSSCG00000029204;ENSSSCG00000011363
GO:0044723	single-organism carbohydrate metabolic process	2	210	0.22141	ENSSSCG00000017759;ENSSSCG00000029204
GO:0016125	sterol metabolic process	1	60	0.224709	BGI_novel_G000073
GO:0040017	positive regulation of locomotion	1	61	0.228005	ENSSSCG00000008977
GO:0050673	epithelial cell proliferation	1	62	0.231287	ENSSSCG00000015589
GO:0051320	S phase	1	62	0.231287	ENSSSCG00000001463
GO:0060627	regulation of vesicle-mediated transport	1	62	0.231287	ENSSSCG00000011727
GO:1901566	organonitrogen compound biosynthetic process	3	396	0.232021	ENSSSCG00000023256;ENSSSCG00000002705;ENSSSCG00000028634
GO:0030111	regulation of Wnt signaling pathway	1	63	0.234555	ENSSSCG00000030313
GO:0031396	regulation of protein ubiquitination	1	63	0.234555	ENSSSCG00000001463
GO:0044262	cellular carbohydrate metabolic process	1	64	0.23781	ENSSSCG00000029204
GO:1903320	regulation of protein modification by small protein conjugation or removal	1	64	0.23781	ENSSSCG00000001463
GO:0044710	single-organism metabolic process	9	1638	0.238798	ENSSSCG00000023256;ENSSSCG00000002705;ENSSSCG00000017759;ENSSSCG00000001463;ENSSSCG00000029204;BGI_novel_G000073;ENSSSCG00000010554;ENSSSCG00000001844;ENSSSCG00000027712
GO:0051346	negative regulation of hydrolase activity	1	68	0.250697	BGI_novel_G000405
GO:0043933	macromolecular complex subunit organization	4	610	0.253359	BGI_novel_G000405;ENSSSCG00000018003;ENSSSCG00000030313;ENSSSCG00000027712
GO:0007050	cell cycle arrest	1	70	0.257061	ENSSSCG00000001463
GO:0009611	response to wounding	1	70	0.257061	ENSSSCG00000015270
GO:0006461	protein complex assembly	2	233	0.25756	ENSSSCG00000030313;ENSSSCG00000027712
GO:0070271	protein complex biogenesis	2	233	0.25756	ENSSSCG00000030313;ENSSSCG00000027712
GO:0051325	interphase	1	71	0.260223	ENSSSCG00000001463
GO:0000087	mitotic M phase	1	72	0.263372	ENSSSCG00000000444
GO:0043062	extracellular structure organization	1	72	0.263372	ENSSSCG00000030313
GO:0012502	induction of programmed cell death	1	74	0.269632	ENSSSCG00000011557
GO:0031400	negative regulation of protein modification process	1	74	0.269632	BGI_novel_G000405
GO:0000279	M phase	1	75	0.272742	ENSSSCG00000000444
GO:0006629	lipid metabolic process	3	432	0.273385	BGI_novel_G000073;ENSSSCG00000010554;ENSSSCG00000001844
GO:0043269	regulation of ion transport	1	76	0.27584	ENSSSCG00000007025
GO:0016310	phosphorylation	2	246	0.278099	ENSSSCG00000029204;ENSSSCG00000011363
GO:0008544	epidermis development	1	79	0.285057	ENSSSCG00000030313
GO:0010563	negative regulation of phosphorus metabolic process	1	79	0.285057	BGI_novel_G000405
GO:0045936	negative regulation of phosphate metabolic process	1	79	0.285057	BGI_novel_G000405
GO:0009887	organ morphogenesis	2	251	0.286001	ENSSSCG00000015270;ENSSSCG00000030313
GO:0001501	skeletal system development	1	80	0.288104	ENSSSCG00000030313
GO:0030334	regulation of cell migration	1	80	0.288104	ENSSSCG00000008977
GO:0005975	carbohydrate metabolic process	2	256	0.293899	ENSSSCG00000017759;ENSSSCG00000029204
GO:0001503	ossification	1	83	0.297169	ENSSSCG00000030313
GO:0051049	regulation of transport	2	260	0.300212	ENSSSCG00000007025;ENSSSCG00000011727
GO:0010608	posttranscriptional regulation of gene expression	1	85	0.303151	ENSSSCG00000010268
GO:0043161	proteasome-mediated ubiquitin-dependent protein catabolic process	1	85	0.303151	ENSSSCG00000001463
GO:0044708	single-organism behavior	1	85	0.303151	ENSSSCG00000007025
GO:2000145	regulation of cell motility	1	85	0.303151	ENSSSCG00000008977
GO:0071363	cellular response to growth factor stimulus	1	86	0.306123	ENSSSCG00000015270
GO:0098763	mitotic cell cycle phase	1	86	0.306123	ENSSSCG00000000444
GO:0032268	regulation of cellular protein metabolic process	3	464	0.310918	ENSSSCG00000010268;BGI_novel_G000405;ENSSSCG00000001463
GO:0010498	proteasomal protein catabolic process	1	89	0.314966	ENSSSCG00000001463
GO:1901576	organic substance biosynthetic process	6	1102	0.316397	ENSSSCG00000023256;ENSSSCG00000002705;BGI_novel_G000073;ENSSSCG00000028634;ENSSSCG00000010554;ENSSSCG00000030313
GO:0051270	regulation of cellular component movement	1	91	0.320801	ENSSSCG00000008977
GO:0043623	cellular protein complex assembly	1	95	0.332327	ENSSSCG00000027712
GO:0040012	regulation of locomotion	1	97	0.338019	ENSSSCG00000008977
GO:0044282	small molecule catabolic process	1	98	0.340847	ENSSSCG00000017759
GO:0008202	steroid metabolic process	1	99	0.343663	BGI_novel_G000073
GO:0045786	negative regulation of cell cycle	1	99	0.343663	ENSSSCG00000001463
GO:0046486	glycerolipid metabolic process	1	100	0.346468	ENSSSCG00000001844
GO:0070848	response to growth factor	1	100	0.346468	ENSSSCG00000015270
GO:0051050	positive regulation of transport	1	101	0.349261	ENSSSCG00000011727
GO:0009058	biosynthetic process	6	1153	0.356943	ENSSSCG00000023256;ENSSSCG00000002705;BGI_novel_G000073;ENSSSCG00000028634;ENSSSCG00000010554;ENSSSCG00000030313
GO:0006644	phospholipid metabolic process	1	104	0.357572	BGI_novel_G000073
GO:0007178	transmembrane receptor protein serine/threonine kinase signaling pathway	1	104	0.357572	ENSSSCG00000015270
GO:0044711	single-organism biosynthetic process	2	298	0.35968	BGI_novel_G000073;ENSSSCG00000010554
GO:1901564	organonitrogen compound metabolic process	4	720	0.360913	ENSSSCG00000023256;ENSSSCG00000002705;ENSSSCG00000001463;ENSSSCG00000028634
GO:0001944	vasculature development	1	106	0.363055	ENSSSCG00000030313
GO:0051246	regulation of protein metabolic process	3	510	0.365308	ENSSSCG00000010268;BGI_novel_G000405;ENSSSCG00000001463
GO:0051130	positive regulation of cellular component organization	1	107	0.36578	ENSSSCG00000011727
GO:0022402	cell cycle process	2	305	0.370481	ENSSSCG00000001463;ENSSSCG00000023707
GO:0030036	actin cytoskeleton organization	1	109	0.371195	ENSSSCG00000018003
GO:0044699	single-organism process	21	4644	0.371396	ENSSSCG00000015249;ENSSSCG00000030313;ENSSSCG00000015270;ENSSSCG00000010268;ENSSSCG00000007025;ENSSSCG00000023256;ENSSSCG00000002705;ENSSSCG00000017759;BGI_novel_G000109;ENSSSCG00000018003;ENSSSCG00000015084;ENSSSCG00000001463;ENSSSCG00000011252;ENSSSCG00000029204;BGI_novel_G000073;ENSSSCG00000010554;ENSSSCG00000011557;ENSSSCG00000001844;ENSSSCG00000015589;ENSSSCG00000023707;ENSSSCG00000027712
GO:0032101	regulation of response to external stimulus	1	110	0.373886	ENSSSCG00000008977
GO:0051259	protein oligomerization	1	110	0.373886	ENSSSCG00000030313
GO:0006915	apoptotic process	2	310	0.378158	ENSSSCG00000011557;ENSSSCG00000001463
GO:0006631	fatty acid metabolic process	1	112	0.379235	ENSSSCG00000010554
GO:0065003	macromolecular complex assembly	2	314	0.384275	ENSSSCG00000030313;ENSSSCG00000027712
GO:0015980	energy derivation by oxidation of organic compounds	1	114	0.384539	ENSSSCG00000029204
GO:0033365	protein localization to organelle	1	117	0.392413	ENSSSCG00000030313
GO:0030029	actin filament-based process	1	118	0.395016	ENSSSCG00000018003
GO:0048584	positive regulation of response to stimulus	2	326	0.402484	ENSSSCG00000008977;ENSSSCG00000030313
GO:0006066	alcohol metabolic process	1	121	0.40276	BGI_novel_G000073
GO:0007017	microtubule-based process	1	121	0.40276	ENSSSCG00000027712
GO:0044763	single-organism cellular process	17	3754	0.404944	ENSSSCG00000010268;ENSSSCG00000023256;ENSSSCG00000002705;BGI_novel_G000109;ENSSSCG00000030313;ENSSSCG00000018003;ENSSSCG00000001463;ENSSSCG00000011252;ENSSSCG00000007025;BGI_novel_G000073;ENSSSCG00000010554;ENSSSCG00000011557;ENSSSCG00000015270;ENSSSCG00000029204;ENSSSCG00000001844;ENSSSCG00000023707;ENSSSCG00000027712
GO:0043068	positive regulation of programmed cell death	1	123	0.40787	ENSSSCG00000011557
GO:0044267	cellular protein metabolic process	7	1444	0.408763	ENSSSCG00000023256;ENSSSCG00000002705;ENSSSCG00000029204;ENSSSCG00000011363;ENSSSCG00000028634;ENSSSCG00000011252;ENSSSCG00000001463
GO:0006511	ubiquitin-dependent protein catabolic process	1	124	0.410409	ENSSSCG00000001463
GO:0010942	positive regulation of cell death	1	124	0.410409	ENSSSCG00000011557
GO:0006955	immune response	1	126	0.415455	ENSSSCG00000008977
GO:0008284	positive regulation of cell proliferation	1	126	0.415455	ENSSSCG00000008977
GO:0022603	regulation of anatomical structure morphogenesis	1	126	0.415455	ENSSSCG00000015589
GO:0007600	sensory perception	1	127	0.417962	ENSSSCG00000030313
GO:0007167	enzyme linked receptor protein signaling pathway	2	337	0.418973	ENSSSCG00000015270;ENSSSCG00000010268
GO:0007186	G-protein coupled receptor signaling pathway	1	129	0.422946	BGI_novel_G000109
GO:0030155	regulation of cell adhesion	1	130	0.425422	ENSSSCG00000030313
GO:1903047	mitotic cell cycle process	1	130	0.425422	ENSSSCG00000001463
GO:0048522	positive regulation of cellular process	4	786	0.426606	ENSSSCG00000008977;ENSSSCG00000011727;ENSSSCG00000011557;ENSSSCG00000030313
GO:0043086	negative regulation of catalytic activity	1	131	0.427888	BGI_novel_G000405
GO:0000904	cell morphogenesis involved in differentiation	1	132	0.430344	ENSSSCG00000030313
GO:0044712	single-organism catabolic process	2	346	0.432309	ENSSSCG00000017759;ENSSSCG00000027712
GO:0002009	morphogenesis of an epithelium	1	133	0.43279	ENSSSCG00000030313
GO:0031399	regulation of protein modification process	2	348	0.435252	BGI_novel_G000405;ENSSSCG00000001463
GO:0006796	phosphate-containing compound metabolic process	4	797	0.437475	ENSSSCG00000029204;ENSSSCG00000011363;BGI_novel_G000073;ENSSSCG00000027712
GO:0034622	cellular macromolecular complex assembly	1	139	0.447251	ENSSSCG00000027712
GO:0007610	behavior	1	140	0.449626	ENSSSCG00000007025
GO:0019538	protein metabolic process	8	1737	0.455378	ENSSSCG00000023256;ENSSSCG00000002705;ENSSSCG00000015249;ENSSSCG00000029204;ENSSSCG00000011363;ENSSSCG00000028634;ENSSSCG00000011252;ENSSSCG00000001463
GO:0006793	phosphorus metabolic process	4	816	0.456144	ENSSSCG00000029204;ENSSSCG00000011363;BGI_novel_G000073;ENSSSCG00000027712
GO:0007049	cell cycle	2	363	0.457084	ENSSSCG00000001463;ENSSSCG00000023707
GO:1901615	organic hydroxy compound metabolic process	1	144	0.459029	BGI_novel_G000073
GO:0009059	macromolecule biosynthetic process	4	827	0.466882	ENSSSCG00000023256;ENSSSCG00000002705;ENSSSCG00000028634;ENSSSCG00000030313
GO:0000278	mitotic cell cycle	1	148	0.468276	ENSSSCG00000001463
GO:0044249	cellular biosynthetic process	5	1068	0.475969	ENSSSCG00000023256;ENSSSCG00000002705;BGI_novel_G000073;ENSSSCG00000028634;ENSSSCG00000010554
GO:0090407	organophosphate biosynthetic process	1	155	0.484092	BGI_novel_G000073
GO:0055114	oxidation-reduction process	1	156	0.486314	ENSSSCG00000029204
GO:0008283	cell proliferation	2	385	0.488276	ENSSSCG00000015249;ENSSSCG00000015589
GO:0032269	negative regulation of cellular protein metabolic process	1	157	0.488526	BGI_novel_G000405
GO:0000902	cell morphogenesis	1	158	0.49073	ENSSSCG00000030313
GO:0016568	chromatin modification	1	158	0.49073	BGI_novel_G000405
GO:0071495	cellular response to endogenous stimulus	1	162	0.499452	ENSSSCG00000015270
GO:0007267	cell-cell signaling	1	168	0.512264	ENSSSCG00000007025
GO:0012501	programmed cell death	2	404	0.514366	ENSSSCG00000011557;ENSSSCG00000001463
GO:0048729	tissue morphogenesis	1	169	0.514369	ENSSSCG00000030313
GO:0009967	positive regulation of signal transduction	1	170	0.516464	ENSSSCG00000030313
GO:0050790	regulation of catalytic activity	2	407	0.518411	BGI_novel_G000405;ENSSSCG00000001463
GO:0051336	regulation of hydrolase activity	1	173	0.522699	BGI_novel_G000405
GO:0032787	monocarboxylic acid metabolic process	1	174	0.524759	ENSSSCG00000010554
GO:0051248	negative regulation of protein metabolic process	1	177	0.53089	BGI_novel_G000405
GO:0031328	positive regulation of cellular biosynthetic process	1	178	0.532917	ENSSSCG00000011727
GO:0008219	cell death	2	418	0.533061	ENSSSCG00000011557;ENSSSCG00000001463
GO:0016265	death	2	418	0.533061	ENSSSCG00000011557;ENSSSCG00000001463
GO:1901575	organic substance catabolic process	3	659	0.534511	ENSSSCG00000017759;ENSSSCG00000001463;ENSSSCG00000027712
GO:0023056	positive regulation of signaling	1	181	0.538946	ENSSSCG00000030313
GO:0072358	cardiovascular system development	1	181	0.538946	ENSSSCG00000030313
GO:0072359	circulatory system development	1	181	0.538946	ENSSSCG00000030313
GO:0010647	positive regulation of cell communication	1	182	0.540939	ENSSSCG00000030313
GO:0014070	response to organic cyclic compound	1	182	0.540939	BGI_novel_G000073
GO:0022607	cellular component assembly	2	428	0.546131	ENSSSCG00000030313;ENSSSCG00000027712
GO:0019941	modification-dependent protein catabolic process	1	187	0.550778	ENSSSCG00000001463
GO:0043632	modification-dependent macromolecule catabolic process	1	187	0.550778	ENSSSCG00000001463
GO:0050896	response to stimulus	10	2348	0.551981	ENSSSCG00000011252;ENSSSCG00000018003;ENSSSCG00000010268;ENSSSCG00000008977;ENSSSCG00000007025;BGI_novel_G000109;ENSSSCG00000011727;ENSSSCG00000015270;BGI_novel_G000073;ENSSSCG00000001463
GO:0006091	generation of precursor metabolites and energy	1	192	0.560414	ENSSSCG00000029204
GO:0044092	negative regulation of molecular function	1	193	0.562317	BGI_novel_G000405
GO:0009056	catabolic process	3	687	0.563821	ENSSSCG00000017759;ENSSSCG00000001463;ENSSSCG00000027712
GO:0006974	cellular response to DNA damage stimulus	1	195	0.566099	ENSSSCG00000001463
GO:0009605	response to external stimulus	2	444	0.566542	ENSSSCG00000008977;ENSSSCG00000011727
GO:0009891	positive regulation of biosynthetic process	1	196	0.567978	ENSSSCG00000011727
GO:0051603	proteolysis involved in cellular protein catabolic process	1	196	0.567978	ENSSSCG00000001463
GO:0044257	cellular protein catabolic process	1	197	0.569849	ENSSSCG00000001463
GO:0032989	cellular component morphogenesis	1	200	0.575416	ENSSSCG00000030313
GO:0007169	transmembrane receptor protein tyrosine kinase signaling pathway	1	202	0.579089	ENSSSCG00000010268
GO:0009203	ribonucleoside triphosphate catabolic process	1	202	0.579089	ENSSSCG00000027712
GO:0009207	purine ribonucleoside triphosphate catabolic process	1	202	0.579089	ENSSSCG00000027712
GO:0009143	nucleoside triphosphate catabolic process	1	203	0.580913	ENSSSCG00000027712
GO:0009146	purine nucleoside triphosphate catabolic process	1	203	0.580913	ENSSSCG00000027712
GO:0048518	positive regulation of biological process	4	952	0.583338	ENSSSCG00000008977;ENSSSCG00000011727;ENSSSCG00000011557;ENSSSCG00000030313
GO:0050789	regulation of biological process	12	2873	0.584119	ENSSSCG00000008977;ENSSSCG00000010268;ENSSSCG00000007025;BGI_novel_G000109;BGI_novel_G000405;ENSSSCG00000011252;ENSSSCG00000001463;ENSSSCG00000011727;ENSSSCG00000015589;ENSSSCG00000015270;ENSSSCG00000030313;ENSSSCG00000011557
GO:0023052	signaling	7	1690	0.590949	ENSSSCG00000010268;BGI_novel_G000109;ENSSSCG00000011252;ENSSSCG00000007025;ENSSSCG00000015270;ENSSSCG00000001463;ENSSSCG00000011363
GO:0030163	protein catabolic process	1	213	0.598744	ENSSSCG00000001463
GO:1901292	nucleoside phosphate catabolic process	1	213	0.598744	ENSSSCG00000027712
GO:0046434	organophosphate catabolic process	1	214	0.600486	ENSSSCG00000027712
GO:0051338	regulation of transferase activity	1	216	0.603949	ENSSSCG00000001463
GO:0016477	cell migration	1	217	0.605669	ENSSSCG00000030313
GO:0051726	regulation of cell cycle	1	218	0.607382	ENSSSCG00000001463
GO:0042127	regulation of cell proliferation	1	220	0.610786	ENSSSCG00000008977
GO:0030001	metal ion transport	1	224	0.61751	ENSSSCG00000015084
GO:0048523	negative regulation of cellular process	3	746	0.622095	BGI_novel_G000405;ENSSSCG00000001463;ENSSSCG00000030313
GO:0006325	chromatin organization	1	229	0.625756	BGI_novel_G000405
GO:0002684	positive regulation of immune system process	1	230	0.627385	ENSSSCG00000008977
GO:0044700	single organism signaling	6	1499	0.627712	ENSSSCG00000010268;BGI_novel_G000109;ENSSSCG00000011252;ENSSSCG00000007025;ENSSSCG00000015270;ENSSSCG00000001463
GO:0007010	cytoskeleton organization	1	231	0.629007	ENSSSCG00000018003
GO:0019637	organophosphate metabolic process	2	499	0.63188	BGI_novel_G000073;ENSSSCG00000027712
GO:0071310	cellular response to organic substance	1	234	0.633831	ENSSSCG00000015270
GO:0060429	epithelium development	1	241	0.644852	ENSSSCG00000030313
GO:2000026	regulation of multicellular organismal development	1	241	0.644852	ENSSSCG00000015589
GO:0048646	anatomical structure formation involved in morphogenesis	1	243	0.647942	ENSSSCG00000030313
GO:0044085	cellular component biogenesis	2	516	0.650547	ENSSSCG00000030313;ENSSSCG00000027712
GO:0007154	cell communication	6	1536	0.653485	ENSSSCG00000010268;BGI_novel_G000109;ENSSSCG00000011252;ENSSSCG00000007025;ENSSSCG00000015270;ENSSSCG00000001463
GO:0048870	cell motility	1	251	0.660042	ENSSSCG00000030313
GO:0051674	localization of cell	1	251	0.660042	ENSSSCG00000030313
GO:0051704	multi-organism process	2	526	0.661191	ENSSSCG00000008977;ENSSSCG00000011727
GO:0035556	intracellular signal transduction	2	532	0.667459	ENSSSCG00000011252;ENSSSCG00000001463
GO:0016070	RNA metabolic process	3	798	0.669222	ENSSSCG00000023256;ENSSSCG00000002705;ENSSSCG00000001463
GO:0044271	cellular nitrogen compound biosynthetic process	3	802	0.672676	ENSSSCG00000023256;ENSSSCG00000002705;ENSSSCG00000028634
GO:0034613	cellular protein localization	1	262	0.676024	ENSSSCG00000030313
GO:0070727	cellular macromolecule localization	1	262	0.676024	ENSSSCG00000030313
GO:0010033	response to organic substance	2	542	0.677708	BGI_novel_G000073;ENSSSCG00000015270
GO:0034645	cellular macromolecule biosynthetic process	3	808	0.677812	ENSSSCG00000023256;ENSSSCG00000002705;ENSSSCG00000028634
GO:0009205	purine ribonucleoside triphosphate metabolic process	1	267	0.683046	ENSSSCG00000027712
GO:0009199	ribonucleoside triphosphate metabolic process	1	268	0.684433	ENSSSCG00000027712
GO:0009144	purine nucleoside triphosphate metabolic process	1	269	0.685813	ENSSSCG00000027712
GO:0006812	cation transport	1	272	0.689921	ENSSSCG00000015084
GO:0009141	nucleoside triphosphate metabolic process	1	273	0.691278	ENSSSCG00000027712
GO:0002376	immune system process	2	558	0.693598	ENSSSCG00000011727;ENSSSCG00000008977
GO:0070887	cellular response to chemical stimulus	1	278	0.69798	ENSSSCG00000015270
GO:0065009	regulation of molecular function	2	567	0.702263	BGI_novel_G000405;ENSSSCG00000001463
GO:0051276	chromosome organization	1	285	0.707126	BGI_novel_G000405
GO:0048519	negative regulation of biological process	3	850	0.712209	BGI_novel_G000405;ENSSSCG00000001463;ENSSSCG00000030313
GO:0043067	regulation of programmed cell death	1	291	0.714752	ENSSSCG00000011557
GO:0044265	cellular macromolecule catabolic process	1	292	0.716004	ENSSSCG00000001463
GO:0051128	regulation of cellular component organization	1	292	0.716004	ENSSSCG00000011727
GO:0051641	cellular localization	2	584	0.718103	ENSSSCG00000030313;ENSSSCG00000021565
GO:0006508	proteolysis	1	294	0.718492	ENSSSCG00000001463
GO:0050794	regulation of cellular process	10	2628	0.719144	ENSSSCG00000008977;ENSSSCG00000010268;BGI_novel_G000109;BGI_novel_G000405;ENSSSCG00000011252;ENSSSCG00000001463;ENSSSCG00000011727;ENSSSCG00000015270;ENSSSCG00000030313;ENSSSCG00000011557
GO:0033554	cellular response to stress	1	298	0.723406	ENSSSCG00000001463
GO:0042221	response to chemical	3	869	0.726876	ENSSSCG00000008977;BGI_novel_G000073;ENSSSCG00000015270
GO:0010941	regulation of cell death	1	304	0.730621	ENSSSCG00000011557
GO:0034655	nucleobase-containing compound catabolic process	1	304	0.730621	ENSSSCG00000027712
GO:0006928	movement of cell or subcellular component	1	305	0.731806	ENSSSCG00000030313
GO:0048468	cell development	1	305	0.731806	ENSSSCG00000030313
GO:0044248	cellular catabolic process	2	601	0.733263	ENSSSCG00000001463;ENSSSCG00000027712
GO:0046700	heterocycle catabolic process	1	310	0.737654	ENSSSCG00000027712
GO:0065007	biological regulation	12	3147	0.737838	ENSSSCG00000008977;ENSSSCG00000010268;ENSSSCG00000007025;BGI_novel_G000109;BGI_novel_G000405;ENSSSCG00000011252;ENSSSCG00000001463;ENSSSCG00000011727;ENSSSCG00000015589;ENSSSCG00000015270;ENSSSCG00000030313;ENSSSCG00000011557
GO:0044270	cellular nitrogen compound catabolic process	1	311	0.738809	ENSSSCG00000027712
GO:0007165	signal transduction	5	1415	0.73928	ENSSSCG00000010268;BGI_novel_G000109;ENSSSCG00000011252;ENSSSCG00000015270;ENSSSCG00000001463
GO:0019439	aromatic compound catabolic process	1	312	0.739958	ENSSSCG00000027712
GO:1901361	organic cyclic compound catabolic process	1	317	0.745634	ENSSSCG00000027712
GO:0009057	macromolecule catabolic process	1	320	0.748982	ENSSSCG00000001463
GO:0002682	regulation of immune system process	1	321	0.750089	ENSSSCG00000008977
GO:0019220	regulation of phosphate metabolic process	1	333	0.763003	BGI_novel_G000405
GO:0051174	regulation of phosphorus metabolic process	1	334	0.76405	BGI_novel_G000405
GO:0009653	anatomical structure morphogenesis	2	641	0.766339	ENSSSCG00000015270;ENSSSCG00000030313
GO:0031323	regulation of cellular metabolic process	4	1199	0.768075	ENSSSCG00000010268;BGI_novel_G000405;ENSSSCG00000011727;ENSSSCG00000001463
GO:0010605	negative regulation of macromolecule metabolic process	1	341	0.771252	BGI_novel_G000405
GO:0009719	response to endogenous stimulus	1	346	0.776265	ENSSSCG00000015270
GO:0031324	negative regulation of cellular metabolic process	1	347	0.777255	BGI_novel_G000405
GO:0008152	metabolic process	16	4173	0.777289	ENSSSCG00000023044;ENSSSCG00000029944;ENSSSCG00000023256;ENSSSCG00000002705;ENSSSCG00000017759;ENSSSCG00000015249;ENSSSCG00000001463;ENSSSCG00000029204;ENSSSCG00000011363;BGI_novel_G000073;ENSSSCG00000028634;ENSSSCG00000010554;ENSSSCG00000001844;ENSSSCG00000030313;ENSSSCG00000011252;ENSSSCG00000027712
GO:0044238	primary metabolic process	13	3469	0.777522	ENSSSCG00000023256;ENSSSCG00000002705;ENSSSCG00000017759;ENSSSCG00000015249;ENSSSCG00000001463;ENSSSCG00000029204;ENSSSCG00000011363;BGI_novel_G000073;ENSSSCG00000028634;ENSSSCG00000010554;ENSSSCG00000001844;ENSSSCG00000011252;ENSSSCG00000027712
GO:0048583	regulation of response to stimulus	2	662	0.782303	ENSSSCG00000008977;ENSSSCG00000030313
GO:0071704	organic substance metabolic process	14	3717	0.782542	ENSSSCG00000023256;ENSSSCG00000002705;ENSSSCG00000017759;ENSSSCG00000015249;ENSSSCG00000001463;ENSSSCG00000029204;ENSSSCG00000011363;BGI_novel_G000073;ENSSSCG00000028634;ENSSSCG00000010554;ENSSSCG00000001844;ENSSSCG00000030313;ENSSSCG00000011252;ENSSSCG00000027712
GO:0007166	cell surface receptor signaling pathway	2	686	0.79942	ENSSSCG00000015270;ENSSSCG00000010268
GO:0040011	locomotion	1	380	0.807643	ENSSSCG00000030313
GO:0006753	nucleoside phosphate metabolic process	1	381	0.808499	ENSSSCG00000027712
GO:0046907	intracellular transport	1	386	0.812719	ENSSSCG00000021565
GO:0050793	regulation of developmental process	1	387	0.813553	ENSSSCG00000015589
GO:0055086	nucleobase-containing small molecule metabolic process	1	395	0.820091	ENSSSCG00000027712
GO:0031325	positive regulation of cellular metabolic process	1	399	0.823277	ENSSSCG00000011727
GO:0009888	tissue development	1	405	0.827953	ENSSSCG00000030313
GO:1901360	organic cyclic compound metabolic process	5	1587	0.830513	ENSSSCG00000023256;ENSSSCG00000002705;ENSSSCG00000001463;BGI_novel_G000073;ENSSSCG00000027712
GO:0006811	ion transport	1	415	0.835482	ENSSSCG00000015084
GO:0009892	negative regulation of metabolic process	1	416	0.836217	BGI_novel_G000405
GO:0006464	cellular protein modification process	3	1044	0.836899	ENSSSCG00000029204;ENSSSCG00000011363;ENSSSCG00000011252
GO:0036211	protein modification process	3	1044	0.836899	ENSSSCG00000029204;ENSSSCG00000011363;ENSSSCG00000011252
GO:1902589	single-organism organelle organization	1	419	0.838403	ENSSSCG00000018003
GO:0010467	gene expression	3	1053	0.841415	ENSSSCG00000023256;ENSSSCG00000002705;ENSSSCG00000028634
GO:0016043	cellular component organization	4	1351	0.847514	BGI_novel_G000405;ENSSSCG00000030313;ENSSSCG00000018003;ENSSSCG00000027712
GO:0006996	organelle organization	2	768	0.849552	BGI_novel_G000405;ENSSSCG00000018003
GO:0019222	regulation of metabolic process	4	1356	0.84971	ENSSSCG00000010268;BGI_novel_G000405;ENSSSCG00000011727;ENSSSCG00000001463
GO:0051716	cellular response to stimulus	5	1638	0.852335	ENSSSCG00000010268;BGI_novel_G000109;ENSSSCG00000011252;ENSSSCG00000015270;ENSSSCG00000001463
GO:0090304	nucleic acid metabolic process	3	1080	0.854351	ENSSSCG00000023256;ENSSSCG00000002705;ENSSSCG00000001463
GO:0009966	regulation of signal transduction	1	444	0.855556	ENSSSCG00000030313
GO:0031326	regulation of cellular biosynthetic process	2	781	0.856409	ENSSSCG00000010268;ENSSSCG00000011727
GO:0051239	regulation of multicellular organismal process	1	448	0.858132	ENSSSCG00000015589
GO:0048513	animal organ development	2	797	0.864474	ENSSSCG00000030313;ENSSSCG00000015270
GO:0009889	regulation of biosynthetic process	2	798	0.864964	ENSSSCG00000010268;ENSSSCG00000011727
GO:0043412	macromolecule modification	3	1104	0.865107	ENSSSCG00000029204;ENSSSCG00000011363;ENSSSCG00000011252
GO:0009893	positive regulation of metabolic process	1	464	0.867997	ENSSSCG00000011727
GO:0008104	protein localization	1	469	0.870941	ENSSSCG00000030313
GO:0071840	cellular component organization or biogenesis	4	1433	0.880456	BGI_novel_G000405;ENSSSCG00000030313;ENSSSCG00000018003;ENSSSCG00000027712
GO:0006139	nucleobase-containing compound metabolic process	4	1436	0.881542	ENSSSCG00000023256;ENSSSCG00000002705;ENSSSCG00000001463;ENSSSCG00000027712
GO:0080090	regulation of primary metabolic process	3	1157	0.88653	ENSSSCG00000010268;BGI_novel_G000405;ENSSSCG00000001463
GO:0034641	cellular nitrogen compound metabolic process	5	1741	0.889735	ENSSSCG00000023256;ENSSSCG00000002705;ENSSSCG00000028634;ENSSSCG00000001463;ENSSSCG00000027712
GO:0060255	regulation of macromolecule metabolic process	3	1168	0.890596	ENSSSCG00000010268;BGI_novel_G000405;ENSSSCG00000001463
GO:0043170	macromolecule metabolic process	9	2805	0.892942	ENSSSCG00000023256;ENSSSCG00000002705;ENSSSCG00000015249;ENSSSCG00000029204;ENSSSCG00000011363;ENSSSCG00000028634;ENSSSCG00000001463;ENSSSCG00000030313;ENSSSCG00000011252
GO:0051649	establishment of localization in cell	1	513	0.894252	ENSSSCG00000021565
GO:0046483	heterocycle metabolic process	4	1481	0.896884	ENSSSCG00000023256;ENSSSCG00000002705;ENSSSCG00000001463;ENSSSCG00000027712
GO:0010646	regulation of cell communication	1	520	0.897563	ENSSSCG00000030313
GO:0023051	regulation of signaling	1	521	0.898028	ENSSSCG00000030313
GO:0006725	cellular aromatic compound metabolic process	4	1502	0.903461	ENSSSCG00000023256;ENSSSCG00000002705;ENSSSCG00000001463;ENSSSCG00000027712
GO:0032501	multicellular organismal process	5	1806	0.909143	ENSSSCG00000030313;ENSSSCG00000015270;ENSSSCG00000007025;ENSSSCG00000018006;ENSSSCG00000018003
GO:0044260	cellular macromolecule metabolic process	7	2378	0.916465	ENSSSCG00000023256;ENSSSCG00000002705;ENSSSCG00000029204;ENSSSCG00000011363;ENSSSCG00000028634;ENSSSCG00000001463;ENSSSCG00000011252
GO:1901362	organic cyclic compound biosynthetic process	1	586	0.92423	BGI_novel_G000073
GO:0044237	cellular metabolic process	11	3434	0.92554	ENSSSCG00000023256;ENSSSCG00000002705;ENSSSCG00000001463;ENSSSCG00000029204;ENSSSCG00000011363;BGI_novel_G000073;ENSSSCG00000028634;ENSSSCG00000010554;ENSSSCG00000001844;ENSSSCG00000011252;ENSSSCG00000027712
GO:0009987	cellular process	20	5503	0.933219	ENSSSCG00000010268;BGI_novel_G000405;ENSSSCG00000023256;ENSSSCG00000002705;BGI_novel_G000109;ENSSSCG00000030313;ENSSSCG00000018003;ENSSSCG00000001463;ENSSSCG00000011252;ENSSSCG00000007025;ENSSSCG00000029204;ENSSSCG00000011363;BGI_novel_G000073;ENSSSCG00000028634;ENSSSCG00000010554;ENSSSCG00000011557;ENSSSCG00000015270;ENSSSCG00000001844;ENSSSCG00000027712;ENSSSCG00000023707
GO:0006807	nitrogen compound metabolic process	5	1919	0.93619	ENSSSCG00000023256;ENSSSCG00000002705;ENSSSCG00000001463;ENSSSCG00000028634;ENSSSCG00000027712
GO:0033036	macromolecule localization	1	626	0.936977	ENSSSCG00000030313
GO:0030154	cell differentiation	1	673	0.949313	ENSSSCG00000030313
GO:0006810	transport	3	1451	0.959974	ENSSSCG00000021565;ENSSSCG00000015084;ENSSSCG00000030313
GO:2000112	regulation of cellular macromolecule biosynthetic process	1	725	0.96024	ENSSSCG00000010268
GO:0048731	system development	2	1116	0.960488	ENSSSCG00000030313;ENSSSCG00000015270
GO:0044707	single-multicellular organism process	3	1455	0.960573	ENSSSCG00000030313;ENSSSCG00000015270;ENSSSCG00000007025
GO:0010556	regulation of macromolecule biosynthetic process	1	764	0.966901	ENSSSCG00000010268
GO:0010468	regulation of gene expression	1	794	0.971277	ENSSSCG00000010268
GO:0048869	cellular developmental process	1	805	0.972737	ENSSSCG00000030313
GO:0051171	regulation of nitrogen compound metabolic process	1	817	0.974247	ENSSSCG00000010268
GO:0051234	establishment of localization	3	1621	0.979358	ENSSSCG00000021565;ENSSSCG00000015084;ENSSSCG00000030313
GO:0007275	multicellular organism development	2	1286	0.980637	ENSSSCG00000030313;ENSSSCG00000015270
GO:0044765	single-organism transport	1	945	0.986071	ENSSSCG00000015084
GO:1902578	single-organism localization	1	981	0.988308	ENSSSCG00000015084
GO:0048856	anatomical structure development	2	1407	0.9886	ENSSSCG00000030313;ENSSSCG00000015270
GO:0051179	localization	3	1892	0.993405	ENSSSCG00000030313;ENSSSCG00000021565;ENSSSCG00000015084
GO:0044767	single-organism developmental process	2	1530	0.993467	ENSSSCG00000030313;ENSSSCG00000015270
GO:0032502	developmental process	2	1633	0.995959	ENSSSCG00000030313;ENSSSCG00000015270
Cellular Component
GO ID	Description	GeneRatio (27)	BgRatio (7905)	pvalue	geneID
GO:0032982	myosin filament	2	6	0.000167114	ENSSSCG00000018006;ENSSSCG00000018003
GO:0005924	cell-substrate adherens junction	3	58	0.000967569	ENSSSCG00000018006;ENSSSCG00000018003;ENSSSCG00000011557
GO:0030055	cell-substrate junction	3	59	0.00101709	ENSSSCG00000018006;ENSSSCG00000018003;ENSSSCG00000011557
GO:0005912	adherens junction	3	67	0.00147177	ENSSSCG00000018006;ENSSSCG00000018003;ENSSSCG00000011557
GO:0005925	focal adhesion	2	19	0.00185361	ENSSSCG00000018006;ENSSSCG00000011557
GO:0070161	anchoring junction	3	80	0.00245072	ENSSSCG00000018006;ENSSSCG00000018003;ENSSSCG00000011557
GO:0016459	myosin complex	2	24	0.00296048	ENSSSCG00000018006;ENSSSCG00000018003
GO:0030054	cell junction	4	182	0.00315198	ENSSSCG00000018006;ENSSSCG00000018003;BGI_novel_G000405;ENSSSCG00000011557
GO:0005834	heterotrimeric G-protein complex	1	3	0.010213	BGI_novel_G000109
GO:0031012	extracellular matrix	3	144	0.0125743	ENSSSCG00000030313;ENSSSCG00000015249;ENSSSCG00000015270
GO:0005859	muscle myosin complex	1	4	0.013595	ENSSSCG00000018006
GO:0030017	sarcomere	2	61	0.0181642	ENSSSCG00000018003;ENSSSCG00000018006
GO:0044449	contractile fiber part	2	63	0.0193043	ENSSSCG00000018003;ENSSSCG00000018006
GO:0098552	side of membrane	2	66	0.0210697	BGI_novel_G000109;ENSSSCG00000008977
GO:0031672	A band	1	7	0.0236742	ENSSSCG00000018006
GO:0005583	fibrillar collagen trimer	1	8	0.0270119	ENSSSCG00000030313
GO:0005923	bicellular tight junction	1	8	0.0270119	BGI_novel_G000405
GO:0070160	occluding junction	1	8	0.0270119	BGI_novel_G000405
GO:0098643	banded collagen fibril	1	8	0.0270119	ENSSSCG00000030313
GO:0098644	complex of collagen trimers	1	8	0.0270119	ENSSSCG00000030313
GO:0030016	myofibril	2	77	0.0280895	ENSSSCG00000018003;ENSSSCG00000018006
GO:0000314	organellar small ribosomal subunit	1	9	0.0303385	ENSSSCG00000028634
GO:0043292	contractile fiber	2	84	0.0329813	ENSSSCG00000018003;ENSSSCG00000018006
GO:0005911	cell-cell junction	2	86	0.0344366	ENSSSCG00000018006;BGI_novel_G000405
GO:0043234	protein complex	8	1157	0.0346958	ENSSSCG00000030313;BGI_novel_G000109;ENSSSCG00000018006;ENSSSCG00000029204;ENSSSCG00000011363;ENSSSCG00000018003;ENSSSCG00000001463;ENSSSCG00000000444
GO:0032991	macromolecular complex	10	1672	0.042949	ENSSSCG00000030313;BGI_novel_G000109;ENSSSCG00000028634;ENSSSCG00000018006;ENSSSCG00000029204;ENSSSCG00000011363;ENSSSCG00000018003;ENSSSCG00000027712;ENSSSCG00000001463;ENSSSCG00000000444
GO:0016460	myosin II complex	1	13	0.043536	ENSSSCG00000018006
GO:0014704	intercalated disc	1	15	0.0500697	ENSSSCG00000018006
GO:0005581	collagen trimer	1	16	0.0533204	ENSSSCG00000030313
GO:0015629	actin cytoskeleton	2	115	0.0581549	ENSSSCG00000018006;ENSSSCG00000018003
GO:0044291	cell-cell contact zone	1	18	0.0597897	ENSSSCG00000018006
GO:0000313	organellar ribosome	1	22	0.0726009	ENSSSCG00000028634
GO:0009897	external side of plasma membrane	1	27	0.0883786	ENSSSCG00000008977
GO:0031234	extrinsic component of cytoplasmic side of plasma membrane	1	27	0.0883786	BGI_novel_G000109
GO:0005875	microtubule associated complex	1	28	0.0915029	ENSSSCG00000000444
GO:0044430	cytoskeletal part	3	326	0.0981151	ENSSSCG00000018006;ENSSSCG00000018003;ENSSSCG00000000444
GO:0019897	extrinsic component of plasma membrane	1	33	0.106971	BGI_novel_G000109
GO:0000502	proteasome complex	1	34	0.110034	ENSSSCG00000001463
GO:0044420	extracellular matrix component	1	35	0.113087	ENSSSCG00000030313
GO:0005777	peroxisome	1	37	0.119162	BGI_novel_G000073
GO:0009898	cytoplasmic side of plasma membrane	1	39	0.125198	BGI_novel_G000109
GO:0030427	site of polarized growth	1	39	0.125198	ENSSSCG00000000444
GO:0098562	cytoplasmic side of membrane	1	39	0.125198	BGI_novel_G000109
GO:0043296	apical junction complex	1	40	0.1282	BGI_novel_G000405
GO:0005856	cytoskeleton	4	576	0.129558	ENSSSCG00000018006;ENSSSCG00000018003;ENSSSCG00000000444;ENSSSCG00000027712
GO:0019898	extrinsic component of membrane	1	42	0.134176	BGI_novel_G000109
GO:0005623	cell	25	6607	0.156057	ENSSSCG00000018003;ENSSSCG00000000444;ENSSSCG00000015270;ENSSSCG00000011557;BGI_novel_G000405;BGI_novel_G000109;ENSSSCG00000028634;ENSSSCG00000007025;ENSSSCG00000018006;BGI_novel_G000073;ENSSSCG00000021565;ENSSSCG00000008977;ENSSSCG00000010554;ENSSSCG00000015084;ENSSSCG00000017759;ENSSSCG00000022256;ENSSSCG00000023707;ENSSSCG00000001463;ENSSSCG00000029204;ENSSSCG00000023256;ENSSSCG00000001844;ENS…
GO:0044464	cell part	25	6607	0.156057	ENSSSCG00000018003;ENSSSCG00000000444;ENSSSCG00000015270;ENSSSCG00000011557;BGI_novel_G000405;BGI_novel_G000109;ENSSSCG00000028634;ENSSSCG00000007025;ENSSSCG00000018006;BGI_novel_G000073;ENSSSCG00000021565;ENSSSCG00000008977;ENSSSCG00000010554;ENSSSCG00000015084;ENSSSCG00000017759;ENSSSCG00000022256;ENSSSCG00000023707;ENSSSCG00000001463;ENSSSCG00000029204;ENSSSCG00000023256;ENSSSCG00000001844;ENS…
GO:0015935	small ribosomal subunit	1	52	0.163468	ENSSSCG00000028634
GO:0000775	chromosome, centromeric region	1	56	0.174916	ENSSSCG00000000444
GO:0042579	microbody	1	59	0.183402	BGI_novel_G000073
GO:0044459	plasma membrane part	3	456	0.20199	BGI_novel_G000109;ENSSSCG00000008977;ENSSSCG00000015084
GO:0098687	chromosomal region	1	67	0.205624	ENSSSCG00000000444
GO:0005578	proteinaceous extracellular matrix	1	71	0.216515	ENSSSCG00000030313
GO:0098797	plasma membrane protein complex	1	79	0.237868	BGI_novel_G000109
GO:0044444	cytoplasmic part	10	2301	0.238588	ENSSSCG00000018003;ENSSSCG00000028634;ENSSSCG00000007025;ENSSSCG00000018006;BGI_novel_G000073;ENSSSCG00000010554;ENSSSCG00000029204;ENSSSCG00000023256;ENSSSCG00000001844;ENSSSCG00000011557
GO:0005615	extracellular space	1	84	0.250928	ENSSSCG00000008977
GO:0005635	nuclear envelope	1	85	0.253514	ENSSSCG00000010554
GO:0044391	ribosomal subunit	1	92	0.271377	ENSSSCG00000028634
GO:0015630	microtubule cytoskeleton	2	310	0.286271	ENSSSCG00000000444;ENSSSCG00000027712
GO:0044424	intracellular part	22	5912	0.289882	ENSSSCG00000018003;ENSSSCG00000000444;ENSSSCG00000011557;BGI_novel_G000405;BGI_novel_G000109;ENSSSCG00000028634;ENSSSCG00000007025;ENSSSCG00000018006;BGI_novel_G000073;ENSSSCG00000010554;ENSSSCG00000017759;ENSSSCG00000022256;ENSSSCG00000023707;ENSSSCG00000001463;ENSSSCG00000029204;ENSSSCG00000023256;ENSSSCG00000001844;ENSSSCG00000027712;ENSSSCG00000015589;ENSSSCG00000030313;ENSSSCG00000002705;ENS…
GO:0005730	nucleolus	1	104	0.301045	ENSSSCG00000018006
GO:0005840	ribosome	1	108	0.310673	ENSSSCG00000028634
GO:0016021	integral component of membrane	3	578	0.315889	ENSSSCG00000010554;ENSSSCG00000007025;ENSSSCG00000015084
GO:0005622	intracellular	22	5963	0.316753	ENSSSCG00000018003;ENSSSCG00000000444;ENSSSCG00000011557;BGI_novel_G000405;BGI_novel_G000109;ENSSSCG00000028634;ENSSSCG00000007025;ENSSSCG00000018006;BGI_novel_G000073;ENSSSCG00000010554;ENSSSCG00000017759;ENSSSCG00000022256;ENSSSCG00000023707;ENSSSCG00000001463;ENSSSCG00000029204;ENSSSCG00000023256;ENSSSCG00000001844;ENSSSCG00000027712;ENSSSCG00000015589;ENSSSCG00000030313;ENSSSCG00000002705;ENS…
GO:0005887	integral component of plasma membrane	1	111	0.317811	ENSSSCG00000015084
GO:0005886	plasma membrane	3	587	0.324544	BGI_novel_G000109;ENSSSCG00000008977;ENSSSCG00000015084
GO:0031226	intrinsic component of plasma membrane	1	115	0.327216	ENSSSCG00000015084
GO:0005789	endoplasmic reticulum membrane	1	118	0.334189	ENSSSCG00000010554
GO:0042175	nuclear outer membrane-endoplasmic reticulum membrane network	1	119	0.336497	ENSSSCG00000010554
GO:0043228	non-membrane-bounded organelle	5	1128	0.339621	ENSSSCG00000018003;ENSSSCG00000000444;ENSSSCG00000028634;ENSSSCG00000018006;ENSSSCG00000027712
GO:0043232	intracellular non-membrane-bounded organelle	5	1128	0.339621	ENSSSCG00000018003;ENSSSCG00000000444;ENSSSCG00000028634;ENSSSCG00000018006;ENSSSCG00000027712
GO:0071944	cell periphery	3	603	0.339952	BGI_novel_G000109;ENSSSCG00000008977;ENSSSCG00000015084
GO:0005737	cytoplasm	10	2511	0.343473	ENSSSCG00000018003;ENSSSCG00000028634;ENSSSCG00000007025;ENSSSCG00000018006;BGI_novel_G000073;ENSSSCG00000010554;ENSSSCG00000029204;ENSSSCG00000023256;ENSSSCG00000001844;ENSSSCG00000011557
GO:0005815	microtubule organizing center	1	125	0.350188	ENSSSCG00000000444
GO:0009986	cell surface	1	125	0.350188	ENSSSCG00000008977
GO:0044421	extracellular region part	2	386	0.382637	ENSSSCG00000008977;ENSSSCG00000030313
GO:0031966	mitochondrial membrane	1	146	0.395994	ENSSSCG00000007025
GO:0005739	mitochondrion	2	404	0.404844	ENSSSCG00000007025;BGI_novel_G000073
GO:0031967	organelle envelope	2	406	0.407291	ENSSSCG00000007025;ENSSSCG00000010554
GO:0031975	envelope	2	413	0.415822	ENSSSCG00000007025;ENSSSCG00000010554
GO:0005576	extracellular region	2	419	0.423091	ENSSSCG00000008977;ENSSSCG00000030313
GO:0044432	endoplasmic reticulum part	1	162	0.428791	ENSSSCG00000010554
GO:0005634	nucleus	5	1287	0.454677	ENSSSCG00000011557;BGI_novel_G000405;ENSSSCG00000018006;ENSSSCG00000010554;ENSSSCG00000018003
GO:0005740	mitochondrial envelope	1	188	0.478459	ENSSSCG00000007025
GO:0098796	membrane protein complex	1	196	0.492886	BGI_novel_G000109
GO:0044427	chromosomal part	1	215	0.525627	ENSSSCG00000000444
GO:0005783	endoplasmic reticulum	1	228	0.546845	ENSSSCG00000010554
GO:0019866	organelle inner membrane	1	240	0.565617	ENSSSCG00000007025
GO:1902494	catalytic complex	1	249	0.579203	BGI_novel_G000109
GO:0005694	chromosome	1	255	0.588032	ENSSSCG00000000444
GO:0044429	mitochondrial part	1	304	0.653753	ENSSSCG00000007025
GO:0098588	bounding membrane of organelle	1	343	0.698725	ENSSSCG00000010554
GO:0044428	nuclear part	3	1063	0.723602	ENSSSCG00000018006;ENSSSCG00000010554;ENSSSCG00000018003
GO:0030529	intracellular ribonucleoprotein complex	1	379	0.735205	ENSSSCG00000028634
GO:1990904	ribonucleoprotein complex	1	379	0.735205	ENSSSCG00000028634
GO:0012505	endomembrane system	2	842	0.798878	ENSSSCG00000021565;ENSSSCG00000010554
GO:0031090	organelle membrane	2	886	0.822521	ENSSSCG00000007025;ENSSSCG00000010554
GO:0044446	intracellular organelle part	6	2270	0.830981	ENSSSCG00000000444;ENSSSCG00000028634;ENSSSCG00000007025;ENSSSCG00000018006;ENSSSCG00000010554;ENSSSCG00000018003
GO:0031981	nuclear lumen	2	932	0.844671	ENSSSCG00000018006;ENSSSCG00000018003
GO:0070013	intracellular organelle lumen	2	982	0.866007	ENSSSCG00000018006;ENSSSCG00000018003
GO:0043233	organelle lumen	2	984	0.866804	ENSSSCG00000018006;ENSSSCG00000018003
GO:0031974	membrane-enclosed lumen	2	990	0.869172	ENSSSCG00000018006;ENSSSCG00000018003
GO:0043229	intracellular organelle	14	4904	0.900367	ENSSSCG00000018003;ENSSSCG00000000444;ENSSSCG00000011557;BGI_novel_G000405;ENSSSCG00000028634;ENSSSCG00000007025;ENSSSCG00000018006;BGI_novel_G000073;ENSSSCG00000010554;ENSSSCG00000017759;ENSSSCG00000022256;ENSSSCG00000023707;ENSSSCG00000001463;ENSSSCG00000027712
GO:0044422	organelle part	6	2540	0.909	ENSSSCG00000018003;ENSSSCG00000000444;ENSSSCG00000028634;ENSSSCG00000007025;ENSSSCG00000018006;ENSSSCG00000010554
GO:0043226	organelle	14	4972	0.915979	ENSSSCG00000018003;ENSSSCG00000000444;ENSSSCG00000011557;BGI_novel_G000405;ENSSSCG00000028634;ENSSSCG00000007025;ENSSSCG00000018006;BGI_novel_G000073;ENSSSCG00000010554;ENSSSCG00000017759;ENSSSCG00000022256;ENSSSCG00000023707;ENSSSCG00000001463;ENSSSCG00000027712
GO:0043231	intracellular membrane-bounded organelle	12	4418	0.917838	ENSSSCG00000011557;BGI_novel_G000405;ENSSSCG00000007025;BGI_novel_G000073;ENSSSCG00000010554;ENSSSCG00000017759;ENSSSCG00000028634;ENSSSCG00000022256;ENSSSCG00000023707;ENSSSCG00000001463;ENSSSCG00000018006;ENSSSCG00000018003
GO:0043227	membrane-bounded organelle	12	4475	0.928872	ENSSSCG00000011557;BGI_novel_G000405;ENSSSCG00000007025;BGI_novel_G000073;ENSSSCG00000010554;ENSSSCG00000017759;ENSSSCG00000028634;ENSSSCG00000022256;ENSSSCG00000023707;ENSSSCG00000001463;ENSSSCG00000018006;ENSSSCG00000018003
GO:0044425	membrane part	5	2321	0.932579	BGI_novel_G000109;ENSSSCG00000008977;ENSSSCG00000010554;ENSSSCG00000007025;ENSSSCG00000015084
GO:0031224	intrinsic component of membrane	3	1955	0.977894	ENSSSCG00000010554;ENSSSCG00000007025;ENSSSCG00000015084
GO:0016020	membrane	6	3068	0.979244	BGI_novel_G000109;ENSSSCG00000007025;ENSSSCG00000008977;ENSSSCG00000010554;ENSSSCG00000015084;ENSSSCG00000029204
Molecular Function
GO ID	Description	GeneRatio (28)	BgRatio (7557)	pvalue	geneID
GO:0016297	acyl-[acyl-carrier-protein] hydrolase activity	2	2	1.32398e-05	ENSSSCG00000023044;ENSSSCG00000029944
GO:0004312	fatty acid synthase activity	2	7	0.000274861	ENSSSCG00000023044;ENSSSCG00000029944
GO:0016787	hydrolase activity	12	1343	0.00173456	BGI_novel_G000109;ENSSSCG00000029204;ENSSSCG00000018006;ENSSSCG00000000444;ENSSSCG00000027712;ENSSSCG00000018003;ENSSSCG00000023044;ENSSSCG00000029944;ENSSSCG00000015249;ENSSSCG00000001463;BGI_novel_G000073;ENSSSCG00000015084
GO:0005516	calmodulin binding	2	19	0.00217743	ENSSSCG00000018006;ENSSSCG00000018003
GO:0004452	isopentenyl-diphosphate delta-isomerase activity	1	1	0.00370517	BGI_novel_G000073
GO:0004768	stearoyl-CoA 9-desaturase activity	1	1	0.00370517	ENSSSCG00000010554
GO:0019842	vitamin binding	2	32	0.00613082	ENSSSCG00000023044;ENSSSCG00000029944
GO:0017111	nucleoside-triphosphatase activity	6	491	0.00805213	BGI_novel_G000109;ENSSSCG00000018006;ENSSSCG00000000444;ENSSSCG00000027712;ENSSSCG00000018003;ENSSSCG00000015084
GO:0004812	aminoacyl-tRNA ligase activity	2	37	0.00813868	ENSSSCG00000023256;ENSSSCG00000002705
GO:0003774	motor activity	2	40	0.00946679	ENSSSCG00000018006;ENSSSCG00000018003
GO:0016875	ligase activity, forming carbon-oxygen bonds	2	41	0.0099296	ENSSSCG00000023256;ENSSSCG00000002705
GO:0016876	ligase activity, forming aminoacyl-tRNA and related compounds	2	41	0.0099296	ENSSSCG00000023256;ENSSSCG00000002705
GO:0016215	acyl-CoA desaturase activity	1	3	0.0110758	ENSSSCG00000010554
GO:0016462	pyrophosphatase activity	6	527	0.0112471	BGI_novel_G000109;ENSSSCG00000018006;ENSSSCG00000000444;ENSSSCG00000027712;ENSSSCG00000018003;ENSSSCG00000015084
GO:0016817	hydrolase activity, acting on acid anhydrides	6	529	0.0114479	BGI_novel_G000109;ENSSSCG00000018006;ENSSSCG00000000444;ENSSSCG00000027712;ENSSSCG00000018003;ENSSSCG00000015084
GO:0016818	hydrolase activity, acting on acid anhydrides, in phosphorus-containing anhydrides	6	529	0.0114479	BGI_novel_G000109;ENSSSCG00000018006;ENSSSCG00000000444;ENSSSCG00000027712;ENSSSCG00000018003;ENSSSCG00000015084
GO:0016790	thiolester hydrolase activity	2	47	0.0129124	ENSSSCG00000023044;ENSSSCG00000029944
GO:0003824	catalytic activity	19	3414	0.012947	BGI_novel_G000109;ENSSSCG00000010554;ENSSSCG00000023256;ENSSSCG00000002705;ENSSSCG00000029204;ENSSSCG00000011363;ENSSSCG00000011252;BGI_novel_G000073;ENSSSCG00000018006;ENSSSCG00000000444;ENSSSCG00000027712;ENSSSCG00000018003;ENSSSCG00000006554;ENSSSCG00000023044;ENSSSCG00000029944;ENSSSCG00000015249;ENSSSCG00000001463;ENSSSCG00000015084;ENSSSCG00000017759
GO:0008009	chemokine activity	1	4	0.0147414	ENSSSCG00000008977
GO:0015114	phosphate ion transmembrane transporter activity	1	4	0.0147414	ENSSSCG00000015249
GO:0016717	oxidoreductase activity, acting on paired donors, with oxidation of a pair of donors resulting in the reduction of molecular oxygen to two molecules of water	1	5	0.0183939	ENSSSCG00000010554
GO:0016832	aldehyde-lyase activity	1	5	0.0183939	ENSSSCG00000017759
GO:0003779	actin binding	2	61	0.0211742	ENSSSCG00000018006;ENSSSCG00000018003
GO:0015926	glucosidase activity	1	6	0.0220334	ENSSSCG00000029204
GO:0016208	AMP binding	1	6	0.0220334	ENSSSCG00000011363
GO:0031369	translation initiation factor binding	1	7	0.0256598	ENSSSCG00000010268
GO:0004683	calmodulin-dependent protein kinase activity	1	8	0.0292732	ENSSSCG00000029204
GO:0016863	intramolecular oxidoreductase activity, transposing C=C bonds	1	8	0.0292732	BGI_novel_G000073
GO:0042379	chemokine receptor binding	1	8	0.0292732	ENSSSCG00000008977
GO:0030145	manganese ion binding	1	9	0.0328737	BGI_novel_G000073
GO:0022892	substrate-specific transporter activity	5	501	0.0346962	ENSSSCG00000023044;ENSSSCG00000029944;ENSSSCG00000015249;ENSSSCG00000007025;ENSSSCG00000015084
GO:0022829	wide pore channel activity	1	10	0.0364614	ENSSSCG00000007025
GO:0001883	purine nucleoside binding	3	200	0.0368014	ENSSSCG00000011363;ENSSSCG00000018006;ENSSSCG00000018003
GO:0032550	purine ribonucleoside binding	3	200	0.0368014	ENSSSCG00000011363;ENSSSCG00000018006;ENSSSCG00000018003
GO:0032549	ribonucleoside binding	3	201	0.0372676	ENSSSCG00000011363;ENSSSCG00000018006;ENSSSCG00000018003
GO:0003823	antigen binding	1	11	0.0400362	BGI_novel_G000415
GO:0030247	polysaccharide binding	1	11	0.0400362	ENSSSCG00000011727
GO:0001882	nucleoside binding	3	208	0.0406176	ENSSSCG00000011363;ENSSSCG00000018006;ENSSSCG00000018003
GO:0008556	potassium-transporting ATPase activity	1	12	0.0435982	ENSSSCG00000015084
GO:0005215	transporter activity	5	560	0.0521259	ENSSSCG00000023044;ENSSSCG00000029944;ENSSSCG00000015249;ENSSSCG00000007025;ENSSSCG00000015084
GO:0001871	pattern binding	1	15	0.054208	ENSSSCG00000011727
GO:0036094	small molecule binding	9	1470	0.0776467	ENSSSCG00000011363;ENSSSCG00000027712;ENSSSCG00000018006;ENSSSCG00000018003;ENSSSCG00000023256;ENSSSCG00000011252;ENSSSCG00000002705;ENSSSCG00000023044;ENSSSCG00000029944
GO:0015662	ATPase activity, coupled to transmembrane movement of ions, phosphorylative mechanism	1	22	0.0785245	ENSSSCG00000015084
GO:0016860	intramolecular oxidoreductase activity	1	23	0.0819487	BGI_novel_G000073
GO:0016874	ligase activity	2	130	0.0830446	ENSSSCG00000023256;ENSSSCG00000002705
GO:0097367	carbohydrate derivative binding	8	1268	0.0837767	ENSSSCG00000015249;ENSSSCG00000011363;ENSSSCG00000027712;ENSSSCG00000018006;ENSSSCG00000018003;ENSSSCG00000023256;ENSSSCG00000011252;ENSSSCG00000002705
GO:0000287	magnesium ion binding	1	24	0.0853606	BGI_novel_G000073
GO:0016747	transferase activity, transferring acyl groups other than amino-acyl groups	2	135	0.0885853	ENSSSCG00000023044;ENSSSCG00000029944
GO:0003924	GTPase activity	1	28	0.0988865	BGI_novel_G000109
GO:0016746	transferase activity, transferring acyl groups	2	147	0.102321	ENSSSCG00000023044;ENSSSCG00000029944
GO:0003735	structural constituent of ribosome	1	30	0.105577	ENSSSCG00000028634
GO:0005125	cytokine activity	1	30	0.105577	ENSSSCG00000008977
GO:0016830	carbon-carbon lyase activity	1	30	0.105577	ENSSSCG00000017759
GO:0005524	ATP binding	2	155	0.111792	ENSSSCG00000018006;ENSSSCG00000018003
GO:0015103	inorganic anion transmembrane transporter activity	1	33	0.115523	ENSSSCG00000015249
GO:0019829	cation-transporting ATPase activity	1	33	0.115523	ENSSSCG00000015084
GO:0032559	adenyl ribonucleotide binding	6	926	0.119422	ENSSSCG00000011363;ENSSSCG00000018006;ENSSSCG00000018003;ENSSSCG00000023256;ENSSSCG00000011252;ENSSSCG00000002705
GO:0030554	adenyl nucleotide binding	6	930	0.121293	ENSSSCG00000011363;ENSSSCG00000018006;ENSSSCG00000018003;ENSSSCG00000023256;ENSSSCG00000011252;ENSSSCG00000002705
GO:0032555	purine ribonucleotide binding	7	1174	0.132158	ENSSSCG00000011363;ENSSSCG00000027712;ENSSSCG00000018006;ENSSSCG00000018003;ENSSSCG00000023256;ENSSSCG00000011252;ENSSSCG00000002705
GO:0032553	ribonucleotide binding	7	1177	0.133496	ENSSSCG00000011363;ENSSSCG00000027712;ENSSSCG00000018006;ENSSSCG00000018003;ENSSSCG00000023256;ENSSSCG00000011252;ENSSSCG00000002705
GO:0017076	purine nucleotide binding	7	1178	0.133944	ENSSSCG00000011363;ENSSSCG00000027712;ENSSSCG00000018006;ENSSSCG00000018003;ENSSSCG00000023256;ENSSSCG00000011252;ENSSSCG00000002705
GO:0005244	voltage-gated ion channel activity	1	44	0.151086	ENSSSCG00000007025
GO:0022832	voltage-gated channel activity	1	44	0.151086	ENSSSCG00000007025
GO:0015075	ion transmembrane transporter activity	3	366	0.151789	ENSSSCG00000015249;ENSSSCG00000007025;ENSSSCG00000015084
GO:0035639	purine ribonucleoside triphosphate binding	2	189	0.154335	ENSSSCG00000018006;ENSSSCG00000018003
GO:0004553	hydrolase activity, hydrolyzing O-glycosyl compounds	1	47	0.160544	ENSSSCG00000029204
GO:0042625	ATPase coupled ion transmembrane transporter activity	1	48	0.163673	ENSSSCG00000015084
GO:0019838	growth factor binding	1	53	0.179154	ENSSSCG00000030313
GO:0043168	anion binding	3	398	0.180885	ENSSSCG00000011363;ENSSSCG00000018006;ENSSSCG00000018003
GO:0004175	endopeptidase activity	2	210	0.182029	ENSSSCG00000015249;ENSSSCG00000001463
GO:0042626	ATPase activity, coupled to transmembrane movement of substances	1	54	0.182217	ENSSSCG00000015084
GO:0043492	ATPase activity, coupled to movement of substances	1	54	0.182217	ENSSSCG00000015084
GO:0016820	hydrolase activity, acting on acid anhydrides, catalyzing transmembrane movement of substances	1	55	0.185269	ENSSSCG00000015084
GO:0022891	substrate-specific transmembrane transporter activity	3	412	0.194097	ENSSSCG00000015249;ENSSSCG00000007025;ENSSSCG00000015084
GO:0001664	G-protein coupled receptor binding	1	58	0.194359	ENSSSCG00000008977
GO:0015399	primary active transmembrane transporter activity	1	63	0.209292	ENSSSCG00000015084
GO:0015405	P-P-bond-hydrolysis-driven transmembrane transporter activity	1	63	0.209292	ENSSSCG00000015084
GO:0016798	hydrolase activity, acting on glycosyl bonds	1	63	0.209292	ENSSSCG00000029204
GO:0015079	potassium ion transmembrane transporter activity	1	67	0.221045	ENSSSCG00000015084
GO:0019887	protein kinase regulator activity	1	68	0.223957	ENSSSCG00000011363
GO:0005198	structural molecule activity	2	245	0.229677	ENSSSCG00000028634;ENSSSCG00000030313
GO:0016705	oxidoreductase activity, acting on paired donors, with incorporation or reduction of molecular oxygen	1	70	0.22975	ENSSSCG00000010554
GO:0005488	binding	24	5896	0.230729	ENSSSCG00000018006;ENSSSCG00000018003;ENSSSCG00000015249;ENSSSCG00000011363;ENSSSCG00000027712;ENSSSCG00000008977;ENSSSCG00000010268;ENSSSCG00000029204;ENSSSCG00000017759;ENSSSCG00000011252;ENSSSCG00000002705;ENSSSCG00000001844;ENSSSCG00000028634;ENSSSCG00000023707;ENSSSCG00000007025;ENSSSCG00000023044;ENSSSCG00000010554;ENSSSCG00000029944;ENSSSCG00000006554;ENSSSCG00000030313;BGI_novel_G000073;B…
GO:0000166	nucleotide binding	7	1366	0.231446	ENSSSCG00000011363;ENSSSCG00000027712;ENSSSCG00000018006;ENSSSCG00000018003;ENSSSCG00000023256;ENSSSCG00000011252;ENSSSCG00000002705
GO:1901265	nucleoside phosphate binding	7	1366	0.231446	ENSSSCG00000011363;ENSSSCG00000027712;ENSSSCG00000018006;ENSSSCG00000018003;ENSSSCG00000023256;ENSSSCG00000011252;ENSSSCG00000002705
GO:0022857	transmembrane transporter activity	3	453	0.234152	ENSSSCG00000015249;ENSSSCG00000007025;ENSSSCG00000015084
GO:0005126	cytokine receptor binding	1	72	0.2355	ENSSSCG00000008977
GO:0005539	glycosaminoglycan binding	1	74	0.24121	ENSSSCG00000015249
GO:0019207	kinase regulator activity	1	77	0.249697	ENSSSCG00000011363
GO:0008509	anion transmembrane transporter activity	1	79	0.255304	ENSSSCG00000015249
GO:0008092	cytoskeletal protein binding	2	265	0.257375	ENSSSCG00000018006;ENSSSCG00000018003
GO:0022836	gated channel activity	1	89	0.282739	ENSSSCG00000007025
GO:0030246	carbohydrate binding	1	93	0.293438	ENSSSCG00000011727
GO:0043167	ion binding	10	2228	0.29572	ENSSSCG00000011363;ENSSSCG00000018006;ENSSSCG00000018003;ENSSSCG00000011252;ENSSSCG00000002705;ENSSSCG00000023044;ENSSSCG00000015249;ENSSSCG00000010554;ENSSSCG00000029944;BGI_novel_G000073
GO:0016829	lyase activity	1	94	0.296088	ENSSSCG00000017759
GO:0016853	isomerase activity	1	96	0.301361	BGI_novel_G000073
GO:0046914	transition metal ion binding	5	996	0.306026	ENSSSCG00000023044;ENSSSCG00000015249;ENSSSCG00000010554;ENSSSCG00000029944;BGI_novel_G000073
GO:0070011	peptidase activity, acting on L-amino acid peptides	2	314	0.325425	ENSSSCG00000015249;ENSSSCG00000001463
GO:0005506	iron ion binding	1	109	0.334714	ENSSSCG00000010554
GO:0008233	peptidase activity	2	322	0.336457	ENSSSCG00000015249;ENSSSCG00000001463
GO:0046872	metal ion binding	7	1549	0.345956	ENSSSCG00000011252;ENSSSCG00000002705;ENSSSCG00000023044;ENSSSCG00000015249;ENSSSCG00000010554;ENSSSCG00000029944;BGI_novel_G000073
GO:0004672	protein kinase activity	2	344	0.366552	ENSSSCG00000029204;ENSSSCG00000011252
GO:0015077	monovalent inorganic cation transmembrane transporter activity	1	126	0.376021	ENSSSCG00000015084
GO:0046873	metal ion transmembrane transporter activity	1	126	0.376021	ENSSSCG00000015084
GO:0016773	phosphotransferase activity, alcohol group as acceptor	2	375	0.408154	ENSSSCG00000029204;ENSSSCG00000011252
GO:0016772	transferase activity, transferring phosphorus-containing groups	3	623	0.409726	ENSSSCG00000029204;ENSSSCG00000011363;ENSSSCG00000011252
GO:0004674	protein serine/threonine kinase activity	1	142	0.41263	ENSSSCG00000029204
GO:0016788	hydrolase activity, acting on ester bonds	2	384	0.420017	ENSSSCG00000023044;ENSSSCG00000029944
GO:0043169	cation binding	8	1927	0.424327	ENSSSCG00000011363;ENSSSCG00000011252;ENSSSCG00000002705;ENSSSCG00000023044;ENSSSCG00000015249;ENSSSCG00000010554;ENSSSCG00000029944;BGI_novel_G000073
GO:0022804	active transmembrane transporter activity	1	148	0.425818	ENSSSCG00000015084
GO:0048037	cofactor binding	1	149	0.427988	ENSSSCG00000006554
GO:0005515	protein binding	9	2238	0.454566	ENSSSCG00000018006;ENSSSCG00000018003;ENSSSCG00000008977;ENSSSCG00000010268;ENSSSCG00000029204;ENSSSCG00000017759;ENSSSCG00000011252;ENSSSCG00000030313;ENSSSCG00000015249
GO:0022890	inorganic cation transmembrane transporter activity	1	167	0.465721	ENSSSCG00000015084
GO:0042623	ATPase activity, coupled	1	167	0.465721	ENSSSCG00000015084
GO:0016887	ATPase activity	1	177	0.485634	ENSSSCG00000015084
GO:0005216	ion channel activity	1	180	0.491467	ENSSSCG00000007025
GO:0022838	substrate-specific channel activity	1	180	0.491467	ENSSSCG00000007025
GO:0015267	channel activity	1	187	0.504831	ENSSSCG00000007025
GO:0022803	passive transmembrane transporter activity	1	188	0.506712	ENSSSCG00000007025
GO:0005102	receptor binding	2	460	0.515356	ENSSSCG00000008977;ENSSSCG00000015249
GO:0016301	kinase activity	2	469	0.526005	ENSSSCG00000029204;ENSSSCG00000011252
GO:0016740	transferase activity	5	1300	0.541115	ENSSSCG00000029204;ENSSSCG00000011363;ENSSSCG00000011252;ENSSSCG00000023044;ENSSSCG00000029944
GO:0008324	cation transmembrane transporter activity	1	230	0.57979	ENSSSCG00000015084
GO:0019001	guanyl nucleotide binding	1	275	0.646481	ENSSSCG00000027712
GO:0032561	guanyl ribonucleotide binding	1	275	0.646481	ENSSSCG00000027712
GO:0030234	enzyme regulator activity	1	325	0.708611	ENSSSCG00000011363
GO:0098772	molecular function regulator	1	387	0.771136	ENSSSCG00000011363
GO:0016491	oxidoreductase activity	1	417	0.796533	ENSSSCG00000010554
GO:1901363	heterocyclic compound binding	7	2459	0.855168	ENSSSCG00000011363;ENSSSCG00000027712;ENSSSCG00000018006;ENSSSCG00000018003;ENSSSCG00000023256;ENSSSCG00000011252;ENSSSCG00000002705
GO:0097159	organic cyclic compound binding	7	2481	0.862391	ENSSSCG00000011363;ENSSSCG00000027712;ENSSSCG00000018006;ENSSSCG00000018003;ENSSSCG00000023256;ENSSSCG00000011252;ENSSSCG00000002705
GO:0004871	signal transducer activity	1	595	0.899791	BGI_novel_G000109
