# Supplementary material for: A Key Gene, PLIN1, Can Affect Porcine Intramuscular Fat Content Based on Transcriptome Analysis
Source: Genes (Basel). 2018 Apr 4;9(4):194. doi: 10.3390/genes9040194 (PMC5924536; doi:10.3390/genes9040194)
Supplement: Supplementary file 1 [file genes-09-00194-s001.zip › Supplementary File(s)/Table S6.xlsx]

## Sheet: 工作表1
Table S5. List of pathway enrichment of DEGs.
Pathway	out (45)	All (8625)	Pvalue	Pathway ID	Genes	K_IDs
Insulin signaling pathway	6	213	0.000770292	ko04910	ENSSSCG00000023044;ENSSSCG00000029204;ENSSSCG00000029944;ENSSSCG00000011363;BGI_novel_G000135;ENSSSCG00000029921	K00665+K07190+K00665+K04739+K04364+K06276
PPAR signaling pathway	4	90	0.00119155	ko03320	ENSSSCG00000010554;ENSSSCG00000001844;ENSSSCG00000029921;BGI_novel_G000809	K00507+K08768+K06276+K08748
Fatty acid biosynthesis	2	17	0.00344424	ko00061	ENSSSCG00000023044;ENSSSCG00000029944	K00665+K00665
Fatty acid metabolism	3	68	0.00525031	ko01212	ENSSSCG00000023044;ENSSSCG00000010554;ENSSSCG00000029944	K00665+K00507+K00665
Terpenoid backbone biosynthesis	2	28	0.00923092	ko00900	ENSSSCG00000025311;BGI_novel_G000073	K05955+K01823
AMPK signaling pathway	4	188	0.0162403	ko04152	ENSSSCG00000023044;ENSSSCG00000010554;ENSSSCG00000029944;ENSSSCG00000029921	K00665+K00507+K00665+K06276
Apoptosis	3	108	0.0185128	ko04210	BGI_novel_G000829;ENSSSCG00000011557;ENSSSCG00000011363	K02310+K02310+K04739
Primary immunodeficiency	2	43	0.0209889	ko05340	BGI_novel_G000415;ENSSSCG00000010044	K06554+K06554
Proteasome	2	57	0.0354337	ko03050	BGI_novel_G000107;ENSSSCG00000001463	K03033+K02741
Aldosterone-regulated sodium reabsorption	2	58	0.0365794	ko04960	ENSSSCG00000029921;ENSSSCG00000015084	K06276+K01538
Huntington's disease	4	252	0.0416017	ko05016	ENSSSCG00000000444;ENSSSCG00000026548;ENSSSCG00000021119;ENSSSCG00000007025	K10424+K02128+K03950+K15041
Aminoacyl-tRNA biosynthesis	2	67	0.0475122	ko00970	ENSSSCG00000023256;ENSSSCG00000002705	K01868+K04567
Parkinson's disease	3	158	0.0489024	ko05012	ENSSSCG00000026548;ENSSSCG00000021119;ENSSSCG00000007025	K02128+K03950+K15041
Cytosolic DNA-sensing pathway	2	70	0.0513918	ko04623	ENSSSCG00000026098;ENSSSCG00000008977	K14721+K12671
Endometrial cancer	2	78	0.0622657	ko05213	BGI_novel_G000135;ENSSSCG00000029921	K04364+K06276
Bile secretion	2	80	0.0650976	ko04976	BGI_novel_G000809;ENSSSCG00000015084	K08748+K01538
Non-small cell lung cancer	2	82	0.0679725	ko05223	BGI_novel_G000135;ENSSSCG00000029921	K04364+K06276
RIG-I-like receptor signaling pathway	2	83	0.0694257	ko04622	ENSSSCG00000008977;BGI_novel_G000231	K12671+K12647
Hepatitis B	3	186	0.0724396	ko05161	BGI_novel_G000135;BGI_novel_G000231;ENSSSCG00000007025	K04364+K12647+K15041
Fc epsilon RI signaling pathway	2	96	0.089206	ko04664	BGI_novel_G000135;ENSSSCG00000029921	K04364+K06276
Primary bile acid biosynthesis	1	22	0.108833	ko00120	BGI_novel_G000809	K08748
Methane metabolism	1	25	0.122746	ko00680	ENSSSCG00000017759	K01623
Chemokine signaling pathway	3	238	0.126831	ko04062	BGI_novel_G000109;BGI_novel_G000135;ENSSSCG00000008977	K04549+K04364+K12671
Carbon fixation in photosynthetic organisms	1	26	0.127336	ko00710	ENSSSCG00000017759	K01623
Proximal tubule bicarbonate reclamation	1	26	0.127336	ko04964	ENSSSCG00000015084	K01538
MAPK signaling pathway - fly	1	27	0.131903	ko04013	BGI_novel_G000135	K04364
Gap junction	2	129	0.145323	ko04540	ENSSSCG00000027712;BGI_novel_G000135	K07374+K04364
Biosynthesis of unsaturated fatty acids	1	30	0.145464	ko01040	ENSSSCG00000010554	K00507
Prostate cancer	2	137	0.159869	ko05215	BGI_novel_G000135;ENSSSCG00000029921	K04364+K06276
Pentose phosphate pathway	1	34	0.163223	ko00030	ENSSSCG00000017759	K01623
Fructose and mannose metabolism	1	36	0.171967	ko00051	ENSSSCG00000017759	K01623
Choline metabolism in cancer	2	150	0.184051	ko05231	BGI_novel_G000135;ENSSSCG00000029921	K04364+K06276
Hepatitis C	2	151	0.185935	ko05160	BGI_novel_G000135;ENSSSCG00000029921	K04364+K06276
Insulin resistance	2	151	0.185935	ko04931	ENSSSCG00000029921;BGI_novel_G000809	K06276+K08748
T cell receptor signaling pathway	2	153	0.18971	ko04660	BGI_novel_G000135;ENSSSCG00000029921	K04364+K06276
Oxidative phosphorylation	2	159	0.201102	ko00190	ENSSSCG00000026548;ENSSSCG00000021119	K02128+K03950
FoxO signaling pathway	2	163	0.208744	ko04068	BGI_novel_G000135;ENSSSCG00000029921	K04364+K06276
Type I diabetes mellitus	1	47	0.218483	ko04940	BGI_novel_G000203	K04077
Alcoholism	2	169	0.220266	ko05034	BGI_novel_G000109;BGI_novel_G000135	K04549+K04364
Salmonella infection	2	174	0.229913	ko05132	ENSSSCG00000018006;ENSSSCG00000018003	K10352+K10352
Malaria	1	51	0.234757	ko05144	ENSSSCG00000030984	K06576
Dorso-ventral axis formation	1	60	0.27017	ko04320	BGI_novel_G000135	K04364
Influenza A	2	196	0.272637	ko05164	ENSSSCG00000008977;BGI_novel_G000231	K12671+K12647
RNA polymerase	1	61	0.274005	ko03020	ENSSSCG00000026098	K14721
Vasopressin-regulated water reabsorption	1	61	0.274005	ko04962	ENSSSCG00000000444	K10424
Carbohydrate digestion and absorption	1	62	0.27782	ko04973	ENSSSCG00000015084	K01538
Mineral absorption	1	62	0.27782	ko04978	ENSSSCG00000015084	K01538
Thyroid hormone signaling pathway	2	199	0.278476	ko04919	ENSSSCG00000029921;ENSSSCG00000015084	K06276+K01538
N-Glycan biosynthesis	1	65	0.289147	ko00510	ENSSSCG00000028685	K03849
Regulation of lipolysis in adipocyte	1	66	0.292884	ko04923	ENSSSCG00000001844	K08768
Glycolysis / Gluconeogenesis	1	68	0.3003	ko00010	ENSSSCG00000017759	K01623
RNA transport	2	212	0.303746	ko03013	ENSSSCG00000026340;ENSSSCG00000010268	K03260+K18644
Neurotrophin signaling pathway	2	212	0.303746	ko04722	BGI_novel_G000135;ENSSSCG00000029921	K04364+K06276
Endocrine and other factor-regulated calcium reabsorption	1	70	0.30764	ko04961	ENSSSCG00000015084	K01538
Alzheimer's disease	2	215	0.309563	ko05010	ENSSSCG00000026548;ENSSSCG00000021119	K02128+K03950
Arachidonic acid metabolism	1	76	0.329213	ko00590	BGI_novel_G000338	K17726
Vascular smooth muscle contraction	2	231	0.340422	ko04270	ENSSSCG00000018006;ENSSSCG00000018003	K10352+K10352
Legionellosis	1	81	0.346686	ko05134	BGI_novel_G000203	K04077
Calcium signaling pathway	2	237	0.351902	ko04020	ENSSSCG00000029204;ENSSSCG00000007025	K07190+K15041
Morphine addiction	1	86	0.363714	ko05032	BGI_novel_G000109	K04549
GABAergic synapse	1	87	0.367067	ko04727	BGI_novel_G000109	K04549
Tight junction	2	247	0.370892	ko04530	ENSSSCG00000018006;ENSSSCG00000018003	K10352+K10352
cGMP - PKG signaling pathway	2	247	0.370892	ko04022	ENSSSCG00000007025;ENSSSCG00000015084	K15041+K01538
Renal cell carcinoma	1	89	0.373722	ko05211	BGI_novel_G000135	K04364
Protein digestion and absorption	1	89	0.373722	ko04974	ENSSSCG00000015084	K01538
mTOR signaling pathway	1	90	0.377024	ko04150	ENSSSCG00000029921	K06276
Acute myeloid leukemia	1	90	0.377024	ko05221	BGI_novel_G000135	K04364
Prolactin signaling pathway	1	93	0.386827	ko04917	BGI_novel_G000135	K04364
Biosynthesis of amino acids	1	95	0.393278	ko01230	ENSSSCG00000017759	K01623
Thyroid hormone synthesis	1	95	0.393278	ko04918	ENSSSCG00000015084	K01538
Insulin secretion	1	98	0.402831	ko04911	ENSSSCG00000015084	K01538
PI3K-Akt signaling pathway	3	442	0.407863	ko04151	BGI_novel_G000109;BGI_novel_G000135;ENSSSCG00000029921	K04549+K04364+K06276
Cardiac muscle contraction	1	100	0.409118	ko04260	ENSSSCG00000015084	K01538
RNA degradation	1	101	0.412237	ko03018	BGI_novel_G000203	K04077
Hypertrophic cardiomyopathy (HCM)	2	270	0.413743	ko05410	BGI_novel_G000763;BGI_novel_G000191	K12567+K12567
Retrograde endocannabinoid signaling	1	102	0.41534	ko04723	BGI_novel_G000109	K04549
Dilated cardiomyopathy (DCM)	2	274	0.421061	ko05414	BGI_novel_G000763;BGI_novel_G000191	K12567+K12567
Viral carcinogenesis	2	277	0.42652	ko05203	BGI_novel_G000135;ENSSSCG00000007025	K04364+K15041
Glioma	1	116	0.457135	ko05214	BGI_novel_G000135	K04364
Serotonergic synapse	1	119	0.465703	ko04726	BGI_novel_G000109	K04549
Pancreatic secretion	1	119	0.465703	ko04972	ENSSSCG00000015084	K01538
Ras signaling pathway	2	300	0.467495	ko04014	BGI_novel_G000109;BGI_novel_G000135	K04549+K04364
Viral myocarditis	1	121	0.471342	ko05416	ENSSSCG00000026340	K03260
Chronic myeloid leukemia	1	121	0.471342	ko05220	BGI_novel_G000135	K04364
Olfactory transduction	1	126	0.485185	ko04740	BGI_novel_G000610	K04257
Circadian entrainment	1	127	0.487911	ko04713	BGI_novel_G000109	K04549
Toll-like receptor signaling pathway	1	129	0.49332	ko04620	ENSSSCG00000008977	K12671
Cholinergic synapse	1	132	0.50133	ko04725	BGI_novel_G000109	K04549
Epstein-Barr virus infection	3	512	0.504798	ko05169	ENSSSCG00000026098;ENSSSCG00000030313;BGI_novel_G000107	K14721+K06256+K03033
Pyrimidine metabolism	1	134	0.506601	ko00240	ENSSSCG00000026098	K14721
Glutamatergic synapse	1	135	0.509215	ko04724	BGI_novel_G000109	K04549
ErbB signaling pathway	1	135	0.509215	ko04012	BGI_novel_G000135	K04364
GnRH signaling pathway	1	136	0.511817	ko04912	BGI_novel_G000135	K04364
Salivary secretion	1	137	0.514405	ko04970	ENSSSCG00000015084	K01538
B cell receptor signaling pathway	1	137	0.514405	ko04662	BGI_novel_G000135	K04364
Estrogen signaling pathway	1	143	0.529652	ko04915	BGI_novel_G000135	K04364
Glucagon signaling pathway	1	143	0.529652	ko04922	ENSSSCG00000029204	K07190
TNF signaling pathway	1	143	0.529652	ko04668	ENSSSCG00000008977	K12671
Carbon metabolism	1	144	0.532148	ko01200	ENSSSCG00000017759	K01623
HIF-1 signaling pathway	1	149	0.544432	ko04066	ENSSSCG00000017759	K01623
Natural killer cell mediated cytotoxicity	1	152	0.55165	ko04650	BGI_novel_G000135	K04364
Jak-STAT signaling pathway	1	155	0.558756	ko04630	BGI_novel_G000135	K04364
Signaling pathways regulating pluripotency of stem cells	1	155	0.558756	ko04550	BGI_novel_G000135	K04364
Measles	1	157	0.563433	ko05162	BGI_novel_G000231	K12647
Dopaminergic synapse	1	157	0.563433	ko04728	BGI_novel_G000109	K04549
Focal adhesion	2	365	0.573686	ko04510	BGI_novel_G000135;ENSSSCG00000029921	K04364+K06276
Sphingolipid signaling pathway	1	164	0.579422	ko04071	ENSSSCG00000029921	K06276
Osteoclast differentiation	1	177	0.60761	ko04380	BGI_novel_G000135	K04364
Non-alcoholic fatty liver disease (NAFLD)	1	182	0.617952	ko04932	ENSSSCG00000021119	K03950
Ribosome	1	188	0.630012	ko03010	ENSSSCG00000028634	K02959
Phospholipase D signaling pathway	1	208	0.667582	ko04072	BGI_novel_G000135	K04364
Tuberculosis	1	212	0.674636	ko05152	BGI_novel_G000203	K04077
Adrenergic signaling in cardiomyocytes	1	214	0.678107	ko04261	ENSSSCG00000015084	K01538
Pathogenic Escherichia coli infection	1	214	0.678107	ko05130	ENSSSCG00000027712	K07374
Proteoglycans in cancer	3	661	0.681172	ko05205	BGI_novel_G000135;ENSSSCG00000030313;ENSSSCG00000029921	K04364+K06256+K06276
Cytokine-cytokine receptor interaction	1	223	0.693286	ko04060	ENSSSCG00000008977	K12671
Toxoplasmosis	1	223	0.693286	ko05145	ENSSSCG00000029921	K06276
Regulation of actin cytoskeleton	2	456	0.696	ko04810	ENSSSCG00000018006;ENSSSCG00000018003	K10352+K10352
Purine metabolism	1	239	0.718562	ko00230	ENSSSCG00000026098	K14721
Herpes simplex infection	1	242	0.723069	ko05168	BGI_novel_G000231	K12647
MicroRNAs in cancer	2	496	0.74015	ko05206	BGI_novel_G000135;ENSSSCG00000030313	K04364+K06256
cAMP signaling pathway	1	256	0.743185	ko04024	ENSSSCG00000015084	K01538
Transcriptional misregulation in cancers	1	268	0.759284	ko05202	BGI_novel_G000790	K09381
Phagosome	1	295	0.791985	ko04145	ENSSSCG00000027712	K07374
MAPK signaling pathway	1	302	0.799728	ko04010	BGI_novel_G000135	K04364
Pathways in cancer	2	579	0.814924	ko05200	BGI_novel_G000109;BGI_novel_G000135	K04549+K04364
Hematopoietic cell lineage	1	325	0.823235	ko04640	ENSSSCG00000030313	K06256
HTLV-I infection	1	338	0.835305	ko05166	ENSSSCG00000007025	K15041
Endocytosis	1	408	0.887681	ko04144	ENSSSCG00000021565	K18466
ECM-receptor interaction	1	426	0.898262	ko04512	ENSSSCG00000030313	K06256
Shigellosis	1	454	0.912814	ko05131	ENSSSCG00000030313	K06256
